# Supplementary material for: Genetic patterns related to von Willebrand factor: implications on the need for mechanical ventilation, severity, and death in COVID-19
Source: Front Med (Lausanne). 2026 Jan 9;12:1690764. doi: 10.3389/fmed.2025.1690764 (PMC12828584; doi:10.3389/fmed.2025.1690764)
Supplement: Supplementary file 1 [file Data_Sheet_1.xlsx]

## Sheet: Supplementary Table 1.
Supplementary Table 1. Association results corresponding to the EUR cohort for variants in the genes ADAMTS13 (chr9), VWF (chr12) and FVIII (chrX) with the variables critical disease (crit.severity), alive, imv and pulmonary thromboembolism (thrombo). EA: effect allele; NEA: non-effect allele; AF.EA: allele frequency for the effect allele
SNP	CHR	POS	NEA	EA	AF.EA_crit.severity	mac_crit.severity	beta_crit.severity	se_crit.severity	pval_crit.severity	AF.EA_alive	mac_alive	beta_alive	se_alive	pval_alive	AF.EA_imv	mac_imv	beta_imv	se_imv	pval_imv	AF.EA_thrombo	mac_thrombo	beta_thrombo	se_thrombo	pval_thrombo	imputation_rsq
chr12:5949162:G:A	12	5949162	G	A	0.000224845	4	2.00441	1.77937	0.259964	NA	NA	NA	NA	NA	NA	NA	NA	NA	NA	NA	NA	NA	NA	NA	0.87807
chr12:5949310:A:T	12	5949310	A	T	0.0011815	21	-0.404495	0.659425	0.539608	0.00127477	22	-0.571571	0.786845	0.467589	0.00129245	22	0.189746	0.812157	0.81527	0.00104895	12	0.959538	1.41608	0.498024	0.95266
chr12:5949502:T:C	12	5949502	T	C	0.00476569	84	-0.299948	0.340805	0.378796	0.0046188	79	-0.168056	0.448659	0.707977	0.0046812	79	0.135334	0.454355	0.765811	0.00440606	50	-0.531596	0.715116	0.457257	0.84206
chr12:5949545:A:G	12	5949545	A	G	0.000112423	2	-1.27951	2.18196	0.557603	NA	NA	NA	NA	NA	NA	NA	NA	NA	NA	NA	NA	NA	NA	NA	0.85639
chr12:5949570:T:G	12	5949570	T	G	0.170147	2966	0.0138885	0.0629682	0.825432	0.171118	2896	0.0100428	0.0756303	0.894361	0.169802	2834	0.0708055	0.0833611	0.395668	0.166993	1874	0.0978224	0.125808	0.436834	0.97707
chr12:5949687:C:A	12	5949687	C	A	5.62114e-05	1	-1.31779	2.41549	0.585369	NA	NA	NA	NA	NA	NA	NA	NA	NA	NA	NA	NA	NA	NA	NA	0.82078
chr12:5949706:T:G	12	5949706	T	G	0.000168634	3	-1.20303	1.99103	0.545695	NA	NA	NA	NA	NA	NA	NA	NA	NA	NA	NA	NA	NA	NA	NA	0.95712
chr12:5949747:G:A	12	5949747	G	A	0.0559289	982	0.00537886	0.10315	0.958412	0.0569568	971	-0.219207	0.125842	0.0815227	0.055952	941	0.150314	0.136721	0.271586	0.0525199	594	0.0397837	0.211892	0.851069	0.96631
chr12:5949754:A:G	12	5949754	A	G	0.0559353	982	-0.0018694	0.103218	0.98555	0.0569115	970	-0.22121	0.125928	0.0789779	0.0559586	941	0.150232	0.136722	0.271849	0.0524407	593	0.0415142	0.212041	0.844779	0.9662
chr12:5949852:G:C	12	5949852	G	C	0.000281152	5	1.03739	1.49373	0.487368	NA	NA	NA	NA	NA	NA	NA	NA	NA	NA	NA	NA	NA	NA	NA	0.94904
chr12:5950091:C:A	12	5950091	C	A	0.000168615	3	2.48012	1.91117	0.194391	NA	NA	NA	NA	NA	NA	NA	NA	NA	NA	NA	NA	NA	NA	NA	0.95886
chr12:5950322:C:A	12	5950322	C	A	0.00214205	38	0.61513	0.512273	0.229834	0.00232261	40	0.437077	0.556225	0.431989	0.00235488	40	0.650818	0.659569	0.323774	0.0022779	26	-1.04584	0.975397	0.283623	0.87897
chr12:5950361:G:A	12	5950361	G	A	0.00022482	4	-1.24747	1.38374	0.36731	NA	NA	NA	NA	NA	NA	NA	NA	NA	NA	NA	NA	NA	NA	NA	0.90145
chr12:5950399:G:A	12	5950399	G	A	0.0505011	897	0.000112828	0.108308	0.999169	0.0516582	891	-0.210154	0.131182	0.109154	0.0506232	861	0.116004	0.143615	0.419237	0.0475066	543	0.0470873	0.221975	0.832006	0.98883
chr12:5950553:A:G	12	5950553	A	G	0.234583	4154	0.00936438	0.0554089	0.865793	0.234524	4031	0.00290851	0.0670337	0.965392	0.234191	3970	0.0384044	0.073705	0.602328	0.231127	2633	-0.166567	0.110117	0.130373	0.99618
chr12:5950728:G:C	12	5950728	G	C	0.00022482	4	0.635488	1.37337	0.643565	NA	NA	NA	NA	NA	NA	NA	NA	NA	NA	NA	NA	NA	NA	NA	0.96915
chr12:5950785:C:A	12	5950785	C	A	0.00011241	2	-1.23711	2.25942	0.584011	NA	NA	NA	NA	NA	NA	NA	NA	NA	NA	NA	NA	NA	NA	NA	0.99774
chr12:5950866:A:G	12	5950866	A	G	0.0151394	266	-0.0830553	0.193556	0.66785	0.0142472	243	0.0359033	0.23856	0.88037	0.0142143	239	-0.60709	0.266728	0.0228422	0.0143287	162	-0.462975	0.391714	0.237237	0.90781
chr12:5950896:T:C	12	5950896	T	C	0.231867	4079	0.00750766	0.0558549	0.893076	0.231877	3960	0.00353324	0.067482	0.958243	0.231381	3896	0.0305331	0.0743509	0.68132	0.228157	2580	-0.186281	0.110993	0.0932874	0.98145
chr12:5950971:G:A	12	5950971	G	A	0.00084317	15	0.598181	0.784477	0.445748	0.00081056	14	0.269004	0.972573	0.782095	0.000880488	15	-1.09257	1.04778	0.297067	0.00113577	13	0.8888	1.39085	0.5228	0.97495
chr12:5951002:A:G	12	5951002	A	G	0.23184	4079	0.00637361	0.0558519	0.909146	0.23185	3960	0.00321967	0.0674779	0.961944	0.231354	3896	0.0307599	0.0743473	0.67907	0.228117	2580	-0.186004	0.110987	0.0937561	0.98143
chr12:5951065:G:A	12	5951065	G	A	0.231692	4075	0.00212945	0.0558673	0.969595	0.231697	3956	0.00138428	0.0675429	0.983649	0.231231	3893	0.031037	0.074358	0.676386	0.227932	2577	-0.185105	0.111071	0.0956046	0.98135
chr12:5951068:GA:G	12	5951068	GA	G	0.231692	4075	0.00212945	0.0558673	0.969595	0.231697	3956	0.00138428	0.0675429	0.983649	0.231231	3893	0.031037	0.074358	0.676386	0.227932	2577	-0.185105	0.111071	0.0956046	0.98135
chr12:5951176:A:G	12	5951176	A	G	0.231946	4079	0.00591389	0.055857	0.915681	0.231932	3960	0.00333707	0.0674797	0.960558	0.231409	3896	0.0304137	0.0743525	0.682504	0.228238	2580	-0.186512	0.110999	0.092897	0.98119
chr12:5951282:G:A	12	5951282	G	A	0.00343933	61	0.262852	0.387693	0.497779	0.00348473	60	-0.0478613	0.467558	0.918468	0.00335729	57	0.639023	0.537943	0.234872	0.00368356	42	0.0788373	0.749585	0.916237	0.88778
chr12:5951794:G:A	12	5951794	G	A	0.180527	3178	0.0135686	0.0614355	0.825202	0.179424	3066	0.0809222	0.074474	0.277221	0.179941	3032	0.00375854	0.0817593	0.963334	0.179979	2037	-0.224482	0.121833	0.0653955	0.97912
chr12:5951810:G:C	12	5951810	G	C	0.000168615	3	-1.16306	2.06738	0.573723	NA	NA	NA	NA	NA	NA	NA	NA	NA	NA	NA	NA	NA	NA	NA	0.95857
chr12:5951903:T:G	12	5951903	T	G	0.231417	4066	0.0110935	0.0559578	0.842851	0.231446	3948	0.00941678	0.0675988	0.88921	0.230911	3883	0.0312494	0.074499	0.674879	0.227828	2574	-0.184836	0.111089	0.0961404	0.97989
chr12:5952175:C:T	12	5952175	C	T	0.0505909	899	-0.00103752	0.108248	0.992353	0.0517561	893	-0.223584	0.131075	0.088051	0.0506642	862	0.115565	0.14358	0.42089	0.0475774	544	0.0448644	0.221749	0.839666	0.98978
chr12:5952325:A:G	12	5952325	A	G	0.231142	4057	0.00610831	0.0560433	0.913208	0.231166	3940	0.0076772	0.0676571	0.909656	0.230691	3877	0.0266693	0.074545	0.720522	0.22745	2567	-0.183366	0.111261	0.0993377	0.97925
chr12:5952361:A:C	12	5952361	A	C	0.000168634	3	-1.18519	1.93325	0.53984	NA	NA	NA	NA	NA	NA	NA	NA	NA	NA	NA	NA	NA	NA	NA	0.94341
chr12:5952393:C:T	12	5952393	C	T	0.0513714	914	-0.00241071	0.106802	0.981992	0.0525067	907	-0.252594	0.129178	0.0505374	0.0514792	877	0.130526	0.141651	0.356809	0.0483927	554	0.0269731	0.218986	0.90197	0.99988
chr12:5952470:T:C	12	5952470	T	C	0.000168634	3	2.48005	1.91117	0.194404	NA	NA	NA	NA	NA	NA	NA	NA	NA	NA	NA	NA	NA	NA	NA	0.81639
chr12:5952518:C:G	12	5952518	C	G	0.00174432	31	0.514044	0.586348	0.380657	0.00173873	30	0.295101	0.71599	0.680224	0.00176263	30	0.101623	0.773841	0.89552	0.00148679	17	0.407045	1.20634	0.735799	0.8957
chr12:5952609:G:A	12	5952609	G	A	5.62114e-05	1	-1.21554	2.75421	0.658967	NA	NA	NA	NA	NA	NA	NA	NA	NA	NA	NA	NA	NA	NA	NA	0.81005
chr12:5952763:A:T	12	5952763	A	T	0.00259535	46	-0.602286	0.457196	0.187723	0.00261567	45	0.227677	0.586293	0.697769	0.00253358	43	-0.729581	0.605366	0.228131	0.00263019	30	-0.162936	0.93643	0.861868	0.86683
chr12:5952768:G:A	12	5952768	G	A	0.00259184	46	-0.210853	0.453083	0.641664	0.00284388	49	0.066391	0.544171	0.902896	0.00282453	48	0.174689	0.565725	0.757483	0.00262605	30	0.650608	0.921759	0.480292	0.88604
chr12:5952781:T:C	12	5952781	C	T	0.330408	5535	-0.0324662	0.0515514	0.528836	0.330342	5374	0.0268815	0.0628363	0.668796	0.330713	5300	-0.0536151	0.0684072	0.433179	0.332962	3584	0.0607625	0.102407	0.552952	0.94653
chr12:5952816:C:T	12	5952816	C	T	0.00343972	61	0.26279	0.387693	0.497879	0.00348513	60	-0.0478578	0.467558	0.918473	0.00335729	57	0.639023	0.537943	0.234872	0.00368421	42	0.078731	0.749585	0.91635	0.88135
chr12:5952836:C:T	12	5952836	C	T	0.0506023	899	-0.0119888	0.108245	0.911809	0.0517681	893	-0.22225	0.131067	0.0899435	0.0506761	862	0.114967	0.143561	0.423237	0.0475066	543	0.0469315	0.221969	0.832549	0.98902
chr12:5952879:C:T	12	5952879	C	T	0.000281215	5	1.86121	1.24875	0.136103	NA	NA	NA	NA	NA	NA	NA	NA	NA	NA	NA	NA	NA	NA	NA	0.83867
chr12:5952892:T:C	12	5952892	T	C	0.000168615	3	-1.20204	1.94955	0.537516	NA	NA	NA	NA	NA	NA	NA	NA	NA	NA	NA	NA	NA	NA	NA	0.95485
chr12:5952994:C:T	12	5952994	C	T	0.00972696	171	-0.183059	0.239272	0.444232	0.00961088	164	0.254355	0.301324	0.3986	0.00961995	162	-0.36443	0.317855	0.251576	0.00972075	110	0.14009	0.482624	0.771612	0.89391
chr12:5953049:A:T	12	5953049	A	T	0.00936477	166	0.474408	0.234608	0.0431629	0.0098233	169	0.0540543	0.275383	0.844385	0.0100177	170	0.723935	0.299436	0.0156204	0.0101665	116	0.486192	0.464192	0.294918	0.9587
chr12:5953176:G:A	12	5953176	G	A	0.00208286	37	-0.73707	0.506988	0.145996	0.00220341	38	-0.239088	0.61185	0.695973	0.00217519	37	-0.306826	0.63856	0.630874	0.00183663	21	0.177543	1.10459	0.872304	0.93142
chr12:5953181:C:T	12	5953181	C	T	0.179945	3162	0.0119164	0.0615969	0.846601	0.17886	3051	0.0790703	0.0745902	0.289116	0.179467	3019	0.000210808	0.0818758	0.997946	0.179469	2028	-0.222556	0.122129	0.0684094	0.97781
chr12:5953213:A:G	12	5953213	G	A	0.330289	5533	-0.0318609	0.0515548	0.536574	0.330219	5372	0.0310849	0.0628591	0.620941	0.330588	5298	-0.0531087	0.0684096	0.437552	0.332745	3581	0.0619044	0.102435	0.545627	0.94647
chr12:5953302:A:G	12	5953302	A	G	0.00022482	4	2.00235	1.78069	0.260811	NA	NA	NA	NA	NA	NA	NA	NA	NA	NA	NA	NA	NA	NA	NA	0.96677
chr12:5953542:G:A	12	5953542	G	A	0.0016316	29	-0.183988	0.59026	0.755264	0.00150707	26	-0.123666	0.834422	0.88218	0.0016457	28	-0.470651	0.792649	0.552666	0.00166171	19	1.51105	1.13106	0.181561	0.86568
chr12:5953601:C:T	12	5953601	C	T	5.6224e-05	1	4.59365	2.43018	0.0587247	NA	NA	NA	NA	NA	NA	NA	NA	NA	NA	NA	NA	NA	NA	NA	0.80192
chr12:5953611:A:G	12	5953611	A	G	0.000619021	11	0.781921	0.99336	0.431195	0.000637533	11	-2.8211	1.19252	0.017998	0.000646374	11	2.30724	1.29979	0.0758822	NA	NA	NA	NA	NA	0.80936
chr12:5953687:C:T	12	5953687	T	C	0.332169	5514	-0.0316271	0.0517362	0.540992	0.332112	5349	0.0351943	0.063029	0.576583	0.332032	5272	-0.047755	0.068648	0.486648	0.334584	3566	0.0620305	0.102739	0.545999	0.94217
chr12:5953712:G:A	12	5953712	A	G	0.464632	7764	-0.00508105	0.0488943	0.917234	0.464528	7530	0.08614	0.0594587	0.147411	0.464147	7418	-0.0315455	0.0648335	0.626569	0.468319	5026	0.116798	0.0970975	0.229017	0.95342
chr12:5953723:A:G	12	5953723	A	G	0.290665	4982	-0.0087257	0.0525048	0.868008	0.290679	4834	-0.108041	0.0637521	0.0901329	0.291311	4774	0.0407201	0.0694376	0.557589	0.290645	3200	-0.0176264	0.104861	0.86651	0.96577
chr12:5953728:A:G	12	5953728	A	G	0.055815	980	-0.0295951	0.103318	0.774536	0.0568008	968	-0.210887	0.126077	0.0943905	0.0558463	939	0.100717	0.136981	0.462181	0.0521662	590	0.0128033	0.212535	0.951964	0.96586
chr12:5953733:A:T	12	5953733	A	T	0.00011241	2	-1.09847	2.80086	0.694917	NA	NA	NA	NA	NA	NA	NA	NA	NA	NA	NA	NA	NA	NA	NA	0.93826
chr12:5953817:T:A	12	5953817	A	T	0.330913	5515	-0.0369198	0.0517244	0.475363	0.330819	5350	0.0307039	0.0630756	0.626414	0.330991	5276	-0.0572941	0.0686239	0.403773	0.333271	3566	0.0638802	0.102744	0.534112	0.94393
chr12:5953976:C:T	12	5953976	C	T	0.291398	4973	-0.00461617	0.0526128	0.930085	0.291581	4828	-0.0996602	0.0638564	0.118597	0.29206	4767	0.0445107	0.0695852	0.522395	0.29175	3197	-0.0172799	0.10503	0.869319	0.9633
chr12:5953999:C:A	12	5953999	C	A	0.183068	3196	0.00760605	0.0612151	0.901116	0.183996	3118	0.0200268	0.0740054	0.786689	0.182639	3053	0.0284523	0.0810462	0.725541	0.180103	2024	0.0965412	0.122686	0.431341	0.97826
chr12:5954206:A:G	12	5954206	A	G	0.0018556	33	-0.395967	0.536013	0.460073	0.00173752	30	0.0608112	0.681904	0.92894	0.00182053	31	-0.587324	0.720537	0.415003	0.00157288	18	-1.05498	1.12095	0.346629	0.96413
chr12:5954263:A:C	12	5954263	A	C	0.183798	3215	0.0179463	0.0610523	0.768797	0.18471	3136	0.0164747	0.0738374	0.823441	0.183365	3071	0.0405075	0.0808031	0.616152	0.180615	2033	0.092478	0.122453	0.450122	0.97861
chr12:5954307:C:T	12	5954307	C	T	0.000618673	11	0.567547	0.945921	0.54851	0.000579307	10	-0.623375	0.984845	0.526755	0.000646147	11	0.495192	1.26286	0.69497	NA	NA	NA	NA	NA	0.89342
chr12:5954353:A:G	12	5954353	A	G	0.0104911	185	0.447928	0.23367	0.055247	0.0109826	188	-0.0465788	0.287265	0.871191	0.0106055	179	0.278284	0.305358	0.362117	0.0108294	123	1.08061	0.459532	0.0186953	0.91745
chr12:5954382:A:G	12	5954382	A	G	5.6205e-05	1	4.60442	2.43214	0.0583374	NA	NA	NA	NA	NA	NA	NA	NA	NA	NA	NA	NA	NA	NA	NA	0.9511
chr12:5954665:C:A	12	5954665	C	A	0.000112423	2	-1.2778	2.1393	0.550309	NA	NA	NA	NA	NA	NA	NA	NA	NA	NA	NA	NA	NA	NA	NA	0.87206
chr12:5954734:A:G	12	5954734	A	G	0.000843739	15	1.30275	0.752711	0.0834973	0.000811124	14	-0.740387	0.758891	0.329254	0.000763628	13	-0.83052	1.09926	0.449933	0.000961707	11	-0.846738	1.30304	0.515809	0.86259
chr12:5954739:G:A	12	5954739	G	A	0.191047	3393	0.013718	0.0595436	0.817791	0.192089	3312	0.0178767	0.0717794	0.803321	0.19058	3241	0.0478043	0.0786579	0.543354	0.188276	2152	0.137067	0.119515	0.251439	0.99795
chr12:5954793:C:T	12	5954793	T	C	0.331073	5517	-0.0389054	0.0517261	0.451965	0.330983	5352	0.032562	0.0630581	0.605589	0.331158	5278	-0.0582346	0.0686294	0.396139	0.333458	3568	0.0629714	0.102716	0.539833	0.94374
chr12:5954808:T:C	12	5954808	T	C	0.0514299	910	0.015614	0.107581	0.884603	0.0526255	904	-0.20922	0.130498	0.10888	0.0513517	870	0.141189	0.14285	0.322968	0.0484891	552	0.0244945	0.220487	0.911543	0.97861
chr12:5954868:A:G	12	5954868	A	G	0.000393612	7	1.63621	1.19569	0.171177	NA	NA	NA	NA	NA	NA	NA	NA	NA	NA	NA	NA	NA	NA	NA	0.84749
chr12:5954937:A:G	12	5954937	A	G	5.6205e-05	1	4.88004	2.48394	0.0494559	NA	NA	NA	NA	NA	NA	NA	NA	NA	NA	NA	NA	NA	NA	NA	0.87609
chr12:5955079:A:C	12	5955079	A	C	0.000112423	2	-1.09837	2.79416	0.69425	NA	NA	NA	NA	NA	NA	NA	NA	NA	NA	NA	NA	NA	NA	NA	0.86573
chr12:5955107:T:TA	12	5955107	T	TA	0.0507698	897	-0.00784304	0.108302	0.942269	0.0519995	892	-0.203028	0.131473	0.122527	0.0507152	858	0.157566	0.143707	0.272887	0.0479332	545	0.0401797	0.221927	0.856329	0.97407
chr12:5955151:C:A	12	5955151	C	A	0.000168615	3	2.02685	1.80111	0.260448	NA	NA	NA	NA	NA	NA	NA	NA	NA	NA	NA	NA	NA	NA	NA	0.99437
chr12:5955197:G:A	12	5955197	G	A	0.050413	891	0.009098	0.108833	0.933378	0.0514689	883	-0.220784	0.13154	0.0932576	0.0503427	852	0.111385	0.144578	0.441055	0.0477405	543	0.04394	0.222532	0.843472	0.97619
chr12:5955220:T:C	12	5955220	C	T	0.384328	6386	-0.0337236	0.0498868	0.49904	0.385346	6211	-0.0127086	0.0606619	0.834059	0.38403	6103	-0.0220616	0.0664828	0.74001	0.383346	4088	0.0512175	0.0995665	0.606969	0.94641
chr12:5955280:G:A	12	5955280	G	A	0.186219	3270	0.0265751	0.0607082	0.661566	0.187163	3190	0.0167809	0.0734668	0.819324	0.18556	3120	0.0556991	0.0803625	0.488248	0.18333	2072	0.117183	0.1217	0.335606	0.98094
chr12:5955369:C:G	12	5955369	C	G	0.000112435	2	-1.15921	2.21286	0.600381	NA	NA	NA	NA	NA	NA	NA	NA	NA	NA	NA	NA	NA	NA	NA	0.86686
chr12:5955377:C:G	12	5955377	C	G	5.6205e-05	1	-1.22831	2.69534	0.648594	NA	NA	NA	NA	NA	NA	NA	NA	NA	NA	NA	NA	NA	NA	NA	0.96705
chr12:5955383:C:A	12	5955383	C	A	0.185561	3254	0.0145974	0.0608681	0.81047	0.186619	3177	0.0207503	0.0735953	0.77798	0.184872	3104	0.0518404	0.0805964	0.520088	0.182704	2062	0.114014	0.122077	0.350326	0.97999
chr12:5955526:G:A	12	5955526	G	A	0.289827	4963	-0.0118822	0.0525549	0.821131	0.289901	4817	-0.0986806	0.0638472	0.122208	0.290547	4758	0.0331195	0.0695007	0.633693	0.289962	3189	-0.0137045	0.104938	0.896095	0.96557
chr12:5955723:G:A	12	5955723	G	A	5.62114e-05	1	-1.16361	3.07724	0.705331	NA	NA	NA	NA	NA	NA	NA	NA	NA	NA	NA	NA	NA	NA	NA	0.80227
chr12:5955773:CTT:C	12	5955773	CTT	C	5.62114e-05	1	-1.21139	2.77623	0.662586	NA	NA	NA	NA	NA	NA	NA	NA	NA	NA	NA	NA	NA	NA	NA	0.83593
chr12:5955823:C:CT	12	5955823	C	CT	0.000281152	5	-1.17611	1.56515	0.452392	NA	NA	NA	NA	NA	NA	NA	NA	NA	NA	NA	NA	NA	NA	NA	0.84519
chr12:5955857:A:C	12	5955857	A	C	0.000506073	9	-1.23068	1.04175	0.237463	NA	NA	NA	NA	NA	NA	NA	NA	NA	NA	NA	NA	NA	NA	NA	0.88717
chr12:5955904:A:G	12	5955904	A	G	0.2905	4978	-0.0110107	0.0525098	0.833911	0.290509	4830	-0.0977057	0.0638026	0.125677	0.291138	4770	0.0361291	0.0694463	0.602893	0.290516	3198	-0.0169751	0.104858	0.871395	0.96577
chr12:5955993:A:G	12	5955993	A	G	5.6205e-05	1	-1.09026	4.11527	0.791062	NA	NA	NA	NA	NA	NA	NA	NA	NA	NA	NA	NA	NA	NA	NA	0.87375
chr12:5956158:G:A	12	5956158	G	A	0.13225	2312	0.0171139	0.0696974	0.806035	0.132261	2245	0.110164	0.083912	0.189232	0.131928	2209	-0.00688355	0.0924389	0.94064	0.132463	1491	0.0986269	0.138785	0.477305	0.97512
chr12:5956493:A:C	12	5956493	A	C	0.000731323	13	1.73329	0.984392	0.0782769	0.000811218	14	0.379517	1.00127	0.704661	0.000822562	14	0.771897	1.3478	0.566842	NA	NA	NA	NA	NA	0.83348
chr12:5956585:T:C	12	5956585	T	C	0.132785	2324	0.0260444	0.0695233	0.707947	0.132725	2255	0.0978729	0.0838008	0.242838	0.132442	2220	-0.000137462	0.092204	0.99881	0.133032	1499	0.126466	0.138481	0.361117	0.97595
chr12:5956636:G:A	12	5956636	G	A	0.000168691	3	2.84833	1.46256	0.0514759	NA	NA	NA	NA	NA	NA	NA	NA	NA	NA	NA	NA	NA	NA	NA	0.84299
chr12:5956650:A:C	12	5956650	A	C	0.000168615	3	5.84017	2.25037	0.00945344	NA	NA	NA	NA	NA	NA	NA	NA	NA	NA	NA	NA	NA	NA	NA	0.91128
chr12:5956814:T:TA	12	5956814	T	TA	5.62114e-05	1	-1.06515	5.02908	0.832265	NA	NA	NA	NA	NA	NA	NA	NA	NA	NA	NA	NA	NA	NA	NA	0.94371
chr12:5956836:A:G	12	5956836	A	G	0.000224845	4	-1.19174	1.68376	0.479078	NA	NA	NA	NA	NA	NA	NA	NA	NA	NA	NA	NA	NA	NA	NA	0.88095
chr12:5956934:G:A	12	5956934	G	A	0.00638996	113	-0.264153	0.283037	0.350675	0.00658201	113	0.144989	0.320551	0.651045	0.00638147	108	-0.346416	0.382726	0.365398	0.00570776	65	-0.692566	0.57785	0.230713	0.8639
chr12:5956966:A:G	12	5956966	A	G	0.0514357	910	0.0155204	0.107582	0.88529	0.0526255	904	-0.20922	0.130498	0.10888	0.0513577	870	0.141126	0.14285	0.323186	0.0484891	552	0.0244945	0.220487	0.911543	0.97806
chr12:5957093:A:C	12	5957093	A	C	5.6205e-05	1	-1.26847	2.54967	0.618833	NA	NA	NA	NA	NA	NA	NA	NA	NA	NA	NA	NA	NA	NA	NA	0.99997
chr12:5957095:T:C	12	5957095	T	C	0.42746	7195	0.00680554	0.0485499	0.888521	0.427548	6981	-0.0286696	0.0591954	0.628158	0.427861	6886	0.0245883	0.0644419	0.702789	0.428281	4634	0.0448572	0.0966649	0.642613	0.95995
chr12:5957110:T:A	12	5957110	T	A	0.00503622	89	-0.0084528	0.347443	0.98059	0.00518588	89	0.485811	0.422311	0.249994	0.00525756	89	0.370191	0.457616	0.418541	0.00474767	54	-0.601328	0.675905	0.373647	0.87803
chr12:5957143:C:T	12	5957143	C	T	0.0028204	50	-0.4865	0.43313	0.261345	0.00261476	45	-0.225706	0.496649	0.649499	0.00259251	44	-0.727002	0.609335	0.232827	0.00306587	35	0.348558	0.835577	0.676572	0.86907
chr12:5957191:A:G	12	5957191	A	G	0.481378	8117	0.010032	0.0483542	0.835644	0.482518	7894	-0.0690969	0.0593524	0.244351	0.481514	7762	0.0533683	0.0638469	0.403223	0.478967	5192	0.0471865	0.0965777	0.625135	0.9602
chr12:5957202:T:C	12	5957202	T	C	0.000168634	3	2.48005	1.91117	0.194404	NA	NA	NA	NA	NA	NA	NA	NA	NA	NA	NA	NA	NA	NA	NA	0.92517
chr12:5957294:G:C	12	5957294	G	C	0.00011241	2	-1.17599	2.46836	0.633772	NA	NA	NA	NA	NA	NA	NA	NA	NA	NA	NA	NA	NA	NA	NA	0.85609
chr12:5957301:G:A	12	5957301	G	A	0.000337344	6	0.570579	1.34441	0.671267	NA	NA	NA	NA	NA	NA	NA	NA	NA	NA	NA	NA	NA	NA	NA	0.8984
chr12:5957352:CAG:C	12	5957352	CAG	C	0.17851	3125	0.0106926	0.0620568	0.8632	0.177398	3014	0.0769094	0.0752122	0.306514	0.178222	2987	-0.00960286	0.0823733	0.907195	0.178013	2003	-0.212753	0.12293	0.0835076	0.97422
chr12:5957373:A:G	12	5957373	A	G	0.0514357	910	0.0155204	0.107582	0.88529	0.0526255	904	-0.20922	0.130498	0.10888	0.0513577	870	0.141126	0.14285	0.323186	0.0484891	552	0.0244945	0.220487	0.911543	0.97806
chr12:5957462:T:C	12	5957462	T	C	0.000900293	16	0.65045	0.787345	0.40873	0.000927214	16	0.00971584	1.09489	0.99292	0.000822562	14	0.116595	1.10221	0.915754	0.00131188	15	-1.03663	1.43394	0.469726	0.8665
chr12:5957520:A:T	12	5957520	A	T	0.289557	4963	-0.0120276	0.0525478	0.818956	0.289527	4816	-0.101123	0.0638772	0.113401	0.290177	4756	0.0314516	0.0694887	0.650826	0.289517	3187	-0.0232534	0.104909	0.824583	0.96589
chr12:5957534:A:G	12	5957534	A	G	0.00011241	2	-1.23278	2.21619	0.578032	NA	NA	NA	NA	NA	NA	NA	NA	NA	NA	NA	NA	NA	NA	NA	0.93943
chr12:5957584:A:G	12	5957584	A	G	0.0104911	185	0.447928	0.23367	0.055247	0.0109826	188	-0.0465788	0.287265	0.871191	0.0106055	179	0.278284	0.305358	0.362117	0.0108294	123	1.08061	0.459532	0.0186953	0.91745
chr12:5957682:T:G	12	5957682	T	G	0.00202497	36	0.206033	0.533883	0.69956	0.00196987	34	0.576167	0.826867	0.485923	0.00205616	35	0.82151	0.692479	0.235491	0.00174795	20	0.207395	1.12018	0.853117	0.94225
chr12:5957723:T:C	12	5957723	T	C	0.00547837	97	-0.0246856	0.319276	0.938371	0.00569966	98	-0.250578	0.396024	0.526907	0.00560538	95	0.0636776	0.426517	0.881319	0.00526593	60	-0.591221	0.649529	0.362701	0.90898
chr12:5957986:C:T	12	5957986	C	T	0.421651	7050	0.0153616	0.0488004	0.752925	0.421887	6843	-0.0323962	0.0595268	0.586284	0.422192	6750	0.0277833	0.0647959	0.668082	0.422877	4551	0.0574096	0.0970501	0.554154	0.95684
chr12:5958043:A:G	12	5958043	A	G	0.0559854	984	0.00164203	0.103669	0.987363	0.0571512	975	-0.204356	0.126207	0.105401	0.05578	939	0.0785919	0.137848	0.568587	0.0535809	606	0.0798034	0.211417	0.705825	0.96663
chr12:5958074:G:A	12	5958074	G	A	0.0283271	487	-0.0403348	0.14268	0.77741	0.0286586	479	0.241316	0.168948	0.153194	0.0278149	458	-0.103627	0.19046	0.58638	0.0298643	330	-0.0872062	0.27483	0.751008	0.86942
chr12:5958253:T:C	12	5958253	T	C	0.00378959	67	-0.322561	0.386366	0.403798	0.0036709	63	-0.38199	0.52248	0.464712	0.00377893	64	0.203249	0.510378	0.690459	0.00334213	38	-0.380565	0.816656	0.641213	0.87203
chr12:5958330:T:C	12	5958330	T	C	0.178902	3134	0.0134588	0.0619792	0.828091	0.177786	3022	0.0755405	0.0751756	0.314967	0.178652	2996	-0.00480709	0.0822458	0.953392	0.178565	2011	-0.216373	0.122731	0.0779043	0.97427
chr12:5958348:G:C	12	5958348	G	C	0.42142	7063	0.0151667	0.0487726	0.755826	0.421681	6854	-0.034937	0.0594845	0.556983	0.421973	6760	0.0296466	0.0647492	0.647047	0.423006	4560	0.0596107	0.0970476	0.539056	0.95826
chr12:5958468:G:A	12	5958468	G	A	0.288659	4943	-0.00937148	0.0525643	0.858498	0.288913	4800	-0.108106	0.0638678	0.0905219	0.289544	4741	0.0379771	0.0695269	0.584913	0.289067	3178	-0.00928537	0.104957	0.929505	0.96526
chr12:5958580:C:T	12	5958580	C	T	5.6205e-05	1	-1.27682	2.52708	0.61338	NA	NA	NA	NA	NA	NA	NA	NA	NA	NA	NA	NA	NA	NA	NA	0.81966
chr12:5958668:G:A	12	5958668	G	A	0.00431328	76	-0.259012	0.369554	0.48338	0.00426901	73	-0.114793	0.441743	0.794969	0.0041479	70	-0.805375	0.503539	0.109725	0.00493914	56	0.41391	0.68957	0.548344	0.84235
chr12:5958738:A:G	12	5958738	A	G	0.000112423	2	-1.06306	3.65749	0.771317	NA	NA	NA	NA	NA	NA	NA	NA	NA	NA	NA	NA	NA	NA	NA	0.94145
chr12:5958833:T:G	12	5958833	T	G	0.0514357	910	0.0155204	0.107582	0.88529	0.0526255	904	-0.20922	0.130498	0.10888	0.0513577	870	0.141126	0.14285	0.323186	0.0484891	552	0.0244945	0.220487	0.911543	0.97779
chr12:5959078:A:G	12	5959078	A	G	0.0514531	910	0.0152331	0.107583	0.887401	0.0526438	904	-0.208579	0.130501	0.109978	0.0513759	870	0.140911	0.142852	0.323928	0.0485062	552	0.0241015	0.220491	0.912958	0.97722
chr12:5959233:G:A	12	5959233	G	A	0.00056224	10	-0.135844	1.04937	0.897	NA	NA	NA	NA	NA	NA	NA	NA	NA	NA	NA	NA	NA	NA	NA	0.89852
chr12:5959258:A:T	12	5959258	A	T	0.0505068	897	0.00336674	0.108424	0.975228	0.0516642	891	-0.228553	0.131289	0.0817115	0.0505763	860	0.120474	0.143851	0.402317	0.0474274	542	0.0491378	0.222152	0.824945	0.9876
chr12:5959354:A:G	12	5959354	A	G	0.0039678	70	-0.355867	0.37883	0.347534	0.00379629	65	-0.3102	0.511047	0.543858	0.00390625	66	0.158985	0.501473	0.751216	0.00343491	39	-0.40067	0.802744	0.61769	0.83939
chr12:5959663:A:T	12	5959663	A	T	0.00112676	20	0.168298	0.682472	0.805218	0.00104445	18	1.20382	1.01764	0.236828	0.000941176	16	-1.10564	0.91955	0.229222	0.000962885	11	-1.04072	1.6196	0.520499	0.81207
chr12:5959726:A:G	12	5959726	A	G	0.000618603	11	-0.505637	0.873247	0.562568	0.000637164	11	-0.710021	0.977497	0.467614	0.000646071	11	0.193211	1.14257	0.865717	NA	NA	NA	NA	NA	0.90415
chr12:5959729:T:C	12	5959729	T	C	0.0505574	898	-0.0111072	0.108281	0.918298	0.0517161	892	-0.227733	0.131245	0.0827094	0.0506292	861	0.115712	0.143605	0.420377	0.0475066	543	0.0470923	0.221966	0.831982	0.98761
chr12:5959913:T:G	12	5959913	T	G	5.62177e-05	1	-1.34713	2.35774	0.567752	NA	NA	NA	NA	NA	NA	NA	NA	NA	NA	NA	NA	NA	NA	NA	0.86613
chr12:5960332:G:A	12	5960332	G	A	0.00078749	14	0.736713	0.809539	0.362801	0.000753187	13	0.20083	0.993164	0.839751	0.000822368	14	0.110752	1.09435	0.919389	0.000874432	10	-1.04075	1.63469	0.524342	0.83028
chr12:5960442:A:C	12	5960442	A	C	0.00123804	22	-0.0535144	0.629493	0.932252	0.00133318	23	-1.21652	0.788268	0.122764	0.00135215	23	0.831195	0.802704	0.300439	0.00113696	13	-1.042	1.44987	0.472335	0.88673
chr12:5960526:G:A	12	5960526	G	A	5.62114e-05	1	-1.36742	2.32402	0.556273	NA	NA	NA	NA	NA	NA	NA	NA	NA	NA	NA	NA	NA	NA	NA	0.84913
chr12:5960917:T:C	12	5960917	T	C	0.0451721	785	-0.0555305	0.115951	0.632001	0.0465474	786	-0.280092	0.142341	0.0490956	0.0451485	751	0.0927698	0.154236	0.54752	0.0422774	473	-0.0936992	0.238319	0.694195	0.9389
chr12:5961095:T:C	12	5961095	T	C	0.000281025	5	0.913485	1.45857	0.531127	NA	NA	NA	NA	NA	NA	NA	NA	NA	NA	NA	NA	NA	NA	NA	0.95659
chr12:5961408:A:G	12	5961408	A	G	0.000168634	3	-1.19716	1.88559	0.525493	NA	NA	NA	NA	NA	NA	NA	NA	NA	NA	NA	NA	NA	NA	NA	0.90829
chr12:5961679:A:G	12	5961679	A	G	0.0444113	774	-0.0745218	0.116833	0.523571	0.0457659	775	-0.299847	0.143042	0.0360633	0.044539	743	0.0626477	0.155211	0.686485	0.0414439	465	-0.0742226	0.240005	0.757128	0.94756
chr12:5961850:A:G	12	5961850	A	G	5.6205e-05	1	-1.24709	2.61792	0.633813	NA	NA	NA	NA	NA	NA	NA	NA	NA	NA	NA	NA	NA	NA	NA	0.81853
chr12:5962051:A:G	12	5962051	A	G	0.00101351	18	-0.771441	0.708634	0.276317	0.00104396	18	-0.353597	0.891497	0.691638	0.00105845	18	-0.324654	0.898485	0.717849	0.000874585	10	1.33194	1.54225	0.387787	0.8693
chr12:5962124:T:C	12	5962124	T	C	5.6205e-05	1	-1.18854	2.90931	0.682884	NA	NA	NA	NA	NA	NA	NA	NA	NA	NA	NA	NA	NA	NA	NA	0.84437
chr12:5962242:C:A	12	5962242	C	A	5.62177e-05	1	-1.08851	4.17682	0.794395	NA	NA	NA	NA	NA	NA	NA	NA	NA	NA	NA	NA	NA	NA	NA	0.81452
chr12:5962350:T:C	12	5962350	T	C	0.12503	2110	-0.00184086	0.0728534	0.979841	0.124939	2047	0.075342	0.0880915	0.392402	0.124737	2016	-0.036549	0.0962585	0.704171	0.12578	1371	0.211287	0.145074	0.14528	0.94299
chr12:5962510:C:A	12	5962510	C	A	0.000168615	3	-1.25519	1.61357	0.43663	NA	NA	NA	NA	NA	NA	NA	NA	NA	NA	NA	NA	NA	NA	NA	0.91736
chr12:5962586:A:G	12	5962586	A	G	0.044359	773	-0.0737653	0.116872	0.527933	0.0456586	773	-0.301256	0.143112	0.0352878	0.0444298	741	0.0650343	0.155366	0.675518	0.0413621	464	-0.0720142	0.240255	0.764375	0.94656
chr12:5962635:T:C	12	5962635	T	C	0.0439876	766	-0.0756224	0.117361	0.519344	0.045331	767	-0.307921	0.143426	0.031802	0.0441512	736	0.0720646	0.155785	0.643659	0.0411167	461	-0.0667004	0.24087	0.781846	0.94529
chr12:5962777:T:C	12	5962777	T	C	0.0444113	774	-0.0745218	0.116833	0.523571	0.0457659	775	-0.299847	0.143042	0.0360633	0.044539	743	0.0626477	0.155211	0.686485	0.0414439	465	-0.0742226	0.240005	0.757128	0.94711
chr12:5962813:T:A	12	5962813	T	A	0.000900394	16	1.16387	0.731281	0.111487	0.000869464	15	-0.753658	0.760859	0.321912	0.000764077	13	-0.83001	1.09732	0.449411	0.000962548	11	-0.845667	1.30769	0.517835	0.83796
chr12:5962829:G:A	12	5962829	G	A	0.00773749	137	0.520645	0.268027	0.0520756	0.00814711	140	0.575743	0.314057	0.0667668	0.00790467	134	0.854305	0.356888	0.0166764	0.007464	85	-0.148188	0.552062	0.788371	0.93147
chr12:5963238:GTATC:G	12	5963238	GTATC	G	5.62114e-05	1	-1.07618	4.54306	0.812747	NA	NA	NA	NA	NA	NA	NA	NA	NA	NA	NA	NA	NA	NA	NA	0.86431
chr12:5963310:A:G	12	5963310	A	G	0.00157764	28	0.197547	0.59393	0.739428	0.00168272	29	-0.402413	0.886728	0.64996	0.00152977	26	0.0514863	0.761553	0.946098	0.00183952	21	-1.03897	1.1712	0.375024	0.82145
chr12:5963433:A:C	12	5963433	A	C	5.6205e-05	1	-1.19877	2.83779	0.672709	NA	NA	NA	NA	NA	NA	NA	NA	NA	NA	NA	NA	NA	NA	NA	0.86435
chr12:5963472:A:C	12	5963472	A	C	0.00179957	32	-0.376051	0.543123	0.488695	0.0016798	29	0.0560824	0.683713	0.934626	0.00176201	30	-0.577678	0.72814	0.427568	0.00157288	18	-1.05495	1.12095	0.346642	0.95333
chr12:5963741:A:G	12	5963741	A	G	0.000900495	16	0.140013	0.818118	0.864113	0.000927967	16	0.103828	1.04311	0.920712	0.000999647	17	0.118635	1.09328	0.913589	NA	NA	NA	NA	NA	0.81069
chr12:5963767:T:G	12	5963767	T	G	0.00123986	22	0.0588124	0.654853	0.928438	0.00116117	20	1.19697	0.995782	0.229349	0.00100059	17	-1.10366	0.914396	0.227439	0.00105097	12	-1.03603	1.55693	0.505774	0.81038
chr12:5963776:G:A	12	5963776	G	A	5.6224e-05	1	3.9489	2.30837	0.087138	NA	NA	NA	NA	NA	NA	NA	NA	NA	NA	NA	NA	NA	NA	NA	0.83691
chr12:5963812:G:A	12	5963812	G	A	5.6205e-05	1	-1.10647	3.77156	0.769237	NA	NA	NA	NA	NA	NA	NA	NA	NA	NA	NA	NA	NA	NA	NA	0.84637
chr12:5963894:A:C	12	5963894	A	C	0.00011241	2	-1.17599	2.46836	0.633772	NA	NA	NA	NA	NA	NA	NA	NA	NA	NA	NA	NA	NA	NA	NA	0.83965
chr12:5963964:T:C	12	5963964	T	C	0.00180059	32	0.289428	0.552903	0.600647	0.00168077	29	-0.510744	0.753999	0.498165	0.00158656	27	0.520921	0.739118	0.480943	0.00157453	18	-1.03841	1.20532	0.388952	0.92994
chr12:5964008:C:T	12	5964008	C	T	0.000281088	5	0.234664	1.22216	0.847737	NA	NA	NA	NA	NA	NA	NA	NA	NA	NA	NA	NA	NA	NA	NA	0.93117
chr12:5964022:A:C	12	5964022	A	C	0.0296083	514	-0.072281	0.140359	0.606573	0.0289477	488	0.0104274	0.177053	0.953036	0.0291536	485	0.0342776	0.186197	0.85394	0.0297544	332	0.24583	0.277081	0.374964	0.87933
chr12:5964034:C:A	12	5964034	C	A	0.00044964	8	-0.0668423	1.07753	0.950537	NA	NA	NA	NA	NA	NA	NA	NA	NA	NA	NA	NA	NA	NA	NA	0.89138
chr12:5964035:G:A	12	5964035	G	A	0.00390581	69	0.00606708	0.372712	0.987012	0.0038466	66	0.53212	0.440294	0.226833	0.00390163	66	0.475403	0.512192	0.353317	0.00386711	44	1.59279	0.720888	0.0271406	0.81388
chr12:5964078:A:G	12	5964078	A	G	0.0185604	328	-0.255192	0.176755	0.148807	0.0177801	305	0.24543	0.230384	0.286738	0.0181356	307	0.0448249	0.236044	0.849387	0.0178477	203	-0.0546759	0.358579	0.878809	0.94495
chr12:5964088:G:A	12	5964088	G	A	0.00191744	34	-0.558958	0.568888	0.325831	0.00191749	33	1.3841	0.637208	0.0298453	0.00194392	33	0.129947	0.778183	0.86738	0.00184017	21	-1.04002	1.09539	0.342389	0.84428
chr12:5964089:C:T	12	5964089	C	T	0.00203023	36	-0.600967	0.549904	0.274456	0.0020337	35	1.37336	0.609978	0.0243542	0.00206173	35	0.0439955	0.750251	0.953238	0.00201542	23	-1.04037	1.04439	0.319176	0.84282
chr12:5964129:A:G	12	5964129	A	G	0.00567086	100	-0.124509	0.31721	0.69468	0.00601706	103	-0.137064	0.374879	0.714648	0.00574645	97	0.328875	0.423906	0.437855	0.00529101	60	-1.04511	0.65231	0.109119	0.81324
chr12:5964165:C:T	12	5964165	C	T	0.000281215	5	0.519465	1.32928	0.695954	NA	NA	NA	NA	NA	NA	NA	NA	NA	NA	NA	NA	NA	NA	NA	0.80855
chr12:5964172:T:C	12	5964172	T	C	0.000224845	4	1.23301	1.57001	0.432247	NA	NA	NA	NA	NA	NA	NA	NA	NA	NA	NA	NA	NA	NA	NA	0.96389
chr12:5964172:T:G	12	5964172	T	G	0.00073157	13	-0.167925	1.00352	0.867106	0.000753448	13	1.46156	1.1552	0.205797	0.000763897	13	0.667082	1.32195	0.613825	NA	NA	NA	NA	NA	0.88486
chr12:5964193:G:A	12	5964193	G	A	5.6205e-05	1	9.6308	4.11801	0.0193507	NA	NA	NA	NA	NA	NA	NA	NA	NA	NA	NA	NA	NA	NA	NA	0.81078
chr12:5964203:A:C	12	5964203	A	C	0.000506358	9	0.573631	1.30744	0.660847	0.000579441	10	1.38383	1.44321	0.337631	0.000587613	10	1.78287	1.68542	0.29014	NA	NA	NA	NA	NA	0.88011
chr12:5964325:T:G	12	5964325	T	G	0.000281152	5	-1.21689	1.35121	0.367805	NA	NA	NA	NA	NA	NA	NA	NA	NA	NA	NA	NA	NA	NA	NA	0.90124
chr12:5964354:T:G	12	5964354	G	T	0.326884	5778	0.00508742	0.0497761	0.918593	0.326049	5595	0.0236884	0.0600946	0.693444	0.325907	5515	0.0372388	0.0660386	0.572826	0.328468	3736	0.224788	0.0986698	0.0227157	0.99365
chr12:5964443:C:A	12	5964443	C	A	0.00011241	2	-1.0972	2.86431	0.701676	NA	NA	NA	NA	NA	NA	NA	NA	NA	NA	NA	NA	NA	NA	NA	0.97614
chr12:5964458:A:G	12	5964458	A	G	0.000224845	4	-1.14389	1.78302	0.521167	NA	NA	NA	NA	NA	NA	NA	NA	NA	NA	NA	NA	NA	NA	NA	0.94203
chr12:5964543:C:CCATT	12	5964543	C	CCATT	0.00451416	80	-0.36479	0.352679	0.300976	0.00435894	75	0.473073	0.430136	0.271409	0.00436115	74	-0.438495	0.472736	0.353631	0.00482625	55	0.788886	0.676688	0.243693	0.87838
chr12:5964606:C:T	12	5964606	C	T	5.6205e-05	1	-1.23677	2.65766	0.641673	NA	NA	NA	NA	NA	NA	NA	NA	NA	NA	NA	NA	NA	NA	NA	0.93554
chr12:5964635:G:GA	12	5964635	G	GA	0.0103577	183	-0.0992499	0.236774	0.675087	0.010673	183	0.186009	0.278568	0.504304	0.010408	176	0.0904677	0.313506	0.772912	0.0102902	117	0.504952	0.470166	0.282829	0.90063
chr12:5964876:G:A	12	5964876	G	A	0.00011241	2	-1.25435	1.98596	0.527643	NA	NA	NA	NA	NA	NA	NA	NA	NA	NA	NA	NA	NA	NA	NA	0.86011
chr12:5964879:G:A	12	5964879	G	A	0.000112423	2	-1.08116	3.07821	0.725416	NA	NA	NA	NA	NA	NA	NA	NA	NA	NA	NA	NA	NA	NA	NA	0.88045
chr12:5965099:G:A	12	5965099	G	A	0.00050613	9	-0.279608	0.980578	0.775533	NA	NA	NA	NA	NA	NA	NA	NA	NA	NA	NA	NA	NA	NA	NA	0.8027
chr12:5965146:C:T	12	5965146	C	T	0.00771325	136	-0.338226	0.263584	0.199429	0.00759435	130	0.206057	0.318469	0.517617	0.0074618	126	-0.229519	0.353907	0.516643	0.00774921	88	-0.200271	0.537354	0.709372	0.86884
chr12:5965162:C:T	12	5965162	C	T	0.00771412	136	-0.338292	0.263585	0.199342	0.00759435	130	0.206057	0.318469	0.517617	0.00746269	126	-0.22958	0.353907	0.516531	0.00774921	88	-0.200271	0.537354	0.709372	0.8679
chr12:5965210:C:T	12	5965210	C	T	0.000730994	13	-0.364194	0.917362	0.691367	0.000810842	14	-0.51286	0.931951	0.582108	0.000763359	13	0.461457	1.24042	0.70988	0.000961538	11	-1.0427	1.52499	0.494135	0.92988
chr12:5965358:T:C	12	5965358	T	C	5.6205e-05	1	-1.08553	4.25144	0.798466	NA	NA	NA	NA	NA	NA	NA	NA	NA	NA	NA	NA	NA	NA	NA	0.88483
chr12:5965376:G:A	12	5965376	G	A	0.0064385	114	-0.736477	0.288356	0.0106476	0.00639907	110	0.28785	0.342	0.399975	0.00631194	107	-0.793224	0.385957	0.0398585	0.00622479	71	-0.00350057	0.593275	0.995292	0.90821
chr12:5965479:C:CG	12	5965479	C	CG	5.6205e-05	1	-1.10647	3.77156	0.769237	NA	NA	NA	NA	NA	NA	NA	NA	NA	NA	NA	NA	NA	NA	NA	0.90074
chr12:5965480:G:A	12	5965480	G	A	0.000449792	8	1.46341	1.15279	0.204282	NA	NA	NA	NA	NA	NA	NA	NA	NA	NA	NA	NA	NA	NA	NA	0.86011
chr12:5965637:G:A	12	5965637	G	A	5.62114e-05	1	12.9612	5.30545	0.0145658	NA	NA	NA	NA	NA	NA	NA	NA	NA	NA	NA	NA	NA	NA	NA	0.81279
chr12:5965796:G:A	12	5965796	G	A	0.0064385	114	-0.736477	0.288356	0.0106476	0.00639907	110	0.28785	0.342	0.399975	0.00631194	107	-0.793224	0.385957	0.0398585	0.00622479	71	-0.00350057	0.593275	0.995292	0.90824
chr12:5965896:C:G	12	5965896	C	G	0.000168634	3	2.48005	1.91117	0.194404	NA	NA	NA	NA	NA	NA	NA	NA	NA	NA	NA	NA	NA	NA	NA	0.93427
chr12:5966110:T:C	12	5966110	T	C	0.00231403	41	0.348889	0.479899	0.467223	0.00220853	38	0.130157	0.604502	0.829523	0.00229844	39	0.827684	0.622596	0.183714	0.00254386	29	0.677336	0.928852	0.465868	0.80999
chr12:5966290:C:T	12	5966290	C	T	0.000168615	3	-1.20923	1.72068	0.482204	NA	NA	NA	NA	NA	NA	NA	NA	NA	NA	NA	NA	NA	NA	NA	0.96847
chr12:5966291:G:GCA	12	5966291	G	GCA	0.000168634	3	-1.25594	1.57822	0.426151	NA	NA	NA	NA	NA	NA	NA	NA	NA	NA	NA	NA	NA	NA	NA	0.88737
chr12:5966309:A:C	12	5966309	A	C	0.000168615	3	1.18517	1.57097	0.450599	NA	NA	NA	NA	NA	NA	NA	NA	NA	NA	NA	NA	NA	NA	NA	0.99665
chr12:5966828:C:G	12	5966828	C	G	5.6205e-05	1	-1.07794	4.48752	0.810168	NA	NA	NA	NA	NA	NA	NA	NA	NA	NA	NA	NA	NA	NA	NA	0.89581
chr12:5966860:T:C	12	5966860	T	C	0.000281183	5	1.33542	1.57958	0.39787	NA	NA	NA	NA	NA	NA	NA	NA	NA	NA	NA	NA	NA	NA	NA	0.84834
chr12:5966996:G:A	12	5966996	G	A	0.00101351	18	-0.144929	0.735574	0.843805	0.00104396	18	-0.627984	0.988365	0.525183	0.0010587	18	0.567916	0.913906	0.534326	0.00096238	11	-1.04	1.60392	0.516717	0.84694
chr12:5967050:C:T	12	5967050	C	T	0.000224871	4	-1.2128	1.55832	0.436408	NA	NA	NA	NA	NA	NA	NA	NA	NA	NA	NA	NA	NA	NA	NA	0.89135
chr12:5967057:A:G	12	5967057	A	G	0.000224871	4	-0.694224	1.19602	0.561614	NA	NA	NA	NA	NA	NA	NA	NA	NA	NA	NA	NA	NA	NA	NA	0.89361
chr12:5967075:C:T	12	5967075	C	T	0.00033761	6	-1.15855	1.50796	0.442316	NA	NA	NA	NA	NA	NA	NA	NA	NA	NA	NA	NA	NA	NA	NA	0.81093
chr12:5967085:C:T	12	5967085	C	T	0.000281025	5	0.913485	1.45857	0.531127	NA	NA	NA	NA	NA	NA	NA	NA	NA	NA	NA	NA	NA	NA	NA	0.96187
chr12:5967171:C:T	12	5967171	C	T	0.0018579	33	0.237778	0.541072	0.660331	0.00185529	32	-0.489682	0.601738	0.415771	0.00182267	31	0.0326984	0.750639	0.965255	0.00192442	22	0.0176143	1.03387	0.986407	0.90938
chr12:5967211:T:C	12	5967211	T	C	0.00638274	113	-0.73492	0.288889	0.0109605	0.00639981	110	0.18683	0.339619	0.582241	0.00631194	107	-0.794687	0.385186	0.0391006	0.0062237	71	-0.00338777	0.593274	0.995444	0.90322
chr12:5967412:C:G	12	5967412	C	G	5.6205e-05	1	9.2679	4.49778	0.0393461	NA	NA	NA	NA	NA	NA	NA	NA	NA	NA	NA	NA	NA	NA	NA	0.83391
chr12:5967474:A:G	12	5967474	A	G	0.0100575	175	0.254047	0.236139	0.282001	0.0100616	170	0.106469	0.262265	0.684773	0.0101967	170	0.530093	0.308418	0.0856596	0.011252	126	-0.33809	0.433508	0.435454	0.80262
chr12:5967600:G:A	12	5967600	G	A	0.000731241	13	-0.38392	0.901476	0.670196	0.000753274	13	-0.561906	1.30467	0.666696	0.000646298	11	-1.08974	1.24107	0.379909	NA	NA	NA	NA	NA	0.92764
chr12:5967615:G:A	12	5967615	G	A	0.0693261	1220	-0.0255172	0.0935957	0.785136	0.069355	1185	0.0063366	0.110143	0.954123	0.0689369	1162	-0.182557	0.1241	0.141281	0.0686032	777	0.15746	0.186082	0.397448	0.97524
chr12:5967738:T:C	12	5967738	T	C	0.00638274	113	-0.73492	0.288889	0.0109605	0.00639981	110	0.18683	0.339619	0.582241	0.00631194	107	-0.794687	0.385186	0.0391006	0.0062237	71	-0.00338777	0.593274	0.995444	0.90467
chr12:5968003:A:T	12	5968003	A	T	0.000393479	7	-1.28406	1.07697	0.233149	NA	NA	NA	NA	NA	NA	NA	NA	NA	NA	NA	NA	NA	NA	NA	0.93377
chr12:5968050:A:G	12	5968050	A	G	0.0251672	444	0.0611249	0.152858	0.689244	0.0249942	428	-0.0772463	0.190063	0.68443	0.024923	421	-0.306842	0.203913	0.132382	0.0246696	280	0.432693	0.307733	0.159705	0.95682
chr12:5968164:C:A	12	5968164	C	A	5.6205e-05	1	-1.21568	2.759	0.659485	NA	NA	NA	NA	NA	NA	NA	NA	NA	NA	NA	NA	NA	NA	NA	0.86992
chr12:5968171:G:C	12	5968171	G	C	0.000281025	5	0.173888	1.20854	0.885593	NA	NA	NA	NA	NA	NA	NA	NA	NA	NA	NA	NA	NA	NA	NA	0.95839
chr12:5968344:C:A	12	5968344	C	A	0.00106982	19	-0.193554	0.727236	0.790124	0.00115955	20	-0.576681	0.792494	0.46681	0.001235	21	0.544567	0.912725	0.550748	0.00131349	15	-1.056	1.22556	0.388882	0.83893
chr12:5968405:C:T	12	5968405	C	T	0.00028112	5	-1.21169	1.40914	0.389854	NA	NA	NA	NA	NA	NA	NA	NA	NA	NA	NA	NA	NA	NA	NA	0.91898
chr12:5968473:T:C	12	5968473	T	C	0.0762425	1353	0.0282335	0.0887101	0.750282	0.0759229	1308	0.0189635	0.105424	0.857248	0.075606	1285	-0.141057	0.117498	0.229943	0.0754205	861	0.219907	0.177162	0.214505	0.99446
chr12:5968492:A:T	12	5968492	A	T	0.00638274	113	-0.73492	0.288889	0.0109605	0.00639981	110	0.18683	0.339619	0.582241	0.00631194	107	-0.794687	0.385186	0.0391006	0.0062237	71	-0.00338777	0.593274	0.995444	0.90473
chr12:5968543:C:T	12	5968543	C	T	0.0016338	29	0.129451	0.582437	0.824114	0.00150917	26	0.747091	0.725646	0.30322	0.00158898	27	0.949273	0.824079	0.249354	0.00183952	21	-1.04975	1.06432	0.323982	0.83061
chr12:5968638:A:G	12	5968638	A	G	0.000449843	8	0.0668339	1.13076	0.952868	NA	NA	NA	NA	NA	NA	NA	NA	NA	NA	NA	NA	NA	NA	NA	0.87496
chr12:5968655:G:A	12	5968655	G	A	0.0013512	24	-0.178838	0.597878	0.764847	0.00121753	21	-0.171615	0.722978	0.812368	0.00135215	23	0.0246576	0.756514	0.973999	0.00148705	17	-1.04922	1.18984	0.377876	0.85717
chr12:5968656:T:C	12	5968656	T	C	0.160228	2613	-0.00907039	0.0663478	0.89126	0.160419	2542	0.000136807	0.0807492	0.998648	0.159967	2499	0.0620939	0.0877747	0.479303	0.159238	1672	0.101898	0.133198	0.444268	0.92371
chr12:5968664:C:T	12	5968664	C	T	0.0418465	698	-0.0294947	0.121053	0.8075	0.042753	692	0.00827801	0.147144	0.955137	0.0425599	679	0.0810643	0.158821	0.609763	0.0421249	452	1.63624e-05	0.237116	0.999945	0.85549
chr12:5968668:C:T	12	5968668	C	T	0.000112423	2	-1.27884	1.80549	0.478754	NA	NA	NA	NA	NA	NA	NA	NA	NA	NA	NA	NA	NA	NA	NA	0.91857
chr12:5968673:G:A	12	5968673	G	A	0.00474952	84	0.210479	0.334653	0.529384	0.00483458	83	0.0508814	0.393795	0.897193	0.00466462	79	-0.0799714	0.452935	0.859852	0.0044847	51	-0.585329	0.681754	0.390581	0.86273
chr12:5968690:G:T	12	5968690	G	T	0.000168653	3	-0.657515	1.83049	0.719444	NA	NA	NA	NA	NA	NA	NA	NA	NA	NA	NA	NA	NA	NA	NA	0.81743
chr12:5968873:T:TTTG	12	5968873	T	TTTG	0.00891944	157	0.156829	0.25739	0.542322	0.00888993	152	0.308705	0.315059	0.32717	0.00907366	153	-0.125708	0.34863	0.718416	0.0082112	93	-0.528472	0.514384	0.304238	0.86208
chr12:5968959:T:A	12	5968959	T	A	0.235174	3799	-0.0573638	0.0579751	0.32244	0.234957	3686	0.0474245	0.0695586	0.49537	0.234545	3627	-0.0648234	0.0767042	0.39805	0.232222	2423	0.142766	0.116212	0.219263	0.93417
chr12:5968995:G:A	12	5968995	G	A	0.000281088	5	-1.14405	1.58496	0.470408	NA	NA	NA	NA	NA	NA	NA	NA	NA	NA	NA	NA	NA	NA	NA	0.86582
chr12:5969037:T:C	12	5969037	T	C	0.000337344	6	-0.210407	1.08311	0.845971	NA	NA	NA	NA	NA	NA	NA	NA	NA	NA	NA	NA	NA	NA	NA	0.93574
chr12:5969178:C:G	12	5969178	C	G	0.00123762	22	-0.232117	0.696415	0.738906	0.00110119	19	0.642299	0.805168	0.425033	0.0012929	22	-0.209365	0.934489	0.822725	0.00131188	15	-1.04632	1.29023	0.417394	0.9283
chr12:5969216:C:T	12	5969216	C	T	0.000505902	9	1.07996	1.07087	0.31322	NA	NA	NA	NA	NA	NA	NA	NA	NA	NA	NA	NA	NA	NA	NA	0.90826
chr12:5969233:C:T	12	5969233	C	T	0.000281088	5	0.811445	1.44491	0.574397	NA	NA	NA	NA	NA	NA	NA	NA	NA	NA	NA	NA	NA	NA	NA	0.82727
chr12:5969258:A:T	12	5969258	A	T	0.0434732	740	-0.0666229	0.117543	0.570853	0.0437908	725	-0.0167306	0.142379	0.906458	0.043921	716	0.0276733	0.156283	0.859452	0.0419243	461	-0.336125	0.234295	0.151396	0.89317
chr12:5969526:G:C	12	5969526	G	C	0.000112423	2	-1.08794	2.96383	0.713566	NA	NA	NA	NA	NA	NA	NA	NA	NA	NA	NA	NA	NA	NA	NA	0.88219
chr12:5969536:C:T	12	5969536	C	T	0.00101237	18	-0.263673	0.703991	0.708002	0.000926891	16	1.24137	0.970866	0.201031	0.00093985	16	-0.149276	0.977743	0.878655	0.00122399	14	-1.04684	1.3048	0.422378	0.88704
chr12:5969689:G:C	12	5969689	G	C	5.6205e-05	1	-1.18325	2.93874	0.687213	NA	NA	NA	NA	NA	NA	NA	NA	NA	NA	NA	NA	NA	NA	NA	0.98529
chr12:5969706:G:A	12	5969706	G	A	5.6205e-05	1	-1.26344	2.56397	0.622177	NA	NA	NA	NA	NA	NA	NA	NA	NA	NA	NA	NA	NA	NA	NA	0.84344
chr12:5969850:G:T	12	5969850	G	T	0.000788111	14	0.631497	0.786631	0.422098	0.000811782	14	-1.3946	0.965018	0.148415	0.000705302	12	1.4729	1.13106	0.192837	NA	NA	NA	NA	NA	0.88492
chr12:5969901:A:C	12	5969901	A	C	0.000337458	6	-1.22495	1.37481	0.372931	NA	NA	NA	NA	NA	NA	NA	NA	NA	NA	NA	NA	NA	NA	NA	0.8283
chr12:5969948:CT:C	12	5969948	CT	C	0.0150941	263	-0.234231	0.189168	0.215636	0.0148398	251	-0.0322183	0.233024	0.890034	0.0154132	257	-0.291202	0.241123	0.227167	0.015625	175	-0.0348239	0.382477	0.927454	0.85694
chr12:5970037:T:C	12	5970037	T	C	0.00649351	115	-0.661951	0.288309	0.0216771	0.0065139	112	0.230288	0.333618	0.490022	0.00642764	109	-0.801891	0.386813	0.0381655	0.00604733	69	0.0114499	0.597455	0.98471	0.913
chr12:5970060:C:T	12	5970060	C	T	0.000674764	12	0.639256	0.955227	0.503356	0.000637164	11	-0.715686	1.39026	0.606702	0.000646071	11	0.369412	1.21074	0.76028	NA	NA	NA	NA	NA	0.85623
chr12:5970158:C:T	12	5970158	C	T	0.175328	3104	-0.013018	0.0614425	0.832206	0.176183	3030	0.0249142	0.0743417	0.737527	0.175908	2982	0.0175122	0.0811646	0.829173	0.173192	1973	0.129658	0.123625	0.294271	0.99379
chr12:5970254:C:T	12	5970254	C	T	5.62114e-05	1	-1.07095	4.7651	0.822175	NA	NA	NA	NA	NA	NA	NA	NA	NA	NA	NA	NA	NA	NA	NA	0.85493
chr12:5970295:A:T	12	5970295	A	T	0.0155731	272	-0.263679	0.18931	0.163666	0.0152141	258	0.0245081	0.232292	0.915975	0.0157334	263	-0.451832	0.24288	0.062842	0.0161233	181	0.0724878	0.376828	0.847458	0.86504
chr12:5970449:G:A	12	5970449	G	A	0.000112423	2	-1.17113	2.42567	0.629233	NA	NA	NA	NA	NA	NA	NA	NA	NA	NA	NA	NA	NA	NA	NA	0.81565
chr12:5970611:G:C	12	5970611	G	C	0.00649351	115	-0.661951	0.288309	0.0216771	0.0065139	112	0.230288	0.333618	0.490022	0.00642764	109	-0.801891	0.386813	0.0381655	0.00604733	69	0.0114499	0.597455	0.98471	0.913
chr12:5970627:G:T	12	5970627	G	T	0.000899584	16	-1.18971	0.856025	0.164586	0.000868659	15	0.357952	0.988818	0.717352	0.000880799	15	-1.08166	1.09099	0.321466	0.00113617	13	1.01528	1.43407	0.478961	0.91367
chr12:5970646:T:C	12	5970646	T	C	0.000224845	4	1.077	1.51947	0.478448	NA	NA	NA	NA	NA	NA	NA	NA	NA	NA	NA	NA	NA	NA	NA	0.84744
chr12:5970714:G:T	12	5970714	G	T	0.0142873	250	-0.331581	0.197097	0.0925062	0.0139494	237	0.00948112	0.238619	0.968306	0.0145075	243	-0.404961	0.251603	0.107501	0.0149466	168	0.144344	0.388061	0.709921	0.87267
chr12:5970741:C:A	12	5970741	C	A	5.62114e-05	1	-1.08631	4.22156	0.796929	NA	NA	NA	NA	NA	NA	NA	NA	NA	NA	NA	NA	NA	NA	NA	0.89115
chr12:5970742:C:T	12	5970742	C	T	0.00624716	110	-0.229083	0.296346	0.439507	0.00654894	112	0.0339547	0.362665	0.925407	0.00652277	110	0.284782	0.387663	0.462576	0.0059135	67	-0.26497	0.612253	0.665176	0.85851
chr12:5970787:A:T	12	5970787	A	T	5.6205e-05	1	-1.05311	5.85575	0.857276	NA	NA	NA	NA	NA	NA	NA	NA	NA	NA	NA	NA	NA	NA	NA	0.9856
chr12:5971044:C:A	12	5971044	C	A	5.6205e-05	1	-1.39726	2.27867	0.539751	NA	NA	NA	NA	NA	NA	NA	NA	NA	NA	NA	NA	NA	NA	NA	0.85619
chr12:5971232:C:A	12	5971232	C	A	0.00022482	4	-1.20103	1.56837	0.443807	NA	NA	NA	NA	NA	NA	NA	NA	NA	NA	NA	NA	NA	NA	NA	0.81904
chr12:5971272:T:C	12	5971272	T	C	0.00112435	20	-0.585732	0.772061	0.448056	0.00104227	18	-0.227946	0.863349	0.79176	0.000998121	17	1.40734	1.11324	0.206164	0.00087382	10	-1.04411	1.57059	0.506185	0.94891
chr12:5971298:C:A	12	5971298	C	A	0.000168615	3	-1.26896	1.82009	0.485679	NA	NA	NA	NA	NA	NA	NA	NA	NA	NA	NA	NA	NA	NA	NA	0.96126
chr12:5971362:T:TC	12	5971362	T	TC	0.00011241	2	-1.22649	2.17513	0.572842	NA	NA	NA	NA	NA	NA	NA	NA	NA	NA	NA	NA	NA	NA	NA	0.98256
chr12:5971368:T:C	12	5971368	C	T	0.292213	4721	0.027015	0.0537964	0.615547	0.290578	4558	-0.0522445	0.0651108	0.422325	0.291457	4510	0.06978	0.0713137	0.32783	0.292554	3049	0.0341201	0.106919	0.749635	0.9273
chr12:5971411:G:C	12	5971411	C	G	0.290421	4681	0.0306847	0.0539895	0.569801	0.288882	4521	-0.0530536	0.065264	0.416271	0.289583	4470	0.0716155	0.0715826	0.317088	0.29133	3031	0.0394611	0.107176	0.712732	0.92607
chr12:5971420:G:T	12	5971420	G	T	0.000449691	8	-0.316296	0.97283	0.745083	NA	NA	NA	NA	NA	NA	NA	NA	NA	NA	NA	NA	NA	NA	NA	0.93657
chr12:5971428:T:C	12	5971428	T	C	0.00738694	131	0.134724	0.275693	0.625073	0.00743235	128	-0.0987845	0.327541	0.762961	0.0072404	123	-0.406321	0.370916	0.273318	0.00700771	80	0.238497	0.568472	0.674822	0.93358
chr12:5971429:G:A	12	5971429	A	G	0.290807	4682	0.0316148	0.0539925	0.558184	0.289177	4521	-0.0514288	0.065272	0.430747	0.289975	4472	0.0748689	0.0715783	0.295574	0.291763	3032	0.0372737	0.107125	0.727881	0.92578
chr12:5971466:A:G	12	5971466	A	G	5.6205e-05	1	10.8653	4.23981	0.0103866	NA	NA	NA	NA	NA	NA	NA	NA	NA	NA	NA	NA	NA	NA	NA	0.87601
chr12:5972044:C:T	12	5972044	C	T	0.0751465	1334	0.108836	0.0892204	0.222518	0.0760125	1310	-0.100673	0.107269	0.347979	0.075253	1279	-0.0178755	0.117994	0.879585	0.0735165	840	0.255097	0.177912	0.151619	0.9939
chr12:5972220:G:A	12	5972220	G	A	0.000730912	13	-0.0207954	0.784242	0.978845	0.000752838	13	-0.579069	0.954459	0.544051	0.000763359	13	-0.0966419	1.00592	0.923463	0.00087382	10	1.51616	1.59904	0.343044	0.91158
chr12:5972397:G:T	12	5972397	G	T	0.000281025	5	0.0930099	1.1788	0.937111	NA	NA	NA	NA	NA	NA	NA	NA	NA	NA	NA	NA	NA	NA	NA	0.98761
chr12:5972423:G:A	12	5972423	G	A	0.0142204	249	-0.337531	0.196591	0.0859936	0.0137728	234	0.0504713	0.239511	0.8331	0.0145567	244	-0.409338	0.250601	0.10238	0.0146797	165	0.157192	0.390673	0.687417	0.88225
chr12:5972492:G:T	12	5972492	G	T	0.000112423	2	2.93182	2.04704	0.152079	NA	NA	NA	NA	NA	NA	NA	NA	NA	NA	NA	NA	NA	NA	NA	0.88418
chr12:5972658:G:A	12	5972658	G	A	0.427618	6983	-0.0460705	0.0497226	0.35416	0.427744	6796	0.0368367	0.06013	0.540129	0.427859	6690	-0.0551775	0.0659284	0.402632	0.432247	4536	-0.127899	0.0983899	0.193627	0.94982
chr12:5972772:C:T	12	5972772	T	C	0.288446	5098	0.00942345	0.0517077	0.855391	0.286671	4921	-0.0694385	0.0624444	0.266136	0.287546	4867	0.0588231	0.068501	0.390496	0.286631	3259	0.0265822	0.102909	0.796171	0.99352
chr12:5972806:T:G	12	5972806	T	G	0.00011241	2	-1.2567	1.93666	0.516402	NA	NA	NA	NA	NA	NA	NA	NA	NA	NA	NA	NA	NA	NA	NA	0.89232
chr12:5972868:C:A	12	5972868	C	A	0.000449843	8	-1.14339	1.36417	0.401941	NA	NA	NA	NA	NA	NA	NA	NA	NA	NA	NA	NA	NA	NA	NA	0.8485
chr12:5972886:A:G	12	5972886	A	G	0.00101169	18	0.254134	0.703261	0.717826	0.00109992	19	-0.363361	0.737871	0.622404	0.00117398	20	0.455837	0.87936	0.604197	0.00104822	12	5.16935	1.83232	0.00478428	0.98494
chr12:5972947:A:G	12	5972947	G	A	0.292229	4723	0.0280403	0.0539338	0.603132	0.290557	4560	-0.0589711	0.0651534	0.365406	0.291381	4510	0.0669035	0.0715392	0.349685	0.293249	3058	0.0517911	0.107088	0.628647	0.92777
chr12:5972980:G:A	12	5972980	G	A	0.000112423	2	2.08766	1.83121	0.254269	NA	NA	NA	NA	NA	NA	NA	NA	NA	NA	NA	NA	NA	NA	NA	0.86414
chr12:5973033:T:C	12	5973033	T	C	0.00011241	2	-1.15745	2.31489	0.617073	NA	NA	NA	NA	NA	NA	NA	NA	NA	NA	NA	NA	NA	NA	NA	0.90987
chr12:5973062:T:A	12	5973062	T	A	0.000393479	7	0.0664634	1.14107	0.953552	NA	NA	NA	NA	NA	NA	NA	NA	NA	NA	NA	NA	NA	NA	NA	0.95651
chr12:5973242:T:C	12	5973242	T	C	0.0016316	29	-0.862824	0.599661	0.150192	0.00144844	25	0.112099	0.650936	0.863271	0.00141027	24	-1.08316	0.888839	0.222989	0.00157288	18	-1.05214	1.12554	0.349899	0.93284
chr12:5973286:T:C	12	5973286	T	C	0.00163196	29	0.342795	0.62541	0.583614	0.00168057	29	0.844644	0.716731	0.23861	0.00170388	29	-0.460055	0.800456	0.565466	0.00157425	18	-1.05048	1.1723	0.370206	0.86518
chr12:5973392:A:T	12	5973392	T	A	0.292239	4722	0.0280605	0.0539355	0.602882	0.290504	4558	-0.0610006	0.0651483	0.349101	0.291327	4508	0.0669501	0.0715389	0.349347	0.29313	3055	0.0527326	0.107148	0.622614	0.92769
chr12:5973443:T:G	12	5973443	T	G	0.000393568	7	-1.19439	1.24015	0.335497	NA	NA	NA	NA	NA	NA	NA	NA	NA	NA	NA	NA	NA	NA	NA	0.89105
chr12:5973482:C:T	12	5973482	C	T	0.00793381	140	-0.0420926	0.260321	0.871546	0.00782345	134	-0.523908	0.317115	0.098512	0.00793181	134	-0.297473	0.34192	0.384297	0.00810573	92	0.945447	0.535686	0.077576	0.89295
chr12:5973661:T:C	12	5973661	T	C	5.6205e-05	1	-1.08062	4.39272	0.80568	NA	NA	NA	NA	NA	NA	NA	NA	NA	NA	NA	NA	NA	NA	NA	0.88269
chr12:5973821:G:A	12	5973821	G	A	0.0144264	252	-0.350046	0.195357	0.0731611	0.01392	236	0.0349843	0.240905	0.884537	0.0147041	246	-0.416683	0.249208	0.0945181	0.014719	165	0.158664	0.390617	0.684604	0.86725
chr12:5973957:C:T	12	5973957	C	T	5.6205e-05	1	5.76234	3.05508	0.059275	NA	NA	NA	NA	NA	NA	NA	NA	NA	NA	NA	NA	NA	NA	NA	0.82419
chr12:5973988:C:T	12	5973988	C	T	0.000674612	12	-0.220737	0.985526	0.822774	0.000579039	10	-0.755147	1.37425	0.582666	0.000645843	11	-1.08104	1.36203	0.427374	NA	NA	NA	NA	NA	0.93302
chr12:5973997:G:A	12	5973997	G	A	0.000224871	4	-1.08459	2.1678	0.616852	NA	NA	NA	NA	NA	NA	NA	NA	NA	NA	NA	NA	NA	NA	NA	0.84609
chr12:5974013:T:C	12	5974013	T	C	5.6205e-05	1	-1.06495	5.02908	0.832295	NA	NA	NA	NA	NA	NA	NA	NA	NA	NA	NA	NA	NA	NA	NA	1
chr12:5974278:G:T	12	5974278	G	T	0.00146413	26	0.224091	0.606601	0.711814	0.00150847	26	0.15876	0.763226	0.83522	0.00147076	25	0.786938	0.792596	0.320777	0.00105024	12	-1.04081	1.53015	0.496377	0.81309
chr12:5974398:T:G	12	5974398	T	G	0.0140877	246	-0.297796	0.19651	0.129666	0.0136267	231	0.0416333	0.244687	0.864893	0.0144087	241	-0.28814	0.250149	0.249374	0.0143494	161	0.0428237	0.396533	0.913999	0.84906
chr12:5974459:G:A	12	5974459	G	A	0.000168672	3	-1.15843	2.06461	0.574738	NA	NA	NA	NA	NA	NA	NA	NA	NA	NA	NA	NA	NA	NA	NA	0.80288
chr12:5974476:C:G	12	5974476	C	G	0.000112423	2	-1.10966	2.65987	0.676542	NA	NA	NA	NA	NA	NA	NA	NA	NA	NA	NA	NA	NA	NA	NA	0.90159
chr12:5974495:C:T	12	5974495	C	T	0.00101203	18	0.255945	0.703261	0.715903	0.0011003	19	-0.36329	0.737871	0.622473	0.0011744	20	0.457448	0.879361	0.602921	0.00104858	12	5.17345	1.83282	0.00476261	0.97144
chr12:5974890:G:A	12	5974890	G	A	5.6205e-05	1	-1.07849	4.46302	0.809051	NA	NA	NA	NA	NA	NA	NA	NA	NA	NA	NA	NA	NA	NA	NA	0.94964
chr12:5975025:G:C	12	5975025	C	G	0.358331	6331	0.0612394	0.048452	0.206259	0.359767	6170	0.00190906	0.0583418	0.973896	0.357075	6041	0.0143194	0.0643299	0.823853	0.359479	4088	0.0417965	0.0967976	0.665892	0.99496
chr12:5975047:C:G	12	5975047	C	G	0.000843455	15	-0.513301	0.839436	0.54088	0.000810842	14	0.109124	1.12807	0.922937	0.000822272	14	0.148617	1.11111	0.893596	NA	NA	NA	NA	NA	0.9312
chr12:5975053:G:C	12	5975053	G	C	0.000281088	5	-1.14411	1.67568	0.494748	NA	NA	NA	NA	NA	NA	NA	NA	NA	NA	NA	NA	NA	NA	NA	0.86843
chr12:5975090:G:C	12	5975090	G	C	0.000449994	8	2.05838	1.05719	0.0515321	NA	NA	NA	NA	NA	NA	NA	NA	NA	NA	NA	NA	NA	NA	NA	0.86757
chr12:5975157:A:G	12	5975157	G	A	0.141786	2327	0.104651	0.0697636	0.133593	0.141273	2255	-0.0435636	0.0840827	0.604386	0.141585	2226	0.0338813	0.092524	0.714223	0.140744	1484	-0.105372	0.138353	0.44629	0.889
chr12:5975366:G:A	12	5975366	G	A	0.0006756	12	-1.20696	0.933644	0.196102	0.000695652	12	1.15817	1.20911	0.338128	0.000646754	11	-1.07735	1.26287	0.393603	NA	NA	NA	NA	NA	0.81374
chr12:5975547:G:A	12	5975547	A	G	0.381262	6454	0.0768808	0.0491749	0.117955	0.381595	6278	-0.0130658	0.0592522	0.825472	0.37879	6147	0.0396176	0.0652448	0.543708	0.382461	4178	-0.0523994	0.0981655	0.593489	0.9556
chr12:5975698:T:C	12	5975698	C	T	0.375876	6332	0.0689385	0.0494815	0.163554	0.376267	6161	-0.0263872	0.0595676	0.657781	0.373514	6033	0.0276513	0.0656893	0.673798	0.376725	4095	-0.0302729	0.0986501	0.758941	0.95205
chr12:5975699:C:T	12	5975699	C	T	5.6205e-05	1	-1.06495	5.02908	0.832295	NA	NA	NA	NA	NA	NA	NA	NA	NA	NA	NA	NA	NA	NA	NA	1
chr12:5975734:G:A	12	5975734	G	A	0.000505902	9	-0.112285	1.05827	0.915501	NA	NA	NA	NA	NA	NA	NA	NA	NA	NA	NA	NA	NA	NA	NA	0.94971
chr12:5975780:GA:G	12	5975780	GA	G	0.0907645	1598	0.00452097	0.0814368	0.955728	0.0909569	1555	0.0136532	0.0973935	0.888513	0.0906016	1527	-0.0134357	0.108553	0.901496	0.09391	1064	-0.0317275	0.159052	0.841888	0.97917
chr12:5976115:C:T	12	5976115	C	T	5.6205e-05	1	-1.06495	5.02908	0.832295	NA	NA	NA	NA	NA	NA	NA	NA	NA	NA	NA	NA	NA	NA	NA	0.94962
chr12:5976204:G:A	12	5976204	G	A	0.000731652	13	0.998006	0.858859	0.24523	0.000753536	13	-0.0264048	1.0815	0.980522	0.000764077	13	1.53275	1.14401	0.180308	0.000874585	10	-1.03837	1.70196	0.541792	0.80015
chr12:5976279:G:A	12	5976279	G	A	0.0907336	1598	0.00557711	0.0815434	0.945472	0.0909835	1556	0.0238213	0.0975746	0.807127	0.090688	1529	-0.0118834	0.108665	0.912919	0.0938603	1064	-0.0307575	0.159228	0.846828	0.97837
chr12:5976281:G:A	12	5976281	G	A	0.0908833	1601	0.0153265	0.0814786	0.850795	0.0910898	1558	0.0152124	0.0975692	0.876101	0.0907959	1531	-0.00437612	0.108575	0.96785	0.0941083	1067	-0.033618	0.159084	0.832636	0.97931
chr12:5976312:G:A	12	5976312	G	A	0.00011241	2	5.67861	2.9226	0.052016	NA	NA	NA	NA	NA	NA	NA	NA	NA	NA	NA	NA	NA	NA	NA	0.80747
chr12:5976347:A:G	12	5976347	G	A	0.285807	4841	0.0848841	0.0527531	0.107598	0.2864	4717	-0.0327607	0.0631815	0.604098	0.284017	4613	0.0460956	0.0700009	0.510217	0.284838	3111	-0.00727758	0.105096	0.944793	0.94701
chr12:5976716:G:A	12	5976716	G	A	0.000786959	14	0.321124	0.877607	0.714433	0.000694766	12	1.13921	1.32325	0.389284	0.00076318	13	0.339985	1.19632	0.776262	NA	NA	NA	NA	NA	0.95052
chr12:5976757:A:G	12	5976757	A	G	5.6205e-05	1	4.4269	2.39859	0.0649467	NA	NA	NA	NA	NA	NA	NA	NA	NA	NA	NA	NA	NA	NA	NA	0.84038
chr12:5976880:G:A	12	5976880	G	A	5.6205e-05	1	-1.06495	5.02908	0.832295	NA	NA	NA	NA	NA	NA	NA	NA	NA	NA	NA	NA	NA	NA	NA	0.83196
chr12:5977006:C:T	12	5977006	C	T	0.0920651	1629	-0.00313565	0.0807253	0.969015	0.092211	1584	0.0105349	0.0968627	0.913392	0.0920307	1559	-0.0246432	0.107575	0.818808	0.0951001	1083	-0.044395	0.157959	0.778669	0.98414
chr12:5977099:T:C	12	5977099	C	T	0.383881	6592	0.0761122	0.0486688	0.117846	0.384592	6415	-0.0153059	0.0587136	0.794334	0.382035	6286	0.0477504	0.0645518	0.459468	0.385569	4259	-0.0178876	0.0972119	0.854009	0.96208
chr12:5977109:C:T	12	5977109	C	T	5.6205e-05	1	-1.06495	5.02908	0.832295	NA	NA	NA	NA	NA	NA	NA	NA	NA	NA	NA	NA	NA	NA	NA	1
chr12:5977143:T:A	12	5977143	T	A	0.000168729	3	2.05656	1.80379	0.254231	NA	NA	NA	NA	NA	NA	NA	NA	NA	NA	NA	NA	NA	NA	NA	0.81557
chr12:5977160:A:G	12	5977160	A	G	0.000281057	5	-1.26666	1.31805	0.336548	NA	NA	NA	NA	NA	NA	NA	NA	NA	NA	NA	NA	NA	NA	NA	0.90153
chr12:5977530:T:C	12	5977530	T	C	0.000899483	16	-0.565773	0.806149	0.48279	0.000868659	15	0.117338	1.12279	0.916768	0.000880799	15	0.0277922	1.0559	0.979001	NA	NA	NA	NA	NA	0.93626
chr12:5977598:G:A	12	5977598	G	A	0.000168634	3	1.15447	1.57353	0.463141	NA	NA	NA	NA	NA	NA	NA	NA	NA	NA	NA	NA	NA	NA	NA	0.80642
chr12:5977640:C:T	12	5977640	C	T	5.6205e-05	1	-1.06495	5.02908	0.832295	NA	NA	NA	NA	NA	NA	NA	NA	NA	NA	NA	NA	NA	NA	NA	0.99792
chr12:5977742:A:G	12	5977742	A	G	5.6205e-05	1	-1.09848	3.9322	0.779971	NA	NA	NA	NA	NA	NA	NA	NA	NA	NA	NA	NA	NA	NA	NA	0.87447
chr12:5977770:C:T	12	5977770	T	C	0.381714	6567	0.0653147	0.0486659	0.179562	0.38236	6390	-0.0169327	0.0586852	0.772937	0.379823	6261	0.0341104	0.0645373	0.597126	0.383315	4241	-0.046052	0.0972766	0.635919	0.96247
chr12:5977790:A:C	12	5977790	A	C	5.62177e-05	1	3.74306	2.26935	0.0990662	NA	NA	NA	NA	NA	NA	NA	NA	NA	NA	NA	NA	NA	NA	NA	0.85487
chr12:5977793:C:T	12	5977793	C	T	0.00163252	29	0.466302	0.580392	0.421729	0.00179752	31	-0.953993	0.741405	0.198186	0.00164628	28	1.37131	0.783975	0.0802604	0.00139958	16	-1.05223	1.19975	0.380466	0.89188
chr12:5977845:G:A	12	5977845	G	A	0.092019	1628	-0.00199228	0.080755	0.980318	0.0921635	1583	0.00969766	0.0968934	0.920276	0.0919825	1558	-0.0237482	0.107613	0.82534	0.095029	1082	-0.0435632	0.158014	0.782785	0.9841
chr12:5977933:A:T	12	5977933	A	T	0.0917779	1623	-0.00479457	0.0808576	0.952716	0.0919152	1578	0.00644008	0.0970757	0.947106	0.0917307	1553	-0.0213689	0.107748	0.842793	0.0946564	1077	-0.0808062	0.158368	0.609881	0.98326
chr12:5978156:ATATAAT:A	12	5978156	ATATAAT	A	0.0921573	1631	0.00590941	0.0806758	0.941608	0.0923059	1586	0.0129175	0.0968405	0.893885	0.092127	1561	-0.0279529	0.107439	0.794729	0.0954011	1087	-0.0272203	0.157797	0.863043	0.98421
chr12:5978264:GTATT:G	12	5978264	GTATT	G	0.000112423	2	-1.09786	2.87367	0.70243	NA	NA	NA	NA	NA	NA	NA	NA	NA	NA	NA	NA	NA	NA	NA	0.87985
chr12:5978365:T:C	12	5978365	C	T	0.116473	1984	0.153277	0.0749728	0.0409103	0.11597	1920	-0.0396512	0.0911818	0.663665	0.114843	1874	0.0891011	0.0999522	0.372695	0.117223	1285	-0.155426	0.150044	0.300263	0.89599
chr12:5978709:G:A	12	5978709	G	A	0.000112423	2	-1.09865	2.88586	0.703426	NA	NA	NA	NA	NA	NA	NA	NA	NA	NA	NA	NA	NA	NA	NA	0.80918
chr12:5978755:CA:C	12	5978755	CA	C	0.00559828	99	0.0875388	0.307298	0.775746	0.00565005	97	-0.351518	0.361056	0.330264	0.00566974	96	-0.273301	0.407705	0.502641	0.00553895	63	-0.25811	0.61877	0.67658	0.8783
chr12:5978913:G:A	12	5978913	G	A	0.00112435	20	1.11507	0.683749	0.102928	0.00121598	21	-0.345114	0.732989	0.637762	0.00129169	22	1.1253	0.859007	0.190197	0.00122313	14	6.3841	1.87938	0.000681502	0.97829
chr12:5978937:A:C	12	5978937	A	C	0.168297	2993	0.0112727	0.0618517	0.855383	0.169446	2926	-0.0105687	0.0738261	0.886167	0.168605	2871	0.00751354	0.0819209	0.926923	0.166172	1902	0.0566969	0.123249	0.645502	0.99957
chr12:5979121:G:T	12	5979121	G	T	5.6205e-05	1	-1.07751	4.48994	0.810344	NA	NA	NA	NA	NA	NA	NA	NA	NA	NA	NA	NA	NA	NA	NA	0.89528
chr12:5979122:C:T	12	5979122	C	T	5.6205e-05	1	-1.07751	4.48994	0.810344	NA	NA	NA	NA	NA	NA	NA	NA	NA	NA	NA	NA	NA	NA	NA	0.89528
chr12:5979327:C:G	12	5979327	C	G	0.00011241	2	-1.11545	2.59146	0.666881	NA	NA	NA	NA	NA	NA	NA	NA	NA	NA	NA	NA	NA	NA	NA	0.92174
chr12:5979420:T:C	12	5979420	T	C	0.0018579	33	0.816437	0.510447	0.109719	0.00191371	33	-0.135447	0.594466	0.819765	0.00194026	33	0.759627	0.6806	0.264373	0.00209937	24	3.20169	1.19079	0.00717254	0.91054
chr12:5979445:C:T	12	5979445	C	T	0.00174707	31	0.0564612	0.568429	0.920877	0.00174095	30	-0.985603	0.752236	0.190118	0.00182417	31	0.0499448	0.757119	0.947404	0.00157729	18	0.280113	1.1516	0.80782	0.84988
chr12:5979471:G:A	12	5979471	G	A	0.000168634	3	2.292	1.88776	0.224694	NA	NA	NA	NA	NA	NA	NA	NA	NA	NA	NA	NA	NA	NA	NA	0.86676
chr12:5979499:C:G	12	5979499	C	G	0.0923164	1634	0.00359965	0.0805199	0.964342	0.0924697	1589	0.0142382	0.0966971	0.882938	0.0922932	1564	-0.0295578	0.107263	0.782883	0.0954889	1088	-0.0281193	0.157607	0.858398	0.98474
chr12:5979500:C:A	12	5979500	C	A	0.000899483	16	-0.565773	0.806149	0.48279	0.000868659	15	0.117338	1.12279	0.916768	0.000880799	15	0.0277922	1.0559	0.979001	NA	NA	NA	NA	NA	0.93661
chr12:5979517:C:T	12	5979517	C	T	5.6205e-05	1	9.2679	4.49778	0.0393461	NA	NA	NA	NA	NA	NA	NA	NA	NA	NA	NA	NA	NA	NA	NA	0.96536
chr12:5979525:G:A	12	5979525	G	A	0.000168615	3	-1.28119	1.83103	0.484109	NA	NA	NA	NA	NA	NA	NA	NA	NA	NA	NA	NA	NA	NA	NA	0.89433
chr12:5979536:G:A	12	5979536	G	A	0.0191613	329	0.412884	0.168078	0.0140296	0.0192654	321	-0.102477	0.201471	0.611003	0.0197128	324	0.369324	0.222263	0.0965826	0.0184515	204	-0.248179	0.339462	0.464721	0.8389
chr12:5979602:T:A	12	5979602	T	A	5.6205e-05	1	3.52899	2.23021	0.113568	NA	NA	NA	NA	NA	NA	NA	NA	NA	NA	NA	NA	NA	NA	NA	0.9805
chr12:5979602:T:C	12	5979602	T	C	5.62177e-05	1	-1.07458	4.67908	0.818358	NA	NA	NA	NA	NA	NA	NA	NA	NA	NA	NA	NA	NA	NA	NA	0.83833
chr12:5979619:G:A	12	5979619	G	A	0.164354	2914	-0.0147792	0.0626977	0.813649	0.165466	2849	-0.0223386	0.0748499	0.765363	0.164684	2796	-0.0335081	0.0830629	0.686649	0.162198	1851	0.0212747	0.124825	0.864667	0.98865
chr12:5979683:G:A	12	5979683	G	A	0.0152117	268	-0.24248	0.191579	0.205625	0.0146715	251	0.322028	0.237122	0.174443	0.0147076	248	-0.546251	0.260197	0.0357836	0.0139305	158	-0.587938	0.394618	0.136253	0.91314
chr12:5979683:G:C	12	5979683	G	C	0.0153385	271	0.333597	0.18624	0.0732581	0.0154501	265	-0.0981706	0.232075	0.672286	0.0151336	256	0.561721	0.248605	0.0238527	0.0146852	167	0.412806	0.385701	0.284496	0.94551
chr12:5979711:C:T	12	5979711	C	T	0.0922242	1632	0.000463286	0.0805762	0.995412	0.0923749	1587	0.0133195	0.0967313	0.890481	0.0921969	1562	-0.0369798	0.107344	0.730471	0.0953468	1086	-0.0267697	0.157695	0.865202	0.98416
chr12:5979780:G:A	12	5979780	G	A	NA	NA	NA	NA	NA	NA	NA	NA	NA	NA	NA	NA	NA	NA	NA	NA	NA	NA	NA	NA	0.88093
chr12:5979812:C:T	12	5979812	C	T	5.6205e-05	1	-1.0675	4.91129	0.82793	NA	NA	NA	NA	NA	NA	NA	NA	NA	NA	NA	NA	NA	NA	NA	0.99193
chr12:5979946:T:C	12	5979946	C	T	0.115595	1982	0.149906	0.0749688	0.0455465	0.115066	1917	-0.0361102	0.0911272	0.691912	0.11383	1870	0.0776314	0.0999356	0.437268	0.116473	1284	-0.153084	0.15007	0.307689	0.90156
chr12:5979990:G:A	12	5979990	G	A	0.160306	2831	0.0767286	0.064054	0.230966	0.160875	2759	-0.0796617	0.0775415	0.304259	0.160991	2723	0.047861	0.0844827	0.571042	0.159722	1817	0.0508066	0.126294	0.687471	0.98155
chr12:5980135:G:A	12	5980135	G	A	0.0332879	586	-0.118785	0.130349	0.362146	0.0330249	564	0.113191	0.159071	0.476727	0.0328151	553	-0.00628432	0.175394	0.971418	0.032315	366	-0.258363	0.264602	0.328856	0.95606
chr12:5980374:C:T	12	5980374	C	T	0.000281025	5	0.344974	1.26987	0.785883	NA	NA	NA	NA	NA	NA	NA	NA	NA	NA	NA	NA	NA	NA	NA	0.94998
chr12:5980524:G:A	12	5980524	G	A	0.00022482	4	-1.21642	1.5826	0.44212	NA	NA	NA	NA	NA	NA	NA	NA	NA	NA	NA	NA	NA	NA	NA	0.88309
chr12:5980568:A:C	12	5980568	A	C	0.000787313	14	0.0986586	0.819659	0.904194	0.000810842	14	0.48821	0.865619	0.572753	0.000704804	12	0.350339	1.2034	0.770957	0.00104877	12	0.944251	1.41213	0.503704	0.87744
chr12:5980587:G:A	12	5980587	G	A	0.0163592	282	-0.212308	0.189678	0.263009	0.0166886	279	-0.28846	0.235925	0.221452	0.0169697	280	-0.220979	0.245758	0.368561	0.016784	186	0.148258	0.369313	0.688095	0.83738
chr12:5980670:G:A	12	5980670	G	A	5.62114e-05	1	-1.09913	3.91972	0.779164	NA	NA	NA	NA	NA	NA	NA	NA	NA	NA	NA	NA	NA	NA	NA	0.83692
chr12:5980793:G:T	12	5980793	G	T	0.000112435	2	3.16313	2.11702	0.135138	NA	NA	NA	NA	NA	NA	NA	NA	NA	NA	NA	NA	NA	NA	NA	0.8454
chr12:5980854:T:C	12	5980854	T	C	0.00760478	135	0.376208	0.273879	0.169558	0.00795032	137	0.533588	0.32353	0.0990919	0.00770951	131	0.787617	0.361473	0.0293383	0.00717913	82	-0.085089	0.569569	0.881244	0.95467
chr12:5980868:T:C	12	5980868	T	C	NA	NA	NA	NA	NA	NA	NA	NA	NA	NA	NA	NA	NA	NA	NA	NA	NA	NA	NA	NA	0.98003
chr12:5980910:G:A	12	5980910	G	A	0.00185811	33	0.816225	0.510447	0.109812	0.00191393	33	-0.136512	0.594467	0.818373	0.00194049	33	0.759433	0.6806	0.264496	0.00209974	24	3.20141	1.19075	0.00717594	0.91086
chr12:5981137:T:C	12	5981137	C	T	0.383918	6651	0.0844641	0.0483428	0.0806044	0.384803	6477	-0.0196969	0.0582367	0.735196	0.382321	6345	0.0487159	0.0641125	0.447344	0.385602	4301	0.0103269	0.0964696	0.914751	0.96627
chr12:5981174:T:C	12	5981174	T	C	5.6205e-05	1	-1.07765	4.49009	0.810325	NA	NA	NA	NA	NA	NA	NA	NA	NA	NA	NA	NA	NA	NA	NA	0.90697
chr12:5981302:G:A	12	5981302	G	A	5.6205e-05	1	-1.22126	2.72508	0.65404	NA	NA	NA	NA	NA	NA	NA	NA	NA	NA	NA	NA	NA	NA	NA	0.96954
chr12:5981372:G:A	12	5981372	G	A	0.162959	2886	-0.0172326	0.0628794	0.78404	0.16438	2828	-0.0256597	0.0749778	0.732177	0.163325	2770	-0.0361808	0.0833007	0.664042	0.16105	1835	0.0299081	0.125134	0.811099	0.98807
chr12:5981376:A:T	12	5981376	A	T	0.000899483	16	-0.565773	0.806149	0.48279	0.000868659	15	0.117338	1.12279	0.916768	0.000880799	15	0.0277922	1.0559	0.979001	NA	NA	NA	NA	NA	0.93676
chr12:5981379:T:C	12	5981379	T	C	0.345774	5948	-0.088831	0.0499494	0.0753349	0.346674	5795	0.0566316	0.0610884	0.353904	0.346285	5704	-0.0618457	0.0661674	0.349951	0.345073	3831	-0.0747629	0.0998867	0.454173	0.97027
chr12:5981398:A:G	12	5981398	A	G	0.000786959	14	0.321124	0.877607	0.714433	0.000694766	12	1.13921	1.32325	0.389284	0.00076318	13	0.339985	1.19632	0.776262	NA	NA	NA	NA	NA	0.97587
chr12:5981528:C:T	12	5981528	C	T	0.164165	2909	-0.0090791	0.0627521	0.884962	0.165505	2849	-0.033884	0.0748616	0.650821	0.164486	2791	-0.0238512	0.083127	0.77417	0.162077	1848	0.0224905	0.124898	0.857097	0.98806
chr12:5981572:T:C	12	5981572	T	C	0.00112423	20	1.11526	0.683749	0.102869	0.00121584	21	-0.345154	0.732989	0.637722	0.00129153	22	1.12549	0.859007	0.190119	0.00122292	14	6.38428	1.8794	0.000681339	0.98567
chr12:5981659:T:C	12	5981659	T	C	0.16269	2891	0.0766049	0.0633927	0.226887	0.163113	2815	-0.0657329	0.0768267	0.392219	0.163258	2778	0.0359903	0.0836593	0.667049	0.161682	1849	0.0524157	0.125206	0.675483	0.99837
chr12:5981677:G:A	12	5981677	G	A	0.000787047	14	-0.380868	0.894972	0.670426	0.00075275	13	1.17549	1.14351	0.303967	0.000763269	13	-1.06763	1.29494	0.409678	NA	NA	NA	NA	NA	0.90495
chr12:5981726:G:A	12	5981726	G	A	0.0930521	1650	0.00950366	0.0802289	0.905706	0.0932272	1605	-0.00354273	0.0962083	0.970626	0.0931575	1582	-0.0114301	0.106839	0.914801	0.0961437	1097	-0.0352181	0.157008	0.822518	0.98812
chr12:5981761:T:C	12	5981761	T	C	5.6205e-05	1	-1.09379	4.02717	0.785927	NA	NA	NA	NA	NA	NA	NA	NA	NA	NA	NA	NA	NA	NA	NA	0.82898
chr12:5981834:A:G	12	5981834	G	A	0.116505	2071	0.174185	0.0729885	0.0170111	0.116076	2003	-0.0086548	0.0888307	0.922385	0.114689	1952	0.109373	0.0972459	0.260712	0.117765	1347	-0.0355319	0.146284	0.808086	0.99891
chr12:5981998:G:A	12	5981998	G	A	0.257621	4496	0.00697884	0.0535676	0.896344	0.256077	4340	-0.0417254	0.0654247	0.523628	0.25865	4321	0.0201212	0.070693	0.775929	0.257308	2887	0.0931778	0.106301	0.380735	0.97812
chr12:5982004:C:G	12	5982004	C	G	0.000618603	11	0.420901	0.820753	0.608075	0.000695008	12	-0.307311	1.26034	0.807361	0.000646071	11	-0.813591	0.945262	0.389401	NA	NA	NA	NA	NA	0.87943
chr12:5982039:C:T	12	5982039	C	T	0.0931085	1651	0.00903528	0.0802187	0.910321	0.0932853	1606	-0.000937336	0.0961477	0.992222	0.0932163	1583	-0.0117581	0.106829	0.912358	0.0961606	1097	-0.0353912	0.15701	0.821663	0.9879
chr12:5982094:A:C	12	5982094	A	C	0.000618603	11	0.420901	0.820753	0.608075	0.000695008	12	-0.307311	1.26034	0.807361	0.000646071	11	-0.813591	0.945262	0.389401	NA	NA	NA	NA	NA	0.87564
chr12:5982122:C:T	12	5982122	C	T	0.000281057	5	-1.23542	1.31479	0.347405	NA	NA	NA	NA	NA	NA	NA	NA	NA	NA	NA	NA	NA	NA	NA	0.93409
chr12:5982123:G:A	12	5982123	G	A	0.00011241	2	3.63605	2.19708	0.0979351	NA	NA	NA	NA	NA	NA	NA	NA	NA	NA	NA	NA	NA	NA	NA	0.93017
chr12:5982136:T:C	12	5982136	T	C	0.00517727	92	-0.286602	0.341771	0.401706	0.00527475	91	0.109415	0.428431	0.798425	0.00505466	86	0.638562	0.465146	0.169808	0.00550892	63	0.93338	0.630623	0.138849	0.96427
chr12:5982167:A:G	12	5982167	A	G	0.0232597	413	-0.469532	0.157134	0.00280724	0.0223344	385	-0.0486158	0.198304	0.806335	0.0228797	389	-0.243352	0.209677	0.245802	0.0233637	267	0.0634573	0.309397	0.837494	0.98747
chr12:5982179:A:G	12	5982179	A	G	0.000112435	2	-1.08856	2.99199	0.71599	NA	NA	NA	NA	NA	NA	NA	NA	NA	NA	NA	NA	NA	NA	NA	0.86311
chr12:5982222:G:T	12	5982222	G	T	0.164165	2909	-0.0090791	0.0627521	0.884962	0.165505	2849	-0.033884	0.0748616	0.650821	0.164486	2791	-0.0238512	0.083127	0.77417	0.162077	1848	0.0224905	0.124898	0.857097	0.98822
chr12:5982243:C:G	12	5982243	C	G	5.6205e-05	1	4.45863	2.40573	0.0638336	NA	NA	NA	NA	NA	NA	NA	NA	NA	NA	NA	NA	NA	NA	NA	0.91793
chr12:5982335:CTGGG:C	12	5982335	CTGGG	C	0.00560399	99	0.0753634	0.306423	0.805724	0.00571295	98	-0.284409	0.355495	0.42369	0.00567577	96	-0.276737	0.407243	0.496797	0.0056338	64	-0.280895	0.610821	0.645613	0.85685
chr12:5982338:G:T	12	5982338	G	T	0.00191506	34	0.70007	0.49733	0.159233	0.00197262	34	-0.0769672	0.581334	0.89467	0.00199929	34	0.648516	0.660937	0.32649	0.00210047	24	3.20102	1.1907	0.00718071	0.90032
chr12:5982531:T:C	12	5982531	T	C	0.0201911	355	0.0524174	0.167145	0.753821	0.0200234	342	0.0263581	0.204942	0.897664	0.0203209	342	-0.00348599	0.224199	0.987594	0.0198195	224	-0.413057	0.330415	0.211257	0.93894
chr12:5982532:G:C	12	5982532	G	C	0.000168615	3	-1.22445	1.72113	0.476825	NA	NA	NA	NA	NA	NA	NA	NA	NA	NA	NA	NA	NA	NA	NA	0.99785
chr12:5982656:G:A	12	5982656	G	A	0.000112423	2	-1.37613	1.63483	0.399923	NA	NA	NA	NA	NA	NA	NA	NA	NA	NA	NA	NA	NA	NA	NA	0.83014
chr12:5982743:T:C	12	5982743	T	C	0.000112423	2	-1.28395	1.76968	0.468129	NA	NA	NA	NA	NA	NA	NA	NA	NA	NA	NA	NA	NA	NA	NA	0.87845
chr12:5982748:C:T	12	5982748	C	T	0.00146265	26	0.261631	0.691281	0.705079	0.00144844	25	0.162964	0.75259	0.828569	0.00152726	26	-0.17942	0.937226	0.848183	0.00148679	17	-1.04276	1.2629	0.408981	0.94632
chr12:5982852:G:T	12	5982852	G	T	0.093098	1651	0.00911729	0.0802181	0.90951	0.0932745	1606	-0.00106431	0.0961466	0.991168	0.0932054	1583	-0.0116998	0.106828	0.912791	0.0961437	1097	-0.0352181	0.157008	0.822518	0.98833
chr12:5982856:T:TA	12	5982856	T	TA	0.342936	5869	-0.103808	0.0502133	0.0387021	0.343795	5718	0.0472455	0.0613182	0.441005	0.343361	5627	-0.0780077	0.0665681	0.241258	0.342086	3778	-0.0693098	0.100366	0.489837	0.96672
chr12:5982869:C:T	12	5982869	C	T	0.093119	1651	0.00883207	0.0802203	0.912332	0.0932962	1606	-0.00067065	0.09615	0.994435	0.0932273	1583	-0.0118978	0.10683	0.911322	0.0961775	1097	-0.0356617	0.157015	0.820328	0.98816
chr12:5982898:C:T	12	5982898	C	T	0.00620908	110	0.231796	0.288127	0.421113	0.00622093	107	0.246254	0.364632	0.499454	0.0060724	103	0.381025	0.386836	0.324634	0.00605157	69	-0.0327688	0.584331	0.955279	0.91337
chr12:5982936:G:A	12	5982936	G	A	5.6205e-05	1	-1.11884	3.56176	0.753426	NA	NA	NA	NA	NA	NA	NA	NA	NA	NA	NA	NA	NA	NA	NA	0.86242
chr12:5982981:G:A	12	5982981	G	A	0.0279863	492	-0.350296	0.143238	0.0144632	0.0267721	457	-0.00288287	0.18029	0.987242	0.027372	461	-0.20368	0.191584	0.287718	0.0281653	319	0.133382	0.282127	0.636374	0.93354
chr12:5983161:T:A	12	5983161	T	A	0.00084317	15	-0.200602	0.732011	0.784052	0.000752663	13	1.17651	1.02547	0.251262	0.00076318	13	-0.0528249	1.03017	0.959104	0.00113557	13	-1.04963	1.36703	0.442596	0.97213
chr12:5983172:C:G	12	5983172	C	G	5.6205e-05	1	3.52899	2.23021	0.113568	NA	NA	NA	NA	NA	NA	NA	NA	NA	NA	NA	NA	NA	NA	NA	0.9996
chr12:5983206:C:T	12	5983206	C	T	0.000562177	10	-0.729031	0.869914	0.402003	NA	NA	NA	NA	NA	NA	NA	NA	NA	NA	NA	NA	NA	NA	NA	0.92071
chr12:5983276:G:A	12	5983276	G	A	0.164221	2910	-0.0102156	0.0627504	0.870678	0.165563	2850	-0.0350721	0.0748739	0.639487	0.164545	2792	-0.0260114	0.0831241	0.754339	0.162077	1848	0.0227754	0.124908	0.855318	0.98859
chr12:5983335:C:T	12	5983335	C	T	0.00157516	28	0.196677	0.568894	0.729554	0.00162281	28	-0.130715	0.763765	0.864109	0.00146903	25	0.0546014	0.727315	0.940157	0.00166142	19	-0.965291	1.14232	0.398094	0.9059
chr12:5983396:G:A	12	5983396	G	A	0.0940137	1671	0.0051336	0.0796617	0.948618	0.0942172	1626	-0.00260585	0.0952553	0.978175	0.0941135	1602	-0.00473334	0.106068	0.964406	0.0970619	1110	-0.0469428	0.156101	0.763628	0.9908
chr12:5983479:A:G	12	5983479	A	G	0.000393435	7	-0.0985767	1.06529	0.926273	NA	NA	NA	NA	NA	NA	NA	NA	NA	NA	NA	NA	NA	NA	NA	0.96269
chr12:5983532:G:A	12	5983532	G	A	5.6205e-05	1	-1.08055	4.39252	0.805684	NA	NA	NA	NA	NA	NA	NA	NA	NA	NA	NA	NA	NA	NA	NA	0.96174
chr12:5983543:G:A	12	5983543	G	A	0.0940315	1670	0.00479572	0.0796787	0.952006	0.0942718	1626	-0.00233189	0.0952575	0.98047	0.0941322	1601	-0.0052241	0.106088	0.960726	0.0970593	1109	-0.0469066	0.156178	0.763917	0.98966
chr12:5983613:G:A	12	5983613	G	A	0.0934543	1659	0.0141229	0.0800001	0.859873	0.0936884	1615	-0.0126326	0.0957424	0.895029	0.0935294	1590	0.00339319	0.106487	0.97458	0.0967093	1105	-0.042527	0.156568	0.785914	0.9893
chr12:5983696:T:C	12	5983696	T	C	5.62114e-05	1	-1.11948	3.59955	0.755796	NA	NA	NA	NA	NA	NA	NA	NA	NA	NA	NA	NA	NA	NA	NA	0.81763
chr12:5983806:T:TAGAC	12	5983806	T	TAGAC	5.6205e-05	1	-1.07064	4.76468	0.82221	NA	NA	NA	NA	NA	NA	NA	NA	NA	NA	NA	NA	NA	NA	NA	0.9024
chr12:5983882:T:A	12	5983882	A	T	0.383685	6660	0.0799651	0.0483263	0.0979872	0.384652	6486	-0.0183845	0.0582013	0.752096	0.382127	6354	0.0498914	0.064081	0.436234	0.385566	4306	0.0191323	0.0965238	0.842878	0.96776
chr12:5983895:G:A	12	5983895	G	A	0.0228578	406	-0.501973	0.158906	0.0015835	0.0219207	378	-0.0327739	0.200115	0.869908	0.02246	382	-0.357143	0.211657	0.0915331	0.0228346	261	0.0927455	0.313044	0.767024	0.9885
chr12:5983970:A:G	12	5983970	A	G	0.0936163	1663	0.00672598	0.0798963	0.93291	0.093808	1618	-0.00436678	0.0953249	0.963462	0.0938051	1596	-0.000293796	0.106223	0.997793	0.0966754	1105	-0.0436396	0.156398	0.780222	0.99021
chr12:5984033:C:T	12	5984033	C	T	0.0940137	1671	0.0051336	0.0796617	0.948618	0.0942172	1626	-0.00260585	0.0952553	0.978175	0.0941135	1602	-0.00473334	0.106068	0.964406	0.0970619	1110	-0.0469428	0.156101	0.763628	0.99058
chr12:5984096:T:A	12	5984096	T	A	0.0010685	19	0.268193	0.716732	0.708264	0.00104263	18	-1.37612	0.813625	0.0907702	0.000939739	16	2.04423	1.0237	0.0458363	0.00104913	12	-1.04431	1.52676	0.493973	0.95345
chr12:5984116:A:T	12	5984116	A	T	0.0940137	1671	0.0051336	0.0796617	0.948618	0.0942172	1626	-0.00260585	0.0952553	0.978175	0.0941135	1602	-0.00473334	0.106068	0.964406	0.0970619	1110	-0.0469428	0.156101	0.763628	0.99083
chr12:5984121:C:T	12	5984121	C	T	0.0940137	1671	0.0051336	0.0796617	0.948618	0.0942172	1626	-0.00260585	0.0952553	0.978175	0.0941135	1602	-0.00473334	0.106068	0.964406	0.0970619	1110	-0.0469428	0.156101	0.763628	0.99083
chr12:5984134:T:C	12	5984134	T	C	0.0940137	1671	0.0051336	0.0796617	0.948618	0.0942172	1626	-0.00260585	0.0952553	0.978175	0.0941135	1602	-0.00473334	0.106068	0.964406	0.0970619	1110	-0.0469428	0.156101	0.763628	0.99083
chr12:5984158:C:T	12	5984158	C	T	0.000168615	3	-1.09818	2.31012	0.634519	NA	NA	NA	NA	NA	NA	NA	NA	NA	NA	NA	NA	NA	NA	NA	0.96734
chr12:5984204:T:G	12	5984204	T	G	0.0153933	272	0.330377	0.186091	0.0758397	0.0155066	266	-0.0987522	0.231987	0.670341	0.0151909	257	0.558905	0.248359	0.0244244	0.0147731	168	0.406581	0.384905	0.290824	0.95028
chr12:5984215:T:C	12	5984215	T	C	0.000224845	4	7.44335	2.75088	0.00681379	NA	NA	NA	NA	NA	NA	NA	NA	NA	NA	NA	NA	NA	NA	NA	0.98332
chr12:5984265:C:A	12	5984265	C	A	0.000168672	3	-1.15181	2.21267	0.602681	NA	NA	NA	NA	NA	NA	NA	NA	NA	NA	NA	NA	NA	NA	NA	0.8013
chr12:5984275:C:T	12	5984275	C	T	0.000168653	3	1.23448	1.59253	0.438241	NA	NA	NA	NA	NA	NA	NA	NA	NA	NA	NA	NA	NA	NA	NA	0.85297
chr12:5984320:T:C	12	5984320	T	C	0.0940137	1671	0.0051336	0.0796617	0.948618	0.0942172	1626	-0.00260585	0.0952553	0.978175	0.0941135	1602	-0.00473334	0.106068	0.964406	0.0970619	1110	-0.0469428	0.156101	0.763628	0.99082
chr12:5984374:T:C	12	5984374	T	C	0.258694	4523	0.00420374	0.0534639	0.937329	0.257244	4368	-0.0409803	0.0651921	0.529605	0.259919	4350	0.0243042	0.0705403	0.730437	0.258489	2908	0.0860441	0.106096	0.417364	0.97906
chr12:5984545:C:T	12	5984545	C	T	0.0944457	1680	0.00523069	0.0794304	0.947495	0.0946619	1635	0.000124112	0.0951167	0.998959	0.0944105	1608	0.000807347	0.105841	0.993914	0.0975716	1117	-0.0521559	0.155639	0.737543	0.99942
chr12:5984652:G:T	12	5984652	G	T	0.000168653	3	-1.28913	1.60116	0.42075	NA	NA	NA	NA	NA	NA	NA	NA	NA	NA	NA	NA	NA	NA	NA	0.8424
chr12:5984709:A:G	12	5984709	A	G	0.000562746	10	0.0563737	1.11863	0.959807	0.000637607	11	1.24411	1.16932	0.287346	0.000646374	11	-1.06909	1.42176	0.452083	NA	NA	NA	NA	NA	0.80613
chr12:5984760:A:G	12	5984760	A	G	0.347143	5966	-0.0957942	0.0499757	0.0552614	0.34779	5806	0.0595114	0.0610584	0.329727	0.347575	5719	-0.0686862	0.0661965	0.299451	0.34614	3838	-0.0722867	0.0998905	0.469275	0.96944
chr12:5984786:T:C	12	5984786	T	C	0.0941964	1675	0.00824418	0.0796011	0.917512	0.0944052	1630	-0.00211405	0.0952181	0.982287	0.0943042	1606	0.00240334	0.105984	0.981908	0.0973436	1114	-0.0496074	0.15593	0.750379	0.99105
chr12:5984842:A:G	12	5984842	A	G	0.00185832	33	0.816134	0.510447	0.109852	0.00191415	33	-0.136051	0.594467	0.818976	0.00194072	33	0.759377	0.6806	0.264531	0.00209974	24	3.20141	1.19075	0.00717594	0.89927
chr12:5984899:C:T	12	5984899	C	T	0.258245	4573	-0.00473602	0.0528993	0.928662	0.259679	4467	-0.0249083	0.0635174	0.694948	0.258608	4386	-0.019813	0.0702425	0.777893	0.259431	2957	-0.00295328	0.105393	0.977645	0.9878
chr12:5984916:G:A	12	5984916	G	A	0.25807	4509	0.00387633	0.0534826	0.942221	0.256776	4358	-0.0456772	0.0652408	0.483845	0.259297	4337	0.0207564	0.0705587	0.768627	0.25774	2897	0.0900295	0.106186	0.396522	0.97867
chr12:5984958:AAC:A	12	5984958	AAC	A	0.163562	2898	-0.0209418	0.0628428	0.738952	0.164846	2837	-0.0296558	0.0749645	0.692402	0.163857	2780	-0.0494455	0.0832451	0.552528	0.161667	1843	0.0253175	0.124965	0.83945	0.98807
chr12:5984986:G:A	12	5984986	G	A	0.094207	1675	0.0081727	0.0796015	0.918225	0.0943473	1629	-0.00258245	0.0952312	0.978366	0.0942454	1605	0.00288273	0.105999	0.978304	0.0973436	1114	-0.0496074	0.15593	0.750379	0.99089
chr12:5985056:T:A	12	5985056	T	A	5.6205e-05	1	-1.06495	5.02908	0.832295	NA	NA	NA	NA	NA	NA	NA	NA	NA	NA	NA	NA	NA	NA	NA	1
chr12:5985098:T:C	12	5985098	T	C	5.6205e-05	1	-1.07751	4.48994	0.810344	NA	NA	NA	NA	NA	NA	NA	NA	NA	NA	NA	NA	NA	NA	NA	0.89551
chr12:5985194:T:C	12	5985194	T	C	0.000674764	12	-1.17354	1.00638	0.243571	0.00063709	11	1.24931	1.07855	0.246731	0.000587268	10	-1.06496	1.51567	0.482285	NA	NA	NA	NA	NA	0.93302
chr12:5985224:C:T	12	5985224	C	T	0.0937887	1667	0.0112905	0.0799314	0.887671	0.0939854	1622	-0.00585008	0.0954663	0.951137	0.0938785	1598	0.0013394	0.106461	0.989962	0.0969575	1109	-0.0452114	0.156346	0.772447	0.99041
chr12:5985329:C:G	12	5985329	C	G	0.0940032	1671	0.00736284	0.0797641	0.926454	0.0942063	1626	-0.00286894	0.0952706	0.975976	0.0941024	1602	-0.00254623	0.106207	0.980873	0.0972028	1112	-0.0480192	0.156034	0.758273	0.99054
chr12:5985345:G:A	12	5985345	G	A	5.6205e-05	1	-1.70345	2.07324	0.411284	NA	NA	NA	NA	NA	NA	NA	NA	NA	NA	NA	NA	NA	NA	NA	0.98868
chr12:5985450:C:T	12	5985450	C	T	0.00106898	19	-0.811988	0.65904	0.21792	0.00115902	20	1.31155	0.74699	0.0791256	0.00117523	20	-1.10369	0.836555	0.187061	0.00113676	13	-1.05205	1.30323	0.419516	0.82984
chr12:5985574:G:A	12	5985574	G	A	0.000112423	2	-1.10923	2.64955	0.675473	NA	NA	NA	NA	NA	NA	NA	NA	NA	NA	NA	NA	NA	NA	NA	0.84982
chr12:5985604:C:T	12	5985604	C	T	5.6205e-05	1	-1.10608	3.79102	0.770467	NA	NA	NA	NA	NA	NA	NA	NA	NA	NA	NA	NA	NA	NA	NA	0.8517
chr12:5985618:T:C	12	5985618	T	C	0.165486	2944	-0.0020718	0.06228	0.973463	0.166725	2880	-0.0334744	0.0741653	0.651739	0.165786	2824	-0.0107659	0.0825071	0.896183	0.163435	1871	0.0467494	0.123885	0.705906	0.99984
chr12:5985679:G:A	12	5985679	A	G	0.216507	3746	0.123537	0.0579894	0.033143	0.215969	3630	0.0126932	0.0701741	0.856461	0.214493	3555	0.0958094	0.0770731	0.213832	0.21986	2451	-0.0621526	0.115076	0.589129	0.94809
chr12:5985745:T:C	12	5985745	T	C	5.6205e-05	1	-1.06797	4.89533	0.827304	NA	NA	NA	NA	NA	NA	NA	NA	NA	NA	NA	NA	NA	NA	NA	0.84139
chr12:5985771:C:G	12	5985771	C	G	0.0940032	1671	0.00736284	0.0797641	0.926454	0.0942063	1626	-0.00286894	0.0952706	0.975976	0.0941024	1602	-0.00254623	0.106207	0.980873	0.0972028	1112	-0.0480192	0.156034	0.758273	0.99038
chr12:5985896:T:C	12	5985896	T	C	5.6205e-05	1	-1.0847	4.27963	0.799915	NA	NA	NA	NA	NA	NA	NA	NA	NA	NA	NA	NA	NA	NA	NA	0.8628
chr12:5986065:G:A	12	5986065	G	A	0.000449944	8	-1.22891	1.05205	0.24276	0.000579441	10	0.450441	0.950927	0.635724	NA	NA	NA	NA	NA	NA	NA	NA	NA	NA	0.80814
chr12:5986108:T:C	12	5986108	C	T	0.213566	3690	0.118952	0.0583413	0.0414595	0.213078	3578	0.010115	0.0705432	0.885984	0.211394	3499	0.0913243	0.0775387	0.23888	0.217262	2419	-0.0545556	0.115728	0.637345	0.94614
chr12:5986113:G:A	12	5986113	G	A	0.000730665	13	-0.392735	0.911548	0.666582	0.000636795	11	1.14152	1.338	0.393575	0.000704391	12	-1.09343	1.24094	0.378249	NA	NA	NA	NA	NA	0.9833
chr12:5986174:C:A	12	5986174	C	A	0.000168615	3	3.47353	1.57815	0.0277346	NA	NA	NA	NA	NA	NA	NA	NA	NA	NA	NA	NA	NA	NA	NA	0.98819
chr12:5986591:A:C	12	5986591	C	A	0.120827	2092	0.180365	0.07294	0.0134064	0.120183	2021	0.0142031	0.0890943	0.873341	0.118835	1971	0.125348	0.0971263	0.196855	0.121413	1354	-0.0620876	0.146662	0.672049	0.91608
chr12:5986641:C:T	12	5986641	T	C	0.120841	2092	0.180246	0.0729409	0.0134687	0.120197	2021	0.0148574	0.0890991	0.867566	0.118849	1971	0.125279	0.0971271	0.197104	0.121413	1354	-0.0620876	0.146662	0.672049	0.91608
chr12:5986642:C:T	12	5986642	T	C	0.120855	2092	0.18129	0.072943	0.0129417	0.120212	2021	0.0149488	0.0890999	0.86676	0.118864	1971	0.125082	0.0971289	0.197819	0.121435	1354	-0.0622862	0.146665	0.671068	0.91584
chr12:5986735:A:G	12	5986735	G	A	0.118849	2111	0.167702	0.0724332	0.0205987	0.11823	2039	0.00467988	0.088458	0.957808	0.116886	1988	0.112474	0.0964228	0.243426	0.11971	1369	-0.0536079	0.145606	0.712747	0.99826
chr12:5986768:C:A	12	5986768	C	A	0.000224845	4	0.637004	1.37392	0.642905	NA	NA	NA	NA	NA	NA	NA	NA	NA	NA	NA	NA	NA	NA	NA	0.8671
chr12:5986866:G:C	12	5986866	G	C	5.6205e-05	1	-1.27312	2.5624	0.619299	NA	NA	NA	NA	NA	NA	NA	NA	NA	NA	NA	NA	NA	NA	NA	0.90489
chr12:5986917:TTTTG:T	12	5986917	T	TTTTG	0.12172	2097	0.169296	0.0729257	0.0202608	0.12125	2029	0.0159219	0.0889813	0.857988	0.119971	1980	0.115883	0.0970269	0.232347	0.122274	1357	-0.0698045	0.146606	0.633976	0.91086
chr12:5986967:G:A	12	5986967	G	A	0.000618603	11	-0.157402	1.03008	0.878551	0.000579173	10	-0.66042	1.34293	0.622878	NA	NA	NA	NA	NA	NA	NA	NA	NA	NA	0.83124
chr12:5987090:G:A	12	5987090	A	G	0.120971	2094	0.184604	0.0729299	0.0113657	0.12039	2024	0.0168378	0.0890676	0.850058	0.119045	1974	0.124446	0.0971106	0.200024	0.121614	1356	-0.0640133	0.146604	0.662371	0.91586
chr12:5987128:T:C	12	5987128	C	T	0.120841	2092	0.180246	0.0729409	0.0134687	0.120257	2022	0.0149865	0.0890965	0.866422	0.11891	1972	0.124974	0.0971209	0.198169	0.121413	1354	-0.0620876	0.146662	0.672049	0.91594
chr12:5987207:T:C	12	5987207	T	C	5.6205e-05	1	5.34672	2.61079	0.0405667	NA	NA	NA	NA	NA	NA	NA	NA	NA	NA	NA	NA	NA	NA	NA	0.88578
chr12:5987217:T:C	12	5987217	C	T	0.120841	2092	0.180246	0.0729409	0.0134687	0.120257	2022	0.0149865	0.0890965	0.866422	0.11891	1972	0.124974	0.0971209	0.198169	0.121413	1354	-0.0620876	0.146662	0.672049	0.91595
chr12:5987485:G:T	12	5987485	G	T	5.6205e-05	1	-1.08941	4.14037	0.792459	NA	NA	NA	NA	NA	NA	NA	NA	NA	NA	NA	NA	NA	NA	NA	0.95135
chr12:5987486:CA:C	12	5987486	CA	C	0.000112435	2	-1.07624	3.22941	0.738937	NA	NA	NA	NA	NA	NA	NA	NA	NA	NA	NA	NA	NA	NA	NA	0.83728
chr12:5987489:C:T	12	5987489	T	C	0.121537	2097	0.18797	0.0729451	0.00997003	0.120854	2026	0.0108669	0.0891449	0.902977	0.119615	1977	0.114893	0.097117	0.236796	0.1221	1358	-0.0676913	0.14663	0.644334	0.91431
chr12:5987497:C:T	12	5987497	C	T	5.6205e-05	1	-1.2508	2.60422	0.631018	NA	NA	NA	NA	NA	NA	NA	NA	NA	NA	NA	NA	NA	NA	NA	0.92205
chr12:5987507:A:G	12	5987507	G	A	0.217729	3758	0.128582	0.0579753	0.0265629	0.217267	3644	-0.00153998	0.070253	0.982511	0.215798	3568	0.0894897	0.0770177	0.245261	0.221014	2459	-0.0694174	0.11516	0.546647	0.94735
chr12:5987510:G:A	12	5987510	A	G	0.121537	2097	0.18797	0.0729451	0.00997003	0.120854	2026	0.0108669	0.0891449	0.902977	0.119615	1977	0.114893	0.097117	0.236796	0.1221	1358	-0.0676913	0.14663	0.644334	0.91427
chr12:5987525:G:A	12	5987525	A	G	0.121493	2096	0.189681	0.0729797	0.00934715	0.120809	2025	0.0103057	0.0891985	0.90802	0.119569	1976	0.117529	0.0971593	0.226414	0.122122	1358	-0.0626462	0.146633	0.669211	0.9142
chr12:5987546:A:G	12	5987546	G	A	0.119374	2058	0.193835	0.0737331	0.00856695	0.118627	1987	0.0211636	0.0902328	0.814562	0.117537	1941	0.102369	0.0981199	0.296806	0.119712	1330	-0.0457091	0.147791	0.757106	0.91251
chr12:5987622:A:G	12	5987622	A	G	5.6205e-05	1	-1.06495	5.02908	0.832295	NA	NA	NA	NA	NA	NA	NA	NA	NA	NA	NA	NA	NA	NA	NA	1
chr12:5987650:C:T	12	5987650	T	C	0.121565	2097	0.189029	0.0729475	0.00956145	0.120883	2026	0.0109977	0.0891462	0.901816	0.119644	1977	0.117002	0.0971186	0.228308	0.122122	1358	-0.0626462	0.146633	0.669211	0.9142
chr12:5987750:G:A	12	5987750	G	A	0.00022482	4	-1.22899	1.5343	0.423126	NA	NA	NA	NA	NA	NA	NA	NA	NA	NA	NA	NA	NA	NA	NA	0.90452
chr12:5987778:T:C	12	5987778	T	C	0.000955915	17	-1.18626	0.786851	0.131655	0.00104251	18	-0.900951	1.01374	0.374145	0.000880902	15	-1.08102	1.07246	0.313461	0.000961034	11	-1.04525	1.51835	0.491195	0.91935
chr12:5987788:T:C	12	5987788	T	C	0.000168672	3	-1.25554	1.67296	0.452959	NA	NA	NA	NA	NA	NA	NA	NA	NA	NA	NA	NA	NA	NA	NA	0.80438
chr12:5987835:G:T	12	5987835	G	T	0.000168615	3	3.47353	1.57815	0.0277346	NA	NA	NA	NA	NA	NA	NA	NA	NA	NA	NA	NA	NA	NA	NA	0.98762
chr12:5987848:T:C	12	5987848	T	C	0.00259916	46	0.310317	0.469279	0.508443	0.00250291	43	0.128082	0.56232	0.819821	0.00230143	39	-0.6587	0.664076	0.321244	0.00333626	38	-1.04739	0.822701	0.202977	0.82288
chr12:5987868:C:A	12	5987868	C	A	0.000730665	13	-0.392735	0.911548	0.666582	0.000636795	11	1.14152	1.338	0.393575	0.000704391	12	-1.09343	1.24094	0.378249	NA	NA	NA	NA	NA	0.98617
chr12:5987960:T:C	12	5987960	T	C	0.000281025	5	-1.22575	1.31353	0.350729	NA	NA	NA	NA	NA	NA	NA	NA	NA	NA	NA	NA	NA	NA	NA	0.91218
chr12:5987972:G:T	12	5987972	G	T	0.00418552	74	-0.369433	0.353997	0.296669	0.00390215	67	0.109347	0.436964	0.8024	0.00389933	66	0.331911	0.489137	0.497414	0.00421719	48	1.02193	0.718817	0.155119	0.82341
chr12:5988171:C:A	12	5988171	C	A	0.0951764	1689	0.0352435	0.079436	0.65728	0.0953569	1643	-0.0101918	0.0952555	0.914794	0.0952577	1619	0.0183619	0.105792	0.862206	0.0976165	1114	-0.0271917	0.156141	0.861749	0.98783
chr12:5988193:C:T	12	5988193	C	T	0.0009557	17	-0.579167	0.795516	0.46659	0.000926569	16	0.120936	1.12053	0.914053	0.000939518	16	-0.000377485	1.04178	0.999711	0.000873668	10	1.68252	1.64992	0.307844	0.93573
chr12:5988213:G:A	12	5988213	G	A	0.000112423	2	-1.08586	3.04701	0.721563	NA	NA	NA	NA	NA	NA	NA	NA	NA	NA	NA	NA	NA	NA	NA	0.93329
chr12:5988250:A:G	12	5988250	A	G	0.00441226	78	0.521737	0.343056	0.128297	0.00425259	73	-0.652089	0.458102	0.154604	0.00425532	72	0.390837	0.459745	0.39526	0.00447997	51	-0.0335844	0.713734	0.96247	0.8365
chr12:5988292:C:T	12	5988292	C	T	0.00424208	75	0.36866	0.351568	0.294354	0.00407783	70	-0.309632	0.470954	0.510887	0.00407753	69	0.0237751	0.471022	0.959743	0.00439136	50	-0.00227786	0.724248	0.997491	0.82996
chr12:5988320:C:A	12	5988320	C	A	0.000956453	17	0.497399	0.756097	0.510634	0.000869364	15	-0.120545	0.872036	0.890055	0.000881316	15	0.946191	1.01136	0.349497	0.0010495	12	-1.04206	1.49195	0.484893	0.90618
chr12:5988336:G:A	12	5988336	G	A	0.00328017	58	0.607035	0.394802	0.124154	0.00314465	54	-0.401415	0.518708	0.439005	0.00313128	53	0.0309017	0.534182	0.953869	0.00351309	40	-0.402691	0.80452	0.616698	0.80502
chr12:5988468:G:T	12	5988468	G	T	0.000168653	3	-1.22607	1.57328	0.435798	NA	NA	NA	NA	NA	NA	NA	NA	NA	NA	NA	NA	NA	NA	NA	0.83097
chr12:5988491:C:T	12	5988491	C	T	0.198235	3460	-0.007978	0.0591654	0.892737	0.19744	3347	-0.0411961	0.0718499	0.566398	0.198792	3323	-0.00698388	0.0780919	0.928739	0.198202	2227	0.0749301	0.116308	0.519419	0.97338
chr12:5988599:G:A	12	5988599	G	A	5.6205e-05	1	3.52899	2.23021	0.113568	NA	NA	NA	NA	NA	NA	NA	NA	NA	NA	NA	NA	NA	NA	NA	0.97706
chr12:5988662:T:A	12	5988662	T	A	0.41769	7277	-0.00170156	0.0482419	0.971863	0.41771	7071	-0.0702931	0.0585623	0.230018	0.419173	6996	0.0175844	0.0637254	0.782594	0.417306	4678	0.0975621	0.0955639	0.307298	0.97877
chr12:5988707:G:A	12	5988707	G	A	5.6205e-05	1	-1.31374	2.43229	0.589113	NA	NA	NA	NA	NA	NA	NA	NA	NA	NA	NA	NA	NA	NA	NA	0.83048
chr12:5988708:T:G	12	5988708	T	G	0.0091895	161	0.124519	0.242213	0.607192	0.00911122	155	0.153608	0.318926	0.630061	0.00899881	151	0.132967	0.323099	0.680678	0.00869411	98	-0.0135224	0.503397	0.97857	0.84437
chr12:5988729:C:G	12	5988729	C	G	0.0959191	1697	0.0576614	0.079288	0.467079	0.0963687	1656	-0.000676837	0.0951569	0.994325	0.0961062	1629	0.0540846	0.105528	0.608292	0.0981358	1116	-0.0508885	0.156008	0.744279	0.98599
chr12:5988780:C:A	12	5988780	C	A	0.0942479	1668	0.0440007	0.0799371	0.582016	0.0947644	1629	0.00218183	0.0956214	0.981796	0.094491	1602	0.0286835	0.106374	0.787431	0.0967997	1101	-0.036077	0.156901	0.818143	0.98624
chr12:5988789:G:C	12	5988789	G	C	0.417676	7240	0.000952735	0.0483976	0.984294	0.417597	7034	-0.0694507	0.0587746	0.237347	0.419005	6958	0.00983121	0.0639484	0.877817	0.416831	4646	0.10176	0.0959248	0.288768	0.9759
chr12:5988790:G:A	12	5988790	G	A	0.000393435	7	-0.108792	1.07002	0.919016	NA	NA	NA	NA	NA	NA	NA	NA	NA	NA	NA	NA	NA	NA	NA	0.85775
chr12:5988799:C:T	12	5988799	T	C	0.487262	8492	-0.0188924	0.0469508	0.687399	0.487125	8248	0.0658757	0.0574314	0.251368	0.485683	8108	-0.0216574	0.0621049	0.727297	0.486448	5456	-0.0909386	0.0943102	0.33492	0.97681
chr12:5988847:AC:A	12	5988847	AC	A	0.00095613	17	-0.000965909	0.781917	0.999014	0.00104251	18	0.68517	0.820608	0.403744	0.00105721	18	0.959124	1.0135	0.343972	0.000961707	11	-1.04293	1.52108	0.492935	0.91026
chr12:5988859:G:C	12	5988859	G	C	0.00011241	2	-1.23979	1.87305	0.508029	NA	NA	NA	NA	NA	NA	NA	NA	NA	NA	NA	NA	NA	NA	NA	0.86485
chr12:5988891:CA:C	12	5988891	CA	C	0.159905	2822	0.079417	0.0642298	0.21629	0.160502	2751	-0.0539082	0.0777952	0.48834	0.160871	2720	0.0461746	0.0846269	0.585324	0.158767	1802	0.0316809	0.126827	0.802744	0.98447
chr12:5989007:G:T	12	5989007	G	T	0.00101249	18	0.899631	0.730783	0.218304	0.00086886	15	-1.12558	1.06154	0.288996	0.000881006	15	1.30673	1.0955	0.232942	0.00122356	14	-1.05333	1.26605	0.405417	0.93151
chr12:5989072:G:C	12	5989072	G	C	0.00434881	77	-0.104865	0.35292	0.766364	0.00418946	72	-0.129119	0.447087	0.772734	0.00418928	71	-0.176349	0.47421	0.709983	0.004212	48	0.0126438	0.728989	0.986162	0.86953
chr12:5989077:C:T	12	5989077	C	T	0.00434881	77	-0.104865	0.35292	0.766364	0.00418946	72	-0.129119	0.447087	0.772734	0.00418928	71	-0.176349	0.47421	0.709983	0.004212	48	0.0126438	0.728989	0.986162	0.86506
chr12:5989228:A:C	12	5989228	A	C	0.000618255	11	-0.296523	0.954934	0.756168	0.000636795	11	-0.0957853	1.14892	0.933558	0.000645691	11	-1.0794	1.29018	0.402802	NA	NA	NA	NA	NA	0.97543
chr12:5989286:T:C	12	5989286	C	T	0.48361	8439	-0.028684	0.0469173	0.540952	0.483544	8198	0.0792601	0.057363	0.167055	0.482113	8059	-0.0405435	0.0620562	0.51354	0.481669	5413	-0.0535984	0.0940476	0.56874	0.97762
chr12:5989669:G:A	12	5989669	G	A	0.000168615	3	-1.2052	1.90366	0.52667	NA	NA	NA	NA	NA	NA	NA	NA	NA	NA	NA	NA	NA	NA	NA	0.89033
chr12:5989691:A:G	12	5989691	G	A	0.483616	8442	-0.0286767	0.0469117	0.541007	0.48355	8201	0.0792575	0.0573606	0.167052	0.482057	8060	-0.0403844	0.0620515	0.515163	0.481765	5416	-0.0539096	0.0940336	0.566441	0.97776
chr12:5989843:T:C	12	5989843	T	C	0.000787136	14	0.461675	0.760208	0.543652	0.000868659	15	0.447419	0.929684	0.630332	0.000880799	15	0.748693	0.963567	0.437158	0.0010484	12	-1.05029	1.36716	0.442354	0.93253
chr12:5989890:G:A	12	5989890	G	A	0.000955808	17	-0.579226	0.795516	0.466545	0.000926677	16	0.120943	1.12053	0.914048	0.000939629	16	-0.000451066	1.04178	0.999655	0.00087382	10	1.68242	1.64992	0.307872	0.92964
chr12:5989903:C:T	12	5989903	C	T	0.000224947	4	1.93235	1.7647	0.273516	NA	NA	NA	NA	NA	NA	NA	NA	NA	NA	NA	NA	NA	NA	NA	0.87239
chr12:5990161:A:G	12	5990161	A	G	0.00123735	22	-0.307717	0.677178	0.649533	0.00127448	22	0.23369	0.733077	0.749894	0.00123355	21	-0.284269	0.894334	0.750594	0.00104877	12	0.874309	1.38561	0.528047	0.89875
chr12:5990287:T:C	12	5990287	C	T	0.47767	8300	-0.0268785	0.0470419	0.567746	0.477604	8061	0.0867976	0.0574925	0.131114	0.476079	7921	-0.0342514	0.0622603	0.582229	0.476135	5327	-0.0491079	0.0941073	0.60179	0.97549
chr12:5990303:C:A	12	5990303	C	A	0.000168729	3	-1.24038	1.80952	0.493045	NA	NA	NA	NA	NA	NA	NA	NA	NA	NA	NA	NA	NA	NA	NA	0.8526
chr12:5990308:T:G	12	5990308	T	G	0.00434881	77	-0.104865	0.35292	0.766364	0.00418946	72	-0.129119	0.447087	0.772734	0.00418928	71	-0.176349	0.47421	0.709983	0.004212	48	0.0126438	0.728989	0.986162	0.86977
chr12:5990372:T:C	12	5990372	C	T	0.483618	8443	-0.0286808	0.0469117	0.540948	0.483551	8202	0.0792591	0.0573606	0.167043	0.48206	8061	-0.0403884	0.0620515	0.51512	0.481765	5416	-0.0539096	0.0940336	0.566441	0.97778
chr12:5990421:C:T	12	5990421	C	T	5.6205e-05	1	-1.20523	2.80692	0.667647	NA	NA	NA	NA	NA	NA	NA	NA	NA	NA	NA	NA	NA	NA	NA	0.91153
chr12:5990490:T:A	12	5990490	T	A	5.6205e-05	1	-1.27682	2.52708	0.61338	NA	NA	NA	NA	NA	NA	NA	NA	NA	NA	NA	NA	NA	NA	NA	0.80122
chr12:5990498:G:C	12	5990498	G	C	0.00011241	2	-1.18095	2.38369	0.620298	NA	NA	NA	NA	NA	NA	NA	NA	NA	NA	NA	NA	NA	NA	NA	0.81108
chr12:5990655:T:C	12	5990655	T	C	0.000449893	8	-1.20158	1.06963	0.261285	NA	NA	NA	NA	NA	NA	NA	NA	NA	NA	NA	NA	NA	NA	NA	0.9024
chr12:5990680:A:G	12	5990680	A	G	0.103291	1833	-0.0335611	0.0761082	0.659238	0.104401	1798	-0.106884	0.0917936	0.244265	0.104805	1780	-0.0673715	0.099802	0.499643	0.106811	1220	-0.0339472	0.149833	0.820761	0.99378
chr12:5990683:C:G	12	5990683	G	C	0.485965	8483	-0.0241825	0.0469083	0.606185	0.485906	8240	0.0757169	0.0573548	0.186785	0.484268	8096	-0.0265513	0.062049	0.668718	0.484075	5441	-0.0629231	0.0940343	0.503399	0.97774
chr12:5990729:T:C	12	5990729	T	C	5.6205e-05	1	-1.06797	4.89533	0.827304	NA	NA	NA	NA	NA	NA	NA	NA	NA	NA	NA	NA	NA	NA	NA	0.84154
chr12:5990739:C:T	12	5990739	C	T	5.62114e-05	1	-1.26045	2.57348	0.624285	NA	NA	NA	NA	NA	NA	NA	NA	NA	NA	NA	NA	NA	NA	NA	0.89239
chr12:5990862:T:A	12	5990862	A	T	0.485517	8448	-0.0263386	0.0470099	0.57529	0.485564	8207	0.0825037	0.0575505	0.15169	0.483917	8064	-0.0251949	0.0622043	0.685452	0.483839	5419	-0.0626329	0.0942305	0.506257	0.97464
chr12:5991019:T:TTCTGAGA	12	5991019	T	TTCTGAGA	0.00011241	2	-1.22365	2.24312	0.585401	NA	NA	NA	NA	NA	NA	NA	NA	NA	NA	NA	NA	NA	NA	NA	0.87068
chr12:5991058:G:C	12	5991058	G	C	0.00112423	20	1.11526	0.683749	0.102869	0.00121584	21	-0.345154	0.732989	0.637722	0.00129153	22	1.12549	0.859007	0.190119	0.00122292	14	6.38428	1.8794	0.000681339	0.98908
chr12:5991087:T:TTTAC	12	5991087	T	TTTAC	0.00434881	77	-0.104865	0.35292	0.766364	0.00418946	72	-0.129119	0.447087	0.772734	0.00418928	71	-0.176349	0.47421	0.709983	0.004212	48	0.0126438	0.728989	0.986162	0.86981
chr12:5991191:ACACACACACACACACG:A	12	5991191	ACACACACACACACACG	A	0.000168634	3	3.58333	1.62773	0.0277056	NA	NA	NA	NA	NA	NA	NA	NA	NA	NA	NA	NA	NA	NA	NA	0.95218
chr12:5991319:A:G	12	5991319	G	A	0.484262	8462	-0.0268784	0.0468798	0.566409	0.484213	8220	0.07655	0.0573521	0.181962	0.482493	8075	-0.0381503	0.0620166	0.538448	0.482578	5429	-0.0568579	0.0940224	0.54536	0.97823
chr12:5991334:G:C	12	5991334	G	C	0.000955915	17	1.21905	0.779852	0.118011	0.000984594	17	-1.13002	1.05312	0.283257	0.000939518	16	3.37204	1.21745	0.00560972	NA	NA	NA	NA	NA	0.94243
chr12:5991411:A:G	12	5991411	G	A	0.484161	8467	-0.0248457	0.0468388	0.595798	0.484048	8223	0.0761651	0.0573481	0.184138	0.482386	8079	-0.0350933	0.0619618	0.571143	0.482679	5434	-0.0573614	0.0939461	0.541479	0.97813
chr12:5991429:G:T	12	5991429	T	G	0.48467	8473	-0.0269499	0.0468464	0.5651	0.484572	8229	0.076785	0.0573555	0.18065	0.482857	8084	-0.0366633	0.0619626	0.554051	0.483114	5436	-0.058851	0.0939823	0.531189	0.9782
chr12:5991445:G:C	12	5991445	G	C	0.0943503	1670	0.048672	0.0799021	0.542429	0.0948115	1630	0.00109079	0.0956	0.990896	0.0945388	1603	0.0275959	0.106339	0.795243	0.0969415	1103	-0.0375056	0.156812	0.81097	0.98633
chr12:5991557:T:C	12	5991557	T	C	5.6205e-05	1	5.43348	2.74165	0.0474986	NA	NA	NA	NA	NA	NA	NA	NA	NA	NA	NA	NA	NA	NA	NA	0.96562
chr12:5991630:C:T	12	5991630	T	C	0.487826	8495	-0.0231174	0.0469474	0.62243	0.487528	8248	0.0802659	0.057488	0.162648	0.485911	8105	-0.0417785	0.0621143	0.501198	0.487145	5457	-0.0769719	0.0943104	0.414411	0.97587
chr12:5991805:G:A	12	5991805	G	A	0.024072	428	-0.432912	0.154069	0.00495631	0.0232881	402	-0.0584687	0.194017	0.763141	0.023734	404	-0.23627	0.205965	0.251326	0.0241217	276	0.0160378	0.303784	0.957896	0.9902
chr12:5991808:C:T	12	5991808	C	T	0.000843455	15	-0.542627	0.823412	0.509897	0.000810936	14	0.0972039	1.13533	0.931771	0.000822272	14	0.0772929	1.08008	0.94295	NA	NA	NA	NA	NA	0.94137
chr12:5991861:C:T	12	5991861	C	T	0.00135029	24	0.0435572	0.645908	0.946235	0.0013905	24	0.627451	0.783271	0.423094	0.00135135	23	0.37033	0.853644	0.664417	0.0012242	14	-1.04645	1.30103	0.42121	0.90645
chr12:5992144:T:C	12	5992144	T	C	0.0041229	73	-0.14919	0.365813	0.683398	0.00395671	68	-0.195168	0.458564	0.670394	0.00401227	68	-0.361372	0.487111	0.458167	0.003861	44	0.11221	0.762066	0.882939	0.86065
chr12:5992149:A:T	12	5992149	A	T	0.000730665	13	-0.392735	0.911548	0.666582	0.000636795	11	1.14152	1.338	0.393575	0.000704391	12	-1.09343	1.24094	0.378249	NA	NA	NA	NA	NA	0.99235
chr12:5992155:C:A	12	5992155	C	A	0.00191226	34	0.0257935	0.555407	0.962959	0.00202758	35	0.300353	0.663374	0.650718	0.00193867	33	0.171494	0.789668	0.828074	0.00192308	22	0.0915961	1.06732	0.93161	0.94584
chr12:5992460:T:C	12	5992460	T	C	5.62114e-05	1	-1.08611	4.23811	0.797741	NA	NA	NA	NA	NA	NA	NA	NA	NA	NA	NA	NA	NA	NA	NA	0.8124
chr12:5992653:T:C	12	5992653	T	C	5.6205e-05	1	3.52899	2.23021	0.113568	NA	NA	NA	NA	NA	NA	NA	NA	NA	NA	NA	NA	NA	NA	NA	0.93133
chr12:5992959:A:G	12	5992959	A	G	0.353416	6136	-0.100934	0.0495189	0.0415218	0.354026	5971	0.0644087	0.0604709	0.286822	0.353525	5877	-0.0826291	0.0655889	0.20774	0.351581	3937	-0.0695121	0.0991767	0.483371	0.97518
chr12:5993060:G:C	12	5993060	G	C	0.000730994	13	0.78083	0.827591	0.345427	0.000695008	12	1.11854	1.46294	0.444519	NA	NA	NA	NA	NA	NA	NA	NA	NA	NA	0.88136
chr12:5993331:G:A	12	5993331	G	A	0.000168615	3	-1.14898	2.05856	0.576742	NA	NA	NA	NA	NA	NA	NA	NA	NA	NA	NA	NA	NA	NA	NA	0.93364
chr12:5993367:C:A	12	5993367	C	A	0.163106	2901	-0.00811353	0.0626507	0.896959	0.164292	2837	-0.0402358	0.0748011	0.590643	0.163535	2785	-0.0197783	0.0830839	0.811841	0.161248	1845	0.0322632	0.124845	0.796078	0.99975
chr12:5993441:T:C	12	5993441	C	T	0.48115	8551	-0.0146725	0.0464025	0.75185	0.481106	8301	0.0791403	0.0567156	0.162898	0.479549	8160	-0.0502414	0.0614435	0.413537	0.479895	5490	-0.0431406	0.0932242	0.643536	0.99946
chr12:5993442:G:A	12	5993442	G	A	NA	NA	NA	NA	NA	NA	NA	NA	NA	NA	NA	NA	NA	NA	NA	NA	NA	NA	NA	NA	0.94799
chr12:5993473:A:G	12	5993473	A	G	0.000112435	2	-1.07748	3.38489	0.750241	NA	NA	NA	NA	NA	NA	NA	NA	NA	NA	NA	NA	NA	NA	NA	0.8376
chr12:5993598:G:A	12	5993598	A	G	0.481322	8401	-0.012899	0.0469004	0.783294	0.481184	8158	0.0825336	0.0572815	0.149629	0.479179	8009	-0.0291558	0.0621024	0.638727	0.480615	5405	-0.047786	0.0940236	0.611289	0.97682
chr12:5993736:C:T	12	5993736	C	T	0.0438678	759	0.0253606	0.11698	0.828369	0.0432349	726	-0.119308	0.142364	0.402007	0.043599	722	-0.0461767	0.155025	0.765806	0.042093	469	-0.252015	0.235189	0.283925	0.93235
chr12:5993741:G:A	12	5993741	G	A	0.0942127	1667	0.0576495	0.079919	0.470695	0.0947865	1629	-0.00138893	0.0956275	0.988412	0.0944064	1600	0.0463411	0.106418	0.663227	0.0968167	1101	-0.0359119	0.156926	0.818989	0.98608
chr12:5993890:G:A	12	5993890	G	A	5.6205e-05	1	-1.08803	4.17293	0.794297	NA	NA	NA	NA	NA	NA	NA	NA	NA	NA	NA	NA	NA	NA	NA	0.91441
chr12:5993906:C:T	12	5993906	C	T	0.00525542	93	0.138546	0.323962	0.668897	0.00500699	86	-0.340162	0.420267	0.418288	0.00513577	87	0.408725	0.431605	0.343644	0.00465402	53	-0.0955882	0.691673	0.890084	0.87337
chr12:5993928:C:A	12	5993928	C	A	0.011894	210	-0.174001	0.223222	0.435687	0.0122406	210	0.248494	0.262762	0.344302	0.012061	204	0.133042	0.295646	0.652707	0.0116872	133	0.318953	0.442842	0.471377	0.92774
chr12:5994027:G:A	12	5994027	G	A	0.000168615	3	-1.21534	1.7847	0.495885	NA	NA	NA	NA	NA	NA	NA	NA	NA	NA	NA	NA	NA	NA	NA	0.98849
chr12:5994095:G:A	12	5994095	G	A	0.00011241	2	-1.23211	2.06911	0.551523	NA	NA	NA	NA	NA	NA	NA	NA	NA	NA	NA	NA	NA	NA	NA	0.93247
chr12:5994115:A:T	12	5994115	A	T	0.0031617	56	-0.0348671	0.415573	0.933135	0.00302431	52	-0.258548	0.502284	0.606731	0.00306676	52	-0.474893	0.558405	0.395078	0.00298246	34	-0.312319	0.857762	0.715776	0.84062
chr12:5994157:G:T	12	5994157	G	T	0.000955808	17	-0.579226	0.795516	0.466545	0.000926677	16	0.120943	1.12053	0.914048	0.000939629	16	-0.000451066	1.04178	0.999655	0.00087382	10	1.68242	1.64992	0.307872	0.93591
chr12:5994186:C:T	12	5994186	C	T	0.000168615	3	-1.18756	1.94039	0.540525	NA	NA	NA	NA	NA	NA	NA	NA	NA	NA	NA	NA	NA	NA	NA	0.97563
chr12:5994222:A:G	12	5994222	A	G	0.000787933	14	-0.598968	0.793383	0.450276	0.000753623	13	0.245912	0.997468	0.805267	0.000881627	15	-0.108044	0.993423	0.913393	NA	NA	NA	NA	NA	0.86363
chr12:5994484:G:A	12	5994484	G	A	0.0236061	420	-0.461769	0.155756	0.00302995	0.0226931	392	-0.0601602	0.196398	0.759363	0.0231862	395	-0.260598	0.207995	0.21024	0.0235849	270	0.0486272	0.307806	0.874473	0.99957
chr12:5994572:G:A	12	5994572	G	A	0.00180099	32	-0.67472	0.531584	0.204347	0.00173953	30	0.862512	0.678207	0.203461	0.00182289	31	-1.099	0.691877	0.112189	0.001662	19	-1.05239	1.13341	0.353138	0.87427
chr12:5994678:G:A	12	5994678	G	A	0.160948	2852	-0.0103167	0.0632698	0.870472	0.162153	2790	-0.0143862	0.0756608	0.849199	0.161421	2739	-0.0316481	0.0837805	0.705616	0.159183	1815	0.0402399	0.12628	0.749987	0.98804
chr12:5994688:G:C	12	5994688	G	C	0.000505902	9	0.657848	1.32979	0.620811	0.000578905	10	-1.71177	1.68761	0.310431	NA	NA	NA	NA	NA	NA	NA	NA	NA	NA	0.9387
chr12:5994691:C:A	12	5994691	C	A	5.6205e-05	1	-1.09094	4.10279	0.790315	NA	NA	NA	NA	NA	NA	NA	NA	NA	NA	NA	NA	NA	NA	NA	0.95272
chr12:5994741:G:C	12	5994741	G	C	5.62114e-05	1	-1.35917	2.33993	0.561336	NA	NA	NA	NA	NA	NA	NA	NA	NA	NA	NA	NA	NA	NA	NA	0.87661
chr12:5994832:C:T	12	5994832	C	T	0.0685779	1220	0.0290022	0.0910015	0.749954	0.0672264	1161	-0.0174183	0.113205	0.877717	0.0692226	1179	0.122859	0.120095	0.306304	0.0700559	802	0.0992181	0.180502	0.582539	0.99901
chr12:5994833:G:A	12	5994833	G	A	0.000955808	17	-0.579226	0.795516	0.466545	0.000926677	16	0.120943	1.12053	0.914048	0.000939629	16	-0.000451066	1.04178	0.999655	0.00087382	10	1.68242	1.64992	0.307872	0.93537
chr12:5994841:A:G	12	5994841	A	G	5.6205e-05	1	-1.1003	3.88765	0.777158	NA	NA	NA	NA	NA	NA	NA	NA	NA	NA	NA	NA	NA	NA	NA	0.98026
chr12:5995076:A:T	12	5995076	A	T	0.000730748	13	-0.392814	0.911548	0.666519	0.000636869	11	1.14158	1.338	0.393549	0.000704473	12	-1.09351	1.24094	0.378213	NA	NA	NA	NA	NA	0.98264
chr12:5995222:G:A	12	5995222	G	A	0.000168615	3	-1.24389	1.6546	0.452186	NA	NA	NA	NA	NA	NA	NA	NA	NA	NA	NA	NA	NA	NA	NA	0.88278
chr12:5995270:T:C	12	5995270	T	C	5.6205e-05	1	-1.07636	4.53593	0.812427	NA	NA	NA	NA	NA	NA	NA	NA	NA	NA	NA	NA	NA	NA	NA	0.95479
chr12:5995328:A:G	12	5995328	A	G	0.00413036	73	0.454913	0.368749	0.217327	0.00408068	70	0.49039	0.443358	0.26869	0.00425431	72	0.763702	0.476669	0.109119	0.00369458	42	-0.987556	0.757334	0.192237	0.85022
chr12:5995361:TACTC:T	12	5995361	TACTC	T	0.000730665	13	-0.392735	0.911548	0.666582	0.000636795	11	1.14152	1.338	0.393575	0.000704391	12	-1.09343	1.24094	0.378249	NA	NA	NA	NA	NA	0.99231
chr12:5995388:T:C	12	5995388	T	C	0.0942586	1668	0.0563593	0.0798893	0.480519	0.0947865	1629	-0.00472742	0.0956915	0.960598	0.0944543	1601	0.0444908	0.106355	0.675712	0.0968876	1102	-0.0358324	0.156926	0.819383	0.98581
chr12:5995422:C:T	12	5995422	C	T	0.000168672	3	1.83238	1.7426	0.29302	NA	NA	NA	NA	NA	NA	NA	NA	NA	NA	NA	NA	NA	NA	NA	0.80626
chr12:5995457:C:CATT	12	5995457	C	CATT	0.00146495	26	-0.128302	0.611616	0.833843	0.0013926	24	0.111772	0.744172	0.88061	0.0013531	23	-0.454796	0.816963	0.577739	0.00148888	17	1.99631	1.23235	0.105249	0.85681
chr12:5995457:C:T	12	5995457	C	T	0.00011241	2	-1.09847	2.80086	0.694917	NA	NA	NA	NA	NA	NA	NA	NA	NA	NA	NA	NA	NA	NA	NA	0.99684
chr12:5995545:T:C	12	5995545	T	C	0.000224896	4	0.508373	1.32942	0.702163	NA	NA	NA	NA	NA	NA	NA	NA	NA	NA	NA	NA	NA	NA	NA	0.86589
chr12:5995547:T:C	12	5995547	T	C	5.6205e-05	1	-1.33425	2.38815	0.57637	NA	NA	NA	NA	NA	NA	NA	NA	NA	NA	NA	NA	NA	NA	NA	0.84642
chr12:5995681:G:T	12	5995681	G	T	5.6205e-05	1	-1.33517	2.40184	0.578283	NA	NA	NA	NA	NA	NA	NA	NA	NA	NA	NA	NA	NA	NA	NA	0.92257
chr12:5995702:G:A	12	5995702	A	G	0.488027	8560	-0.011099	0.0467693	0.812414	0.487909	8313	0.0685201	0.0571494	0.230542	0.486131	8167	-0.0330202	0.0619265	0.593884	0.486546	5497	-0.0545482	0.0939487	0.561499	0.9794
chr12:5995793:T:G	12	5995793	T	G	0.000112423	2	-1.27884	1.80549	0.478754	NA	NA	NA	NA	NA	NA	NA	NA	NA	NA	NA	NA	NA	NA	NA	0.9616
chr12:5995977:C:T	12	5995977	C	T	0.0941143	1663	0.0535359	0.080014	0.503443	0.0945694	1623	-0.00814564	0.0957543	0.932207	0.0942337	1595	0.0481874	0.106593	0.651219	0.0968651	1100	-0.0357416	0.15704	0.819961	0.98457
chr12:5996110:C:T	12	5996110	C	T	5.62114e-05	1	-1.22157	2.73137	0.654703	NA	NA	NA	NA	NA	NA	NA	NA	NA	NA	NA	NA	NA	NA	NA	0.90772
chr12:5996186:G:T	12	5996186	G	T	5.6205e-05	1	-1.08925	4.14343	0.792638	NA	NA	NA	NA	NA	NA	NA	NA	NA	NA	NA	NA	NA	NA	NA	0.87756
chr12:5996221:G:A	12	5996221	G	A	0.348054	6187	0.0190821	0.0482514	0.692495	0.346871	5987	-0.0491145	0.0587523	0.403178	0.349295	5945	0.0604491	0.0639159	0.344271	0.351748	4024	0.030703	0.0963093	0.749882	0.99941
chr12:5996230:G:C	12	5996230	G	C	0.0118387	209	-0.164268	0.22415	0.463651	0.0121837	209	0.24126	0.263782	0.360392	0.012061	204	0.133042	0.295646	0.652707	0.0116013	132	0.333277	0.445125	0.454022	0.92651
chr12:5996333:T:C	12	5996333	C	T	0.476607	8292	-0.00551524	0.0469573	0.906502	0.476805	8058	0.0762417	0.0573614	0.1838	0.47449	7905	-0.0164918	0.062211	0.790936	0.475009	5322	-0.0703252	0.0942074	0.455369	0.97551
chr12:5996452:C:T	12	5996452	C	T	0.000899584	16	-0.477873	0.843978	0.571248	0.000868659	15	1.17637	0.944285	0.212845	0.000880902	15	0.416594	1.21846	0.732426	0.00087382	10	-1.05301	1.4967	0.48171	0.92239
chr12:5996726:G:A	12	5996726	G	A	0.000393479	7	1.70641	1.00041	0.0880628	NA	NA	NA	NA	NA	NA	NA	NA	NA	NA	NA	NA	NA	NA	NA	0.95448
chr12:5996794:T:G	12	5996794	T	G	0.000112423	2	-1.22412	2.13201	0.565858	NA	NA	NA	NA	NA	NA	NA	NA	NA	NA	NA	NA	NA	NA	NA	0.91914
chr12:5996852:T:C	12	5996852	T	C	0.350227	6178	0.0263594	0.0484343	0.586284	0.349171	5982	-0.0601031	0.0589482	0.307921	0.351876	5946	0.05663	0.0640858	0.37688	0.353154	4009	0.0458178	0.0967118	0.635674	0.98492
chr12:5996920:A:G	12	5996920	A	G	0.0015189	27	0.217914	0.573564	0.703998	0.00156485	27	-0.134704	0.765088	0.860245	0.00141027	24	0.0702534	0.732524	0.923595	0.00166142	19	-0.965291	1.14232	0.398094	0.90958
chr12:5996958:TA:T	12	5996958	TA	T	0.0938773	1659	0.0571749	0.0800838	0.475265	0.0943363	1619	-0.00417418	0.0958665	0.96527	0.0939974	1591	0.0515499	0.106691	0.628975	0.0965129	1096	-0.0315601	0.15724	0.840923	0.98517
chr12:5997089:C:T	12	5997089	C	T	0.183148	3230	-0.00836628	0.0604801	0.889979	0.182923	3132	-0.0448508	0.0735511	0.542	0.183918	3106	0.00251981	0.079832	0.97482	0.182179	2067	0.0118049	0.119361	0.921218	0.98445
chr12:5997113:A:G	12	5997113	A	G	0.00011241	2	-1.10629	2.70525	0.682581	NA	NA	NA	NA	NA	NA	NA	NA	NA	NA	NA	NA	NA	NA	NA	0.82484
chr12:5997513:G:C	12	5997513	G	C	0.00292694	52	-0.571153	0.413109	0.166797	0.00278261	48	0.193309	0.475874	0.684582	0.00282154	48	-0.807879	0.548047	0.140453	0.00367454	42	1.81617	0.776601	0.0193555	0.92759
chr12:5997573:C:T	12	5997573	C	T	5.6205e-05	1	-1.08553	4.25144	0.798466	NA	NA	NA	NA	NA	NA	NA	NA	NA	NA	NA	NA	NA	NA	NA	0.99604
chr12:5997756:C:T	12	5997756	C	T	0.00185727	33	0.874041	0.548991	0.111365	0.00179689	31	0.352168	0.706976	0.618391	0.00188058	32	-0.576115	0.726464	0.427754	0.00166229	19	-1.0508	1.13701	0.355392	0.89303
chr12:5997779:C:T	12	5997779	C	T	0.000506187	9	1.98654	1.03264	0.0543868	0.000579173	10	-0.735398	1.01144	0.467175	0.000587337	10	-1.06434	1.45324	0.463929	NA	NA	NA	NA	NA	0.81429
chr12:5997880:C:T	12	5997880	C	T	5.6205e-05	1	-1.18653	2.97467	0.689983	NA	NA	NA	NA	NA	NA	NA	NA	NA	NA	NA	NA	NA	NA	NA	0.96147
chr12:5997901:C:T	12	5997901	C	T	0.000112423	2	-1.21191	2.10468	0.564739	NA	NA	NA	NA	NA	NA	NA	NA	NA	NA	NA	NA	NA	NA	NA	0.87741
chr12:5997932:C:G	12	5997932	C	G	0.00400451	71	-0.31812	0.362871	0.380663	0.0040674	70	0.132225	0.466442	0.776812	0.00412444	70	0.013815	0.474292	0.976763	0.00385762	44	-0.460888	0.769023	0.548962	0.86721
chr12:5997962:A:G	12	5997962	A	G	0.000337382	6	-1.24393	1.28428	0.332755	NA	NA	NA	NA	NA	NA	NA	NA	NA	NA	NA	NA	NA	NA	NA	0.91932
chr12:5998171:T:A	12	5998171	T	A	0.000730665	13	-0.392735	0.911548	0.666582	0.000636795	11	1.14152	1.338	0.393575	0.000704391	12	-1.09343	1.24094	0.378249	NA	NA	NA	NA	NA	0.99178
chr12:5998370:C:G	12	5998370	C	G	0.000618464	11	-0.153327	1.0229	0.880848	NA	NA	NA	NA	NA	NA	NA	NA	NA	NA	NA	NA	NA	NA	NA	0.899
chr12:5998415:G:A	12	5998415	G	A	0.00441276	78	0.548935	0.357744	0.124922	0.00442994	76	-0.806112	0.434202	0.0633768	0.00466903	79	1.06495	0.461553	0.0210367	0.00351679	40	-0.449959	0.777637	0.562844	0.82963
chr12:5998713:A:T	12	5998713	A	T	0.000168634	3	-1.16614	2.07417	0.573966	NA	NA	NA	NA	NA	NA	NA	NA	NA	NA	NA	NA	NA	NA	NA	0.88761
chr12:5998780:C:T	12	5998780	C	T	0.252904	4442	0.00811711	0.0537612	0.879988	0.251524	4290	-0.0509319	0.0656304	0.437725	0.254459	4280	0.0541873	0.0709698	0.44515	0.253363	2863	0.0698981	0.106615	0.512075	0.98341
chr12:5998878:G:A	12	5998878	G	A	0.0619741	1090	0.162024	0.0972536	0.0957146	0.0620827	1060	-0.0664658	0.117162	0.57051	0.0618171	1041	0.126624	0.129709	0.328959	0.0647788	732	0.0491902	0.190282	0.796011	0.97461
chr12:5998948:C:G	12	5998948	C	G	0.000787047	14	0.450927	0.902844	0.617461	0.000810654	14	1.07714	1.24826	0.388186	0.00076318	13	1.92427	1.22492	0.116196	NA	NA	NA	NA	NA	0.95463
chr12:5998964:T:C	12	5998964	T	C	0.000449691	8	-1.19251	1.23967	0.33607	NA	NA	NA	NA	NA	NA	NA	NA	NA	NA	NA	NA	NA	NA	NA	0.95235
chr12:5998993:G:A	12	5998993	G	A	5.6205e-05	1	3.74264	2.26935	0.099104	NA	NA	NA	NA	NA	NA	NA	NA	NA	NA	NA	NA	NA	NA	NA	0.96951
chr12:5999044:T:C	12	5999044	T	C	0.000224845	4	0.72113	1.40241	0.607108	NA	NA	NA	NA	NA	NA	NA	NA	NA	NA	NA	NA	NA	NA	NA	0.93938
chr12:5999346:A:C	12	5999346	A	C	0.000168634	3	-1.23784	1.54771	0.423835	NA	NA	NA	NA	NA	NA	NA	NA	NA	NA	NA	NA	NA	NA	NA	0.85506
chr12:5999347:G:A	12	5999347	G	A	0.35185	6201	0.0215344	0.0484472	0.656686	0.350841	6005	-0.0676056	0.0590182	0.252	0.353335	5965	0.0623601	0.0640884	0.330537	0.355166	4029	0.0284759	0.0966372	0.768247	0.9845
chr12:5999382:T:C	12	5999382	T	C	0.000955915	17	1.21905	0.779852	0.118011	0.000984594	17	-1.13002	1.05312	0.283257	0.000939518	16	3.37204	1.21745	0.00560972	NA	NA	NA	NA	NA	0.94647
chr12:5999397:C:T	12	5999397	C	T	0.00011241	2	-1.25511	1.84686	0.496766	NA	NA	NA	NA	NA	NA	NA	NA	NA	NA	NA	NA	NA	NA	NA	0.88915
chr12:5999524:T:C	12	5999524	T	C	0.169685	2980	-0.0263978	0.0623181	0.671859	0.170479	2907	-0.0113234	0.0746155	0.879379	0.169958	2857	-0.0591367	0.0825855	0.47395	0.168171	1901	0.0578015	0.123761	0.640471	0.98106
chr12:5999869:A:G	12	5999869	A	G	5.6205e-05	1	-1.13465	3.40209	0.738746	NA	NA	NA	NA	NA	NA	NA	NA	NA	NA	NA	NA	NA	NA	NA	0.94573
chr12:5999937:G:A	12	5999937	A	G	0.477286	8300	-0.00473344	0.0469544	0.919702	0.477499	8064	0.076634	0.057358	0.181528	0.475252	7912	-0.0203009	0.062213	0.744187	0.47571	5327	-0.0563447	0.0941979	0.549738	0.97535
chr12:6000269:C:T	12	6000269	C	T	0.000674612	12	0.583258	0.94456	0.536911	0.000694847	12	0.188162	1.03819	0.856179	0.00058713	10	0.828676	1.38041	0.548299	0.000873668	10	-1.04307	1.56504	0.505105	0.94358
chr12:6000308:G:T	12	6000308	G	T	0.00310349	55	-0.00321472	0.421083	0.993909	0.00296443	51	-0.274393	0.505277	0.587092	0.00300601	51	-0.45169	0.569045	0.42733	0.00289423	33	-1.04809	0.869059	0.227815	0.84602
chr12:6000546:G:A	12	6000546	G	A	0.000281057	5	0.690255	1.38749	0.618848	NA	NA	NA	NA	NA	NA	NA	NA	NA	NA	NA	NA	NA	NA	NA	0.94472
chr12:6000675:G:A	12	6000675	G	A	0.0659397	1167	0.0353309	0.0931817	0.704568	0.0646025	1110	-0.00886768	0.116003	0.939066	0.0665289	1127	0.103192	0.123034	0.401623	0.0672114	765	0.122331	0.184785	0.50796	0.98337
chr12:6000705:G:C	12	6000705	G	C	0.000955915	17	1.21905	0.779852	0.118011	0.000984594	17	-1.13002	1.05312	0.283257	0.000939518	16	3.37204	1.21745	0.00560972	NA	NA	NA	NA	NA	0.94522
chr12:6000736:T:C	12	6000736	C	T	0.477252	8287	-0.00114412	0.0469975	0.980578	0.477526	8053	0.0723433	0.0574267	0.20776	0.475283	7903	-0.0158015	0.0622585	0.799646	0.475939	5321	-0.0745462	0.0942406	0.428932	0.97453
chr12:6000829:A:G	12	6000829	A	G	0.00333635	59	-0.144737	0.42242	0.731871	0.00343463	59	-0.419185	0.488847	0.39117	0.00318847	54	0.60682	0.58413	0.298877	0.00342105	39	0.272809	0.813268	0.737287	0.84679
chr12:6001034:A:AAAGTTAGAAT	12	6001034	A	AAAGTTAGAAT	0.00044964	8	0.0560285	1.13886	0.960762	NA	NA	NA	NA	NA	NA	NA	NA	NA	NA	NA	NA	NA	NA	NA	0.90368
chr12:6001219:C:T	12	6001219	C	T	0.000955808	17	-0.579226	0.795516	0.466545	0.000926677	16	0.120943	1.12053	0.914048	0.000939629	16	-0.000451066	1.04178	0.999655	0.00087382	10	1.68242	1.64992	0.307872	0.93132
chr12:6001665:T:C	12	6001665	T	C	0.000281025	5	-1.24257	1.27026	0.327976	NA	NA	NA	NA	NA	NA	NA	NA	NA	NA	NA	NA	NA	NA	NA	0.96471
chr12:6001730:C:A	12	6001730	C	A	0.0015189	27	0.217914	0.573564	0.703998	0.00156485	27	-0.134704	0.765088	0.860245	0.00141027	24	0.0702534	0.732524	0.923595	0.00166142	19	-0.965291	1.14232	0.398094	0.91077
chr12:6001784:C:T	12	6001784	C	T	0.000112423	2	3.23544	2.11814	0.126639	NA	NA	NA	NA	NA	NA	NA	NA	NA	NA	NA	NA	NA	NA	NA	0.80547
chr12:6001827:T:A	12	6001827	T	A	5.6205e-05	1	3.52899	2.23021	0.113568	NA	NA	NA	NA	NA	NA	NA	NA	NA	NA	NA	NA	NA	NA	NA	0.91066
chr12:6002036:A:T	12	6002036	A	T	0.000112423	2	2.90789	2.06828	0.15974	NA	NA	NA	NA	NA	NA	NA	NA	NA	NA	NA	NA	NA	NA	NA	0.81135
chr12:6002103:A:T	12	6002103	A	T	0.000955915	17	1.21905	0.779852	0.118011	0.000984594	17	-1.13002	1.05312	0.283257	0.000939518	16	3.37204	1.21745	0.00560972	NA	NA	NA	NA	NA	0.94522
chr12:6002117:T:C	12	6002117	T	C	0.000787224	14	0.450594	0.902844	0.617721	0.000810842	14	1.07767	1.24826	0.38795	0.000763359	13	1.92392	1.22491	0.116262	NA	NA	NA	NA	NA	0.93644
chr12:6002235:A:G	12	6002235	A	G	0.000337268	6	-1.22999	1.22054	0.313578	NA	NA	NA	NA	NA	NA	NA	NA	NA	NA	NA	NA	NA	NA	NA	0.82489
chr12:6002245:C:A	12	6002245	A	C	0.485404	8347	-0.0109114	0.0472601	0.817408	0.485812	8115	0.0926547	0.0577516	0.108634	0.483548	7965	-0.0436806	0.0625784	0.485168	0.484595	5379	-0.0578051	0.0948276	0.542139	0.97005
chr12:6002270:T:G	12	6002270	T	G	0.0651829	1151	0.0154685	0.0940026	0.869295	0.0640966	1099	-0.0814547	0.11666	0.485038	0.065791	1112	0.0960816	0.123966	0.438301	0.0662735	753	0.179871	0.186798	0.335588	0.97917
chr12:6002310:A:G	12	6002310	A	G	0.253285	4434	0.00960486	0.053827	0.858378	0.251882	4282	-0.0619986	0.0656987	0.345333	0.254654	4268	0.0529916	0.0710528	0.455785	0.253554	2854	0.0972115	0.106847	0.362917	0.98122
chr12:6002321:C:A	12	6002321	C	A	0.00022482	4	0.122967	1.23073	0.920413	NA	NA	NA	NA	NA	NA	NA	NA	NA	NA	NA	NA	NA	NA	NA	0.94197
chr12:6002359:A:G	12	6002359	G	A	0.477387	8191	-0.00610936	0.0473173	0.897267	0.478104	7970	0.0922267	0.0578064	0.110613	0.475663	7818	-0.0424028	0.0626661	0.49863	0.47598	5271	-0.0685014	0.0948551	0.470191	0.96921
chr12:6002761:G:A	12	6002761	G	A	0.0947446	1673	0.0527766	0.0797834	0.508293	0.0951131	1631	0.000344913	0.095718	0.997125	0.0948918	1605	0.0524309	0.10623	0.621615	0.0970925	1102	-0.0375094	0.156999	0.811172	0.98416
chr12:6002884:A:AG	12	6002884	A	AG	0.000168634	3	-1.07985	2.59682	0.677529	NA	NA	NA	NA	NA	NA	NA	NA	NA	NA	NA	NA	NA	NA	NA	0.94663
chr12:6003082:A:C	12	6003082	A	C	5.6205e-05	1	-1.21675	2.74722	0.657836	NA	NA	NA	NA	NA	NA	NA	NA	NA	NA	NA	NA	NA	NA	NA	0.95849
chr12:6003147:A:G	12	6003147	A	G	5.62114e-05	1	4.87488	2.4831	0.0496206	NA	NA	NA	NA	NA	NA	NA	NA	NA	NA	NA	NA	NA	NA	NA	0.87353
chr12:6003169:G:A	12	6003169	G	A	0.000168615	3	2.59067	1.93906	0.181535	NA	NA	NA	NA	NA	NA	NA	NA	NA	NA	NA	NA	NA	NA	NA	0.8498
chr12:6003213:C:T	12	6003213	C	T	0.00185664	33	0.865135	0.533343	0.104782	0.00162262	28	-0.101113	0.686616	0.882925	0.00176263	30	1.7829	0.767759	0.0202217	0.00192375	22	0.128298	1.05284	0.903011	0.93648
chr12:6003290:G:A	12	6003290	A	G	0.478342	8216	-0.00249675	0.0472973	0.957901	0.479024	7993	0.0962613	0.0577841	0.0957373	0.476662	7843	-0.0390679	0.0626333	0.532788	0.476719	5283	-0.0535775	0.0947801	0.571882	0.97024
chr12:6003374:C:T	12	6003374	C	T	0.00428555	76	-0.39982	0.349086	0.25207	0.00406599	70	0.0833336	0.415922	0.8412	0.00412347	70	-0.478093	0.461031	0.299731	0.00472937	54	1.25965	0.679143	0.0636296	0.88979
chr12:6003408:A:G	12	6003408	A	G	0.162008	2817	-0.0360206	0.0636699	0.571571	0.1627	2748	-0.0211875	0.0764601	0.781699	0.162323	2703	-0.0500261	0.0844561	0.553628	0.161497	1812	0.0685856	0.126263	0.586994	0.9736
chr12:6003600:T:C	12	6003600	T	C	5.6205e-05	1	-1.30569	2.44419	0.593201	NA	NA	NA	NA	NA	NA	NA	NA	NA	NA	NA	NA	NA	NA	NA	0.9272
chr12:6003788:C:G	12	6003788	C	G	0.00905695	160	-0.263634	0.247575	0.286938	0.00874636	150	0.358022	0.306998	0.243532	0.00874911	148	-0.1961	0.33748	0.561193	0.0089852	102	-0.344335	0.479414	0.472608	0.92057
chr12:6003964:C:T	12	6003964	C	T	0.00101249	18	0.275513	0.713318	0.699318	0.00104287	18	0.56554	0.852395	0.507029	0.00105758	18	0.576258	0.915962	0.529265	0.00122356	14	-1.04847	1.29518	0.418218	0.89124
chr12:6003972:C:A	12	6003972	C	A	0.162008	2817	-0.0360206	0.0636699	0.571571	0.1627	2748	-0.0211875	0.0764601	0.781699	0.162323	2703	-0.0500261	0.0844561	0.553628	0.161497	1812	0.0685856	0.126263	0.586994	0.9735
chr12:6003973:G:A	12	6003973	G	A	0.089226	1547	0.0883009	0.0827698	0.286051	0.0897207	1510	-0.00942023	0.0990049	0.924196	0.0895478	1489	0.0915175	0.110045	0.405614	0.0912848	1016	-0.0196119	0.163289	0.9044	0.9596
chr12:6003977:G:A	12	6003977	G	A	5.6205e-05	1	-1.28857	2.48974	0.604772	NA	NA	NA	NA	NA	NA	NA	NA	NA	NA	NA	NA	NA	NA	NA	0.96248
chr12:6003982:A:G	12	6003982	A	G	0.000112423	2	-1.1968	2.1704	0.581346	NA	NA	NA	NA	NA	NA	NA	NA	NA	NA	NA	NA	NA	NA	NA	0.88117
chr12:6004003:G:A	12	6004003	G	A	0.00140513	25	0.939646	0.601859	0.118467	0.00150515	26	-0.151522	0.682896	0.824406	0.00152618	26	1.35192	0.781371	0.0835973	0.00157233	18	4.66904	1.52093	0.00214161	0.98629
chr12:6004054:T:C	12	6004054	T	C	5.62177e-05	1	-1.07164	4.74312	0.821252	NA	NA	NA	NA	NA	NA	NA	NA	NA	NA	NA	NA	NA	NA	NA	0.91714
chr12:6004103:A:C	12	6004103	A	C	0.000618464	11	1.16385	0.896549	0.194237	0.000637016	11	0.0727786	1.06291	0.94541	0.000645919	11	2.36033	1.08705	0.0299077	NA	NA	NA	NA	NA	0.90304
chr12:6004155:GC:G	12	6004155	GC	G	0.000112435	2	-1.24048	2.15023	0.564004	NA	NA	NA	NA	NA	NA	NA	NA	NA	NA	NA	NA	NA	NA	NA	0.82867
chr12:6004173:T:C	12	6004173	T	C	0.156747	2639	-0.0280867	0.065546	0.668285	0.157073	2565	0.00197979	0.0790556	0.980021	0.157052	2532	-0.0424117	0.0867422	0.624884	0.155271	1685	0.0220615	0.130771	0.86603	0.94728
chr12:6004190:G:A	12	6004190	G	A	0.000393524	7	-1.15989	1.3307	0.383404	NA	NA	NA	NA	NA	NA	NA	NA	NA	NA	NA	NA	NA	NA	NA	0.91784
chr12:6004238:A:G	12	6004238	A	G	5.6205e-05	1	-1.35989	2.33606	0.560481	NA	NA	NA	NA	NA	NA	NA	NA	NA	NA	NA	NA	NA	NA	NA	0.88091
chr12:6004470:C:T	12	6004470	C	T	0.00011241	2	-1.22509	2.19587	0.576909	NA	NA	NA	NA	NA	NA	NA	NA	NA	NA	NA	NA	NA	NA	NA	0.85352
chr12:6004509:T:C	12	6004509	T	C	5.6205e-05	1	-1.2412	2.64186	0.638484	NA	NA	NA	NA	NA	NA	NA	NA	NA	NA	NA	NA	NA	NA	NA	0.83976
chr12:6004618:C:A	12	6004618	C	A	5.62114e-05	1	-1.09514	4.01077	0.784814	NA	NA	NA	NA	NA	NA	NA	NA	NA	NA	NA	NA	NA	NA	NA	0.86333
chr12:6004781:GTAGT:G	12	6004781	GTAGT	G	0.00022482	4	-1.21109	1.51923	0.42535	NA	NA	NA	NA	NA	NA	NA	NA	NA	NA	NA	NA	NA	NA	NA	0.8182
chr12:6004932:T:C	12	6004932	T	C	0.000281025	5	0.721712	1.40133	0.60654	NA	NA	NA	NA	NA	NA	NA	NA	NA	NA	NA	NA	NA	NA	NA	0.93272
chr12:6005117:C:A	12	6005117	C	A	0.342521	5592	-0.00680079	0.0506546	0.893198	0.341813	5415	-0.0832774	0.0616843	0.176997	0.343746	5381	0.0533366	0.0669123	0.425386	0.346293	3634	0.0311501	0.100864	0.757448	0.95088
chr12:6005187:C:A	12	6005187	C	A	0.000899685	16	-0.557216	0.812084	0.492615	0.00086886	15	0.100967	1.13299	0.92899	0.000881006	15	0.0464692	1.06497	0.965196	0.00087382	10	1.68242	1.64992	0.307872	0.94144
chr12:6005554:C:T	12	6005554	C	T	0.000337268	6	-1.21058	1.33748	0.3654	NA	NA	NA	NA	NA	NA	NA	NA	NA	NA	NA	NA	NA	NA	NA	0.9523
chr12:6005595:A:G	12	6005595	A	G	0.000787224	14	0.450594	0.902844	0.617721	0.000810842	14	1.07767	1.24826	0.38795	0.000763359	13	1.92392	1.22491	0.116262	NA	NA	NA	NA	NA	0.92571
chr12:6005824:A:T	12	6005824	A	T	0.000224845	4	0.508628	1.32942	0.702021	NA	NA	NA	NA	NA	NA	NA	NA	NA	NA	NA	NA	NA	NA	NA	0.87358
chr12:6005984:CAA:C	12	6005984	CAA	C	0.222269	3671	-0.00982274	0.0580491	0.865628	0.22198	3561	-0.0334785	0.0701029	0.632962	0.2235	3538	0.0175219	0.0767203	0.819346	0.222295	2363	-0.00640215	0.115308	0.955722	0.94689
chr12:6006025:CA:C	12	6006025	CA	C	0.0196734	347	-0.226703	0.166806	0.17412	0.0196869	337	-0.14529	0.199105	0.465565	0.0194882	329	-0.184347	0.22219	0.40672	0.0199859	227	-0.322829	0.329782	0.32762	0.9519
chr12:6006038:A:G	12	6006038	A	G	5.6205e-05	1	-1.32576	2.41744	0.583406	NA	NA	NA	NA	NA	NA	NA	NA	NA	NA	NA	NA	NA	NA	NA	0.90528
chr12:6006104:T:C	12	6006104	T	C	0.000337268	6	2.43839	1.1002	0.0266703	NA	NA	NA	NA	NA	NA	NA	NA	NA	NA	NA	NA	NA	NA	NA	0.93169
chr12:6006108:G:A	12	6006108	G	A	0.272629	4524	-0.0281033	0.0538161	0.601524	0.272914	4395	-0.0481308	0.0654348	0.462002	0.273699	4354	0.012599	0.0712106	0.859567	0.273265	2913	-0.0244643	0.107063	0.819255	0.95436
chr12:6006255:A:C	12	6006255	A	C	5.62177e-05	1	-1.07634	4.56918	0.81377	NA	NA	NA	NA	NA	NA	NA	NA	NA	NA	NA	NA	NA	NA	NA	0.88494
chr12:6006256:C:T	12	6006256	C	T	0.000112435	2	-1.1034	2.74027	0.687198	NA	NA	NA	NA	NA	NA	NA	NA	NA	NA	NA	NA	NA	NA	NA	0.82044
chr12:6006479:T:C	12	6006479	T	C	0.00118124	21	-1.20465	0.69602	0.0834936	0.00127462	22	0.660552	0.787988	0.401875	0.0012926	22	-1.08993	0.902082	0.226956	0.000961538	11	-1.04818	1.52691	0.492417	0.91566
chr12:6006495:C:G	12	6006495	C	G	0.00011241	2	3.22162	2.1134	0.127414	NA	NA	NA	NA	NA	NA	NA	NA	NA	NA	NA	NA	NA	NA	NA	0.97788
chr12:6006558:A:G	12	6006558	A	G	0.231899	3805	-0.012241	0.0573775	0.831061	0.231484	3688	-0.0320818	0.069312	0.643464	0.233045	3663	0.0030908	0.0759098	0.967522	0.232014	2451	-0.0256439	0.113911	0.821884	0.94381
chr12:6006559:T:C	12	6006559	T	C	0.00011241	2	-1.28298	2.02356	0.526066	NA	NA	NA	NA	NA	NA	NA	NA	NA	NA	NA	NA	NA	NA	NA	0.99892
chr12:6006571:A:G	12	6006571	A	G	0.000168672	3	-1.30926	1.41948	0.356345	NA	NA	NA	NA	NA	NA	NA	NA	NA	NA	NA	NA	NA	NA	NA	0.8495
chr12:6006604:C:T	12	6006604	C	T	0.00169033	30	-1.18775	0.640234	0.0635712	0.00179898	31	0.883812	0.635785	0.164495	0.00164725	28	-1.07509	0.894098	0.229199	0.00140154	16	-1.04177	1.24566	0.402979	0.8452
chr12:6006657:T:C	12	6006657	T	C	5.6205e-05	1	-1.09023	4.11629	0.79112	NA	NA	NA	NA	NA	NA	NA	NA	NA	NA	NA	NA	NA	NA	NA	0.89043
chr12:6006685:A:G	12	6006685	A	G	0.000450096	8	2.72842	1.04729	0.00918137	NA	NA	NA	NA	NA	NA	NA	NA	NA	NA	NA	NA	NA	NA	NA	0.81331
chr12:6006874:T:C	12	6006874	T	C	0.000168691	3	2.17246	1.83486	0.236418	NA	NA	NA	NA	NA	NA	NA	NA	NA	NA	NA	NA	NA	NA	NA	0.83332
chr12:6007054:C:T	12	6007054	C	T	0.00299198	53	-0.15903	0.42565	0.70869	0.0028495	49	-0.282612	0.506884	0.577153	0.00288949	49	-0.766133	0.577271	0.184454	0.00272121	31	-1.04939	0.888031	0.237323	0.83135
chr12:6007185:A:G	12	6007185	A	G	0.00299198	53	-0.15903	0.42565	0.70869	0.0028495	49	-0.282612	0.506884	0.577153	0.00288949	49	-0.766133	0.577271	0.184454	0.00272121	31	-1.04939	0.888031	0.237323	0.83157
chr12:6007237:CA:C	12	6007237	CA	C	5.62177e-05	1	-1.29542	2.4699	0.599942	NA	NA	NA	NA	NA	NA	NA	NA	NA	NA	NA	NA	NA	NA	NA	0.81072
chr12:6007291:A:G	12	6007291	A	G	0.0870718	1510	0.0747152	0.0836217	0.371595	0.0875327	1473	0.00754686	0.099865	0.939761	0.087252	1451	0.0881725	0.1112	0.427826	0.0891125	992	-0.0470541	0.165278	0.775876	0.95816
chr12:6007357:G:A	12	6007357	G	A	5.62114e-05	1	-1.29183	2.47794	0.602136	NA	NA	NA	NA	NA	NA	NA	NA	NA	NA	NA	NA	NA	NA	NA	0.88244
chr12:6007570:A:C	12	6007570	A	C	0.00022482	4	0.986692	1.49111	0.508152	NA	NA	NA	NA	NA	NA	NA	NA	NA	NA	NA	NA	NA	NA	NA	0.89364
chr12:6007591:C:T	12	6007591	C	T	0.146712	2485	0.0223973	0.0671078	0.738568	0.147731	2429	-0.00411598	0.0805602	0.959252	0.147831	2399	-0.00738205	0.0886702	0.93365	0.144981	1580	-0.0286004	0.134129	0.831147	0.95026
chr12:6007636:A:G	12	6007636	A	G	0.000168615	3	-1.08501	2.46722	0.660105	NA	NA	NA	NA	NA	NA	NA	NA	NA	NA	NA	NA	NA	NA	NA	0.86817
chr12:6007816:C:G	12	6007816	C	G	0.0198435	350	-0.23558	0.166172	0.156283	0.0198621	340	-0.142931	0.198916	0.472418	0.0196659	332	-0.194724	0.221126	0.378534	0.020074	228	-0.325605	0.329228	0.322665	0.95182
chr12:6007911:T:C	12	6007911	T	C	0.0431522	748	0.00232348	0.114825	0.983856	0.0426062	718	0.027371	0.140935	0.846011	0.0431014	716	0.163321	0.151379	0.280639	0.044827	500	-0.177619	0.225595	0.431086	0.93321
chr12:6007981:A:G	12	6007981	A	G	0.00073083	13	-0.393034	0.911548	0.666344	0.000636943	11	1.14179	1.338	0.393463	0.000704556	12	-1.09374	1.24094	0.378114	NA	NA	NA	NA	NA	0.97022
chr12:6008045:G:A	12	6008045	G	A	0.273817	4547	-0.0326932	0.0537746	0.543209	0.273867	4412	-0.0473184	0.0653441	0.468979	0.27472	4373	0.0151359	0.0711495	0.831534	0.274508	2929	-0.0321297	0.106954	0.763866	0.95453
chr12:6008154:T:G	12	6008154	T	G	5.6205e-05	1	-1.09965	3.89576	0.777738	NA	NA	NA	NA	NA	NA	NA	NA	NA	NA	NA	NA	NA	NA	NA	0.91856
chr12:6008166:C:T	12	6008166	C	T	0.000955915	17	1.21905	0.779852	0.118011	0.000984708	17	-1.12999	1.05312	0.283272	0.000939629	16	3.37198	1.21744	0.00561034	NA	NA	NA	NA	NA	0.93258
chr12:6008365:C:T	12	6008365	C	T	0.000618812	11	0.127824	1.13239	0.910126	0.000579441	10	-1.31228	1.55442	0.398544	NA	NA	NA	NA	NA	NA	NA	NA	NA	NA	0.80156
chr12:6008684:A:G	12	6008684	A	G	0.000337382	6	0.614433	1.35255	0.649628	NA	NA	NA	NA	NA	NA	NA	NA	NA	NA	NA	NA	NA	NA	NA	0.83976
chr12:6008905:G:GACCCTT	12	6008905	G	GACCCTT	0.000112423	2	-1.08802	2.99199	0.716124	NA	NA	NA	NA	NA	NA	NA	NA	NA	NA	NA	NA	NA	NA	NA	0.86612
chr12:6008928:A:C	12	6008928	A	C	0.000955915	17	1.21905	0.779852	0.118011	0.000984708	17	-1.12999	1.05312	0.283272	0.000939629	16	3.37198	1.21744	0.00561034	NA	NA	NA	NA	NA	0.93224
chr12:6009005:A:G	12	6009005	A	G	0.00101294	18	0.18756	0.69447	0.787101	0.000985279	17	-0.553766	0.796439	0.486866	0.00105808	18	1.59537	0.946942	0.0920349	0.00122485	14	-1.05254	1.27755	0.410014	0.89551
chr12:6009026:C:T	12	6009026	C	T	5.6205e-05	1	-1.25575	2.58775	0.627487	NA	NA	NA	NA	NA	NA	NA	NA	NA	NA	NA	NA	NA	NA	NA	0.86635
chr12:6009113:TGC:T	12	6009113	TGC	T	0.00129402	23	0.756972	0.636062	0.23401	0.00133256	23	0.0842308	0.758666	0.911597	0.00129229	22	0.823375	0.805592	0.306746	0.00148627	17	-1.04514	1.23153	0.396077	0.85327
chr12:6009181:G:A	12	6009181	G	A	0.272124	4508	-0.0511175	0.0539351	0.343252	0.272213	4375	-0.0280025	0.0655695	0.669331	0.273082	4336	0.00324599	0.0714066	0.963742	0.272565	2899	-0.0211637	0.107133	0.8434	0.95375
chr12:6009501:T:C	12	6009501	T	C	0.000787579	14	0.7106	0.972829	0.465117	0.000811124	14	-0.54641	1.31918	0.678723	0.000822465	14	0.648299	1.30848	0.620275	NA	NA	NA	NA	NA	0.82439
chr12:6009552:A:G	12	6009552	A	G	0.000168634	3	3.47347	1.57814	0.0277367	NA	NA	NA	NA	NA	NA	NA	NA	NA	NA	NA	NA	NA	NA	NA	0.91468
chr12:6009768:T:C	12	6009768	T	C	0.000787136	14	-0.530658	0.846847	0.530903	0.000694927	12	-0.0150353	1.12804	0.989366	0.000763359	13	-1.11286	1.12475	0.322454	NA	NA	NA	NA	NA	0.96202
chr12:6009963:C:T	12	6009963	C	T	0.0027027	48	-0.252405	0.448708	0.573766	0.0026679	46	0.283245	0.582847	0.62699	0.00270461	46	-0.0897313	0.586119	0.878324	0.00253763	29	-1.05569	0.899761	0.240675	0.89704
chr12:6010145:T:C	12	6010145	T	C	0.00011241	2	-1.08336	3.07088	0.724249	NA	NA	NA	NA	NA	NA	NA	NA	NA	NA	NA	NA	NA	NA	NA	0.90966
chr12:6010219:T:A	12	6010219	T	A	0.00106898	19	0.284977	0.711143	0.688618	0.00115902	20	0.489675	0.864343	0.571035	0.00117523	20	0.568693	0.910469	0.532224	0.00131165	15	-1.04534	1.28664	0.41653	0.86136
chr12:6010296:A:T	12	6010296	A	T	0.00456956	81	-0.182786	0.361081	0.612702	0.00441655	76	0.0658024	0.45287	0.884473	0.00447744	76	0.595197	0.491762	0.22615	0.00473435	54	-0.549757	0.706656	0.436587	0.90464
chr12:6010552:C:T	12	6010552	C	T	0.000899989	16	-1.21426	0.822068	0.139654	0.00081103	14	0.38816	0.967578	0.688297	0.000939739	16	-1.0828	1.09979	0.324844	NA	NA	NA	NA	NA	0.8845
chr12:6010659:T:C	12	6010659	T	C	5.6205e-05	1	-1.09192	4.08241	0.789109	NA	NA	NA	NA	NA	NA	NA	NA	NA	NA	NA	NA	NA	NA	NA	0.92513
chr12:6010716:T:C	12	6010716	T	C	0.000281025	5	1.8329	1.25409	0.143867	NA	NA	NA	NA	NA	NA	NA	NA	NA	NA	NA	NA	NA	NA	NA	0.9095
chr12:6010787:T:C	12	6010787	T	C	0.00741202	131	-0.23097	0.288392	0.423195	0.00705293	121	-0.0706265	0.351709	0.840848	0.00709052	120	-0.189847	0.389868	0.626292	0.00729863	83	-0.438075	0.5593	0.433477	0.89786
chr12:6010843:C:T	12	6010843	C	T	0.00118057	21	0.00708469	0.769614	0.992655	0.00110017	19	0.206327	1.02007	0.839708	0.00111555	19	-1.08617	0.984883	0.270095	0.00113577	13	0.838567	1.37441	0.541777	0.94386
chr12:6010943:A:T	12	6010943	A	T	5.6205e-05	1	-1.063	5.12995	0.835842	NA	NA	NA	NA	NA	NA	NA	NA	NA	NA	NA	NA	NA	NA	NA	0.9655
chr12:6010975:T:A	12	6010975	T	A	5.62114e-05	1	-1.06514	5.02908	0.832267	NA	NA	NA	NA	NA	NA	NA	NA	NA	NA	NA	NA	NA	NA	NA	0.84823
chr12:6011016:G:C	12	6011016	G	C	5.6205e-05	1	-1.08268	4.32133	0.802168	NA	NA	NA	NA	NA	NA	NA	NA	NA	NA	NA	NA	NA	NA	NA	0.96093
chr12:6011237:T:C	12	6011237	T	C	0.00118031	21	1.05684	0.67465	0.117232	0.00127359	22	-0.32058	0.726446	0.658997	0.00135008	23	1.05248	0.844475	0.212648	0.00122292	14	6.38428	1.8794	0.000681339	0.98362
chr12:6011265:C:T	12	6011265	T	C	0.446029	7884	0.0390949	0.0466868	0.402376	0.447792	7685	-0.086209	0.056653	0.128084	0.447595	7576	0.0536963	0.0619169	0.385814	0.443144	5035	-0.0117848	0.0928875	0.899042	0.99532
chr12:6011330:C:T	12	6011330	C	T	5.6205e-05	1	-1.11922	3.55762	0.753068	NA	NA	NA	NA	NA	NA	NA	NA	NA	NA	NA	NA	NA	NA	NA	0.80121
chr12:6011507:A:C	12	6011507	A	C	5.6205e-05	1	-1.0892	4.14287	0.792619	NA	NA	NA	NA	NA	NA	NA	NA	NA	NA	NA	NA	NA	NA	NA	0.98175
chr12:6011534:G:A	12	6011534	G	A	5.62114e-05	1	-1.23124	2.68415	0.646444	NA	NA	NA	NA	NA	NA	NA	NA	NA	NA	NA	NA	NA	NA	NA	0.83703
chr12:6011539:T:C	12	6011539	T	C	0.000224845	4	-1.22784	1.48862	0.409476	NA	NA	NA	NA	NA	NA	NA	NA	NA	NA	NA	NA	NA	NA	NA	0.82641
chr12:6011586:G:A	12	6011586	G	A	0.00270331	48	0.191982	0.449616	0.669386	0.0025525	44	0.55252	0.490279	0.259763	0.00276471	47	0.0197955	0.608917	0.974066	0.0033275	38	0.234384	0.802879	0.770341	0.88282
chr12:6011631:C:T	12	6011631	C	T	5.6205e-05	1	-1.11771	3.58294	0.755076	NA	NA	NA	NA	NA	NA	NA	NA	NA	NA	NA	NA	NA	NA	NA	0.83834
chr12:6011674:T:A	12	6011674	T	A	0.00022482	4	3.43762	1.59351	0.0309853	NA	NA	NA	NA	NA	NA	NA	NA	NA	NA	NA	NA	NA	NA	NA	0.93348
chr12:6011792:G:A	12	6011792	G	A	0.00450806	80	-0.41882	0.366036	0.252539	0.00435338	75	0.0951145	0.446374	0.831263	0.00447217	76	0.157306	0.499291	0.752717	0.00464098	53	-0.551724	0.708112	0.435892	0.93605
chr12:6011912:C:T	12	6011912	T	C	0.456774	7809	0.0638956	0.0474274	0.177907	0.458659	7622	-0.109484	0.057669	0.0576309	0.45843	7510	0.082656	0.0628675	0.188589	0.45325	4993	0.0232103	0.0943725	0.805726	0.96435
chr12:6011919:C:T	12	6011919	C	T	0.00112423	20	1.11526	0.683749	0.102869	0.00121584	21	-0.345154	0.732989	0.637722	0.00129153	22	1.12549	0.859007	0.190119	0.00122292	14	6.38428	1.8794	0.000681339	0.9847
chr12:6011922:G:A	12	6011922	G	A	5.6205e-05	1	-1.08542	4.24138	0.798019	NA	NA	NA	NA	NA	NA	NA	NA	NA	NA	NA	NA	NA	NA	NA	0.99264
chr12:6011959:C:A	12	6011959	C	A	0.00622313	110	-0.269135	0.31049	0.386048	0.00594475	102	-0.107856	0.374131	0.773129	0.00596715	101	-0.0229525	0.423696	0.956798	0.00615547	70	-0.687268	0.610966	0.260637	0.8818
chr12:6011981:A:G	12	6011981	A	G	0.00622313	110	-0.269135	0.31049	0.386048	0.00594475	102	-0.107856	0.374131	0.773129	0.00596715	101	-0.0229525	0.423696	0.956798	0.00615547	70	-0.687268	0.610966	0.260637	0.88181
chr12:6012054:C:T	12	6012054	C	T	0.00622313	110	-0.269135	0.31049	0.386048	0.00594475	102	-0.107856	0.374131	0.773129	0.00596715	101	-0.0229525	0.423696	0.956798	0.00615547	70	-0.687268	0.610966	0.260637	0.88021
chr12:6012072:C:T	12	6012072	C	T	0.00146182	26	-0.034996	0.631441	0.955802	0.00144793	25	-1.45548	0.648787	0.0248717	0.00158562	27	0.934183	0.820679	0.254993	0.00139836	16	0.610622	1.28655	0.635057	0.96224
chr12:6012105:C:T	12	6012105	C	T	0.00011241	2	-1.18598	2.22985	0.594818	NA	NA	NA	NA	NA	NA	NA	NA	NA	NA	NA	NA	NA	NA	NA	0.90183
chr12:6012217:C:G	12	6012217	C	G	5.6205e-05	1	-1.27298	2.53432	0.615458	NA	NA	NA	NA	NA	NA	NA	NA	NA	NA	NA	NA	NA	NA	NA	0.91618
chr12:6012235:T:G	12	6012235	T	G	0.000449893	8	0.818831	1.38588	0.554629	NA	NA	NA	NA	NA	NA	NA	NA	NA	NA	NA	NA	NA	NA	NA	0.80473
chr12:6012388:C:G	12	6012388	C	G	0.0010691	19	-1.17061	0.837732	0.162306	0.00104312	18	1.16155	1.12532	0.30198	0.00105783	18	-1.07594	1.08872	0.323024	0.00148679	17	-1.04075	1.30227	0.424184	0.93694
chr12:6012389:T:G	12	6012389	T	G	0.0010691	19	-1.17061	0.837732	0.162306	0.00104312	18	1.16155	1.12532	0.30198	0.00105783	18	-1.07594	1.08872	0.323024	0.00148679	17	-1.04075	1.30227	0.424184	0.93633
chr12:6012506:ATC:A	12	6012506	ATC	A	0.000112423	2	-1.08586	3.04701	0.721563	NA	NA	NA	NA	NA	NA	NA	NA	NA	NA	NA	NA	NA	NA	NA	0.93711
chr12:6012599:G:A	12	6012599	G	A	0.00622454	110	-0.26938	0.310491	0.385616	0.00594614	102	-0.107544	0.374131	0.773768	0.00596856	101	-0.0231627	0.423696	0.956403	0.00615655	70	-0.68743	0.610966	0.260525	0.87806
chr12:6012617:G:C	12	6012617	G	C	5.6224e-05	1	-1.15948	3.13931	0.711873	NA	NA	NA	NA	NA	NA	NA	NA	NA	NA	NA	NA	NA	NA	NA	0.80927
chr12:6012755:A:G	12	6012755	A	G	0.00622524	110	-0.269719	0.310491	0.385019	0.00594614	102	-0.107142	0.374131	0.774589	0.00596856	101	-0.0234738	0.423696	0.955818	0.00615655	70	-0.687485	0.610966	0.260486	0.87948
chr12:6012766:A:G	12	6012766	A	G	5.62114e-05	1	-1.06514	5.02908	0.832267	NA	NA	NA	NA	NA	NA	NA	NA	NA	NA	NA	NA	NA	NA	NA	0.85763
chr12:6012780:C:G	12	6012780	C	G	0.00118057	21	0.00708469	0.769614	0.992655	0.00110017	19	0.206327	1.02007	0.839708	0.00111555	19	-1.08617	0.984883	0.270095	0.00113577	13	0.838567	1.37441	0.541777	0.95727
chr12:6012787:T:C	12	6012787	T	C	0.00622454	110	-0.269444	0.31049	0.385503	0.00594544	102	-0.10775	0.374131	0.773346	0.00596786	101	-0.0231735	0.423696	0.956382	0.00615547	70	-0.687268	0.610966	0.260637	0.88021
chr12:6012846:T:C	12	6012846	T	C	0.00622313	110	-0.269135	0.31049	0.386048	0.00594475	102	-0.107856	0.374131	0.773129	0.00596715	101	-0.0229525	0.423696	0.956798	0.00615547	70	-0.687268	0.610966	0.260637	0.88181
chr12:6012862:C:T	12	6012862	C	T	0.0790534	1373	0.102562	0.0871806	0.239423	0.0792625	1337	-0.0919154	0.103639	0.375141	0.0782922	1302	0.00917304	0.116794	0.937398	0.0800753	893	-0.0528158	0.172456	0.75941	0.95559
chr12:6012863:G:A	12	6012863	G	A	0.000112423	2	-1.07981	3.19666	0.735518	NA	NA	NA	NA	NA	NA	NA	NA	NA	NA	NA	NA	NA	NA	NA	0.88536
chr12:6012937:A:G	12	6012937	G	A	0.463007	7860	0.0592869	0.0475531	0.212488	0.464692	7673	-0.0987501	0.0579045	0.0881208	0.464185	7556	0.067378	0.063058	0.285292	0.459697	5030	0.0133258	0.0944178	0.887762	0.96141
chr12:6012993:A:G	12	6012993	A	G	0.00741286	131	-0.231048	0.288392	0.42304	0.00705293	121	-0.0706265	0.351709	0.840848	0.00709136	120	-0.189932	0.389868	0.626137	0.00729863	83	-0.438075	0.5593	0.433477	0.89787
chr12:6013068:G:A	12	6013068	G	A	0.000112423	2	5.4077	2.81624	0.0548351	NA	NA	NA	NA	NA	NA	NA	NA	NA	NA	NA	NA	NA	NA	NA	0.83912
chr12:6013139:T:C	12	6013139	T	C	5.6205e-05	1	4.70216	2.45083	0.0550353	NA	NA	NA	NA	NA	NA	NA	NA	NA	NA	NA	NA	NA	NA	NA	0.89756
chr12:6013146:G:A	12	6013146	G	A	0.00450755	80	-0.418742	0.366036	0.252627	0.00435287	75	0.0950752	0.446374	0.831331	0.00447164	76	0.157409	0.49929	0.75256	0.00464017	53	-0.551588	0.708111	0.436006	0.94055
chr12:6013277:T:C	12	6013277	T	C	0.00377295	67	0.236734	0.402084	0.556017	0.00382786	66	-1.29011	0.504551	0.0105599	0.00376338	64	-0.253186	0.532749	0.634613	0.00376335	43	-1.05249	0.792583	0.184203	0.9486
chr12:6013313:T:A	12	6013313	T	A	0.00118057	21	0.00708469	0.769614	0.992655	0.00110017	19	0.206327	1.02007	0.839708	0.00111555	19	-1.08617	0.984883	0.270095	0.00113577	13	0.838567	1.37441	0.541777	0.96561
chr12:6013391:G:A	12	6013391	G	A	5.6205e-05	1	-1.07064	4.76468	0.82221	NA	NA	NA	NA	NA	NA	NA	NA	NA	NA	NA	NA	NA	NA	NA	0.86402
chr12:6013398:C:G	12	6013398	C	G	5.6205e-05	1	-1.33481	2.37992	0.57489	NA	NA	NA	NA	NA	NA	NA	NA	NA	NA	NA	NA	NA	NA	NA	0.81315
chr12:6013431:A:G	12	6013431	A	G	0.00622313	110	-0.269135	0.31049	0.386048	0.00594475	102	-0.107856	0.374131	0.773129	0.00596715	101	-0.0229525	0.423696	0.956798	0.00615547	70	-0.687268	0.610966	0.260637	0.88176
chr12:6013440:CT:C	12	6013440	CT	C	0.00622313	110	-0.269135	0.31049	0.386048	0.00594475	102	-0.107856	0.374131	0.773129	0.00596715	101	-0.0229525	0.423696	0.956798	0.00615547	70	-0.687268	0.610966	0.260637	0.8819
chr12:6013469:T:C	12	6013469	T	C	5.6205e-05	1	-1.08804	4.17603	0.794444	NA	NA	NA	NA	NA	NA	NA	NA	NA	NA	NA	NA	NA	NA	NA	0.90106
chr12:6013663:A:C	12	6013663	A	C	5.6205e-05	1	-1.12055	3.54058	0.751631	NA	NA	NA	NA	NA	NA	NA	NA	NA	NA	NA	NA	NA	NA	NA	0.87269
chr12:6013672:G:A	12	6013672	G	A	5.62114e-05	1	-1.06514	5.02908	0.832267	NA	NA	NA	NA	NA	NA	NA	NA	NA	NA	NA	NA	NA	NA	NA	0.84823
chr12:6013788:G:A	12	6013788	G	A	0.00622313	110	-0.269135	0.31049	0.386048	0.00594475	102	-0.107856	0.374131	0.773129	0.00596715	101	-0.0229525	0.423696	0.956798	0.00615547	70	-0.687268	0.610966	0.260637	0.88218
chr12:6013848:C:T	12	6013848	C	T	0.00605546	107	-0.320332	0.317668	0.313269	0.00582954	100	-0.130932	0.377588	0.728773	0.00579196	98	-0.149804	0.435073	0.730606	0.0059817	68	-0.678722	0.618083	0.272157	0.87801
chr12:6013855:G:T	12	6013855	G	T	NA	NA	NA	NA	NA	NA	NA	NA	NA	NA	NA	NA	NA	NA	NA	NA	NA	NA	NA	NA	0.96896
chr12:6013867:T:C	12	6013867	T	C	0.00101226	18	-0.251414	0.701706	0.720127	0.000926784	16	-2.05841	0.899105	0.0220562	0.000939629	16	-1.09978	0.977281	0.260444	NA	NA	NA	NA	NA	0.92184
chr12:6013916:CACAA:C	12	6013916	CACAA	C	0.00622313	110	-0.269135	0.31049	0.386048	0.00594475	102	-0.107856	0.374131	0.773129	0.00596715	101	-0.0229525	0.423696	0.956798	0.00615547	70	-0.687268	0.610966	0.260637	0.88258
chr12:6013953:T:A	12	6013953	T	A	5.62114e-05	1	-1.11184	3.67219	0.762062	NA	NA	NA	NA	NA	NA	NA	NA	NA	NA	NA	NA	NA	NA	NA	0.81194
chr12:6013967:A:G	12	6013967	A	G	0.000168729	3	-1.24036	1.80952	0.493052	NA	NA	NA	NA	NA	NA	NA	NA	NA	NA	NA	NA	NA	NA	NA	0.87847
chr12:6014087:T:G	12	6014087	T	G	0.00622313	110	-0.269135	0.31049	0.386048	0.00594475	102	-0.107856	0.374131	0.773129	0.00596715	101	-0.0229525	0.423696	0.956798	0.00615547	70	-0.687268	0.610966	0.260637	0.88216
chr12:6014099:G:A	12	6014099	G	A	5.6205e-05	1	-1.28318	2.50174	0.608011	NA	NA	NA	NA	NA	NA	NA	NA	NA	NA	NA	NA	NA	NA	NA	0.94709
chr12:6014102:C:G	12	6014102	C	G	0.0608038	1062	0.0907493	0.0978939	0.353918	0.0603326	1023	-0.112348	0.122003	0.357124	0.0608254	1017	0.160858	0.128645	0.211154	0.0630334	709	-0.0410213	0.193366	0.831995	0.95988
chr12:6014190:G:A	12	6014190	G	A	5.62114e-05	1	-1.06514	5.02908	0.832267	NA	NA	NA	NA	NA	NA	NA	NA	NA	NA	NA	NA	NA	NA	NA	0.85752
chr12:6014217:G:T	12	6014217	G	T	5.62114e-05	1	-1.09608	3.98895	0.783486	NA	NA	NA	NA	NA	NA	NA	NA	NA	NA	NA	NA	NA	NA	NA	0.94644
chr12:6014262:A:G	12	6014262	A	G	0.0165686	293	-0.208534	0.179917	0.246434	0.0164336	282	-0.16122	0.215414	0.454205	0.0163082	276	-0.183592	0.239926	0.44415	0.016696	190	-0.176707	0.357212	0.620825	0.95674
chr12:6014269:CA:C	12	6014269	CA	C	0.00123665	22	-0.0217687	0.759326	0.977129	0.00115794	20	0.212037	1.01641	0.83475	0.00117412	20	-1.08464	0.969144	0.263067	0.00113577	13	0.838567	1.37441	0.541777	0.97529
chr12:6014454:G:A	12	6014454	G	A	0.00011241	2	-1.08124	3.09982	0.727235	NA	NA	NA	NA	NA	NA	NA	NA	NA	NA	NA	NA	NA	NA	NA	0.90975
chr12:6014611:T:C	12	6014611	T	C	0.00661017	117	-0.33397	0.300086	0.265745	0.00634385	109	-0.0550546	0.365931	0.880409	0.00631343	107	-0.0909512	0.410097	0.824485	0.00649921	74	-0.7042	0.596323	0.237641	0.893
chr12:6014715:G:A	12	6014715	G	A	0.00073083	13	-0.0206556	0.784241	0.978987	0.00075275	13	-0.579345	0.954459	0.543859	0.000763269	13	-0.0964584	1.00592	0.923608	0.000873668	10	1.5163	1.59904	0.342999	0.94083
chr12:6014760:C:T	12	6014760	C	T	0.000224845	4	1.02223	1.51131	0.498794	NA	NA	NA	NA	NA	NA	NA	NA	NA	NA	NA	NA	NA	NA	NA	0.93777
chr12:6014858:C:T	12	6014858	C	T	0.000224845	4	-1.1035	1.95602	0.572648	NA	NA	NA	NA	NA	NA	NA	NA	NA	NA	NA	NA	NA	NA	NA	0.89618
chr12:6014871:G:A	12	6014871	G	A	0.000449741	8	-0.108379	1.06261	0.918762	NA	NA	NA	NA	NA	NA	NA	NA	NA	NA	NA	NA	NA	NA	NA	0.91866
chr12:6014965:A:G	12	6014965	G	A	0.476571	7811	0.0445497	0.0483953	0.357291	0.478613	7631	-0.0976685	0.0586997	0.0961391	0.477475	7504	0.0517069	0.0641247	0.420042	0.473724	4994	0.00842664	0.0958472	0.929942	0.94981
chr12:6015029:G:A	12	6015029	G	A	5.6205e-05	1	-1.24022	2.64374	0.638987	NA	NA	NA	NA	NA	NA	NA	NA	NA	NA	NA	NA	NA	NA	NA	0.93378
chr12:6015310:C:T	12	6015310	C	T	0.000224845	4	0.723062	1.4025	0.606166	NA	NA	NA	NA	NA	NA	NA	NA	NA	NA	NA	NA	NA	NA	NA	0.88363
chr12:6015344:T:C	12	6015344	T	C	0.0119196	211	0.167447	0.210717	0.426815	0.0119837	206	0.411003	0.251738	0.10254	0.0119202	202	0.392304	0.274094	0.15235	0.0127238	145	-0.19394	0.415336	0.640539	0.94098
chr12:6015424:A:G	12	6015424	A	G	0.00101237	18	0.333527	0.723119	0.644631	0.000926784	16	-1.05675	0.778561	0.174681	0.000998473	17	-0.169798	0.961107	0.859768	0.00122399	14	-1.04978	1.34808	0.436142	0.88875
chr12:6015500:T:C	12	6015500	C	T	0.371372	6040	0.0239126	0.05058	0.636378	0.373277	5903	-0.0812496	0.0614452	0.186065	0.373428	5821	0.0748672	0.0669698	0.263599	0.368219	3842	-0.0209603	0.100767	0.835223	0.9393
chr12:6015541:C:T	12	6015541	C	T	5.6205e-05	1	-1.069	4.85496	0.825725	NA	NA	NA	NA	NA	NA	NA	NA	NA	NA	NA	NA	NA	NA	NA	0.90397
chr12:6015687:G:A	12	6015687	G	A	0.000337344	6	-1.35379	1.13079	0.231228	NA	NA	NA	NA	NA	NA	NA	NA	NA	NA	NA	NA	NA	NA	NA	0.86142
chr12:6015873:T:C	12	6015873	T	C	0.000337344	6	0.327635	1.25165	0.793505	NA	NA	NA	NA	NA	NA	NA	NA	NA	NA	NA	NA	NA	NA	NA	0.8642
chr12:6015890:T:C	12	6015890	T	C	0.0931384	1599	0.0812388	0.0822166	0.3231	0.0928837	1548	-0.0903703	0.0978963	0.355943	0.0922413	1517	0.050835	0.110319	0.644941	0.0941134	1036	-0.110217	0.162103	0.496558	0.94718
chr12:6016041:T:C	12	6016041	T	C	0.000168634	3	-1.21077	1.88134	0.519857	NA	NA	NA	NA	NA	NA	NA	NA	NA	NA	NA	NA	NA	NA	NA	0.84254
chr12:6016052:G:A	12	6016052	G	A	5.6205e-05	1	-1.10804	3.73942	0.76699	NA	NA	NA	NA	NA	NA	NA	NA	NA	NA	NA	NA	NA	NA	NA	0.9012
chr12:6016138:G:A	12	6016138	G	A	0.000168634	3	2.84587	2.00433	0.155648	NA	NA	NA	NA	NA	NA	NA	NA	NA	NA	NA	NA	NA	NA	NA	0.91476
chr12:6016231:C:A	12	6016231	C	A	0.000843929	15	0.66765	0.796955	0.40217	0.000869263	15	1.19275	1.03797	0.250507	0.000822562	14	1.18416	1.0672	0.267171	NA	NA	NA	NA	NA	0.88074
chr12:6016251:T:G	12	6016251	T	G	0.001126	20	-0.657645	0.735319	0.371126	0.00115955	20	1.16591	0.913547	0.201867	0.00117592	20	-0.21722	0.936933	0.816661	0.0012257	14	-1.04058	1.34676	0.439725	0.81145
chr12:6016279:C:G	12	6016279	C	G	0.00910428	161	-0.20987	0.260296	0.420084	0.00885162	152	-0.374087	0.314038	0.233568	0.00885792	150	0.0051176	0.348991	0.9883	0.00878889	100	-0.268613	0.515405	0.602249	0.92066
chr12:6016282:C:T	12	6016282	C	T	0.000112423	2	-1.2108	2.18761	0.579935	NA	NA	NA	NA	NA	NA	NA	NA	NA	NA	NA	NA	NA	NA	NA	0.83651
chr12:6016325:A:G	12	6016325	A	G	NA	NA	NA	NA	NA	NA	NA	NA	NA	NA	NA	NA	NA	NA	NA	NA	NA	NA	NA	NA	0.97938
chr12:6016438:C:T	12	6016438	C	T	5.6205e-05	1	4.42993	2.39919	0.0648305	NA	NA	NA	NA	NA	NA	NA	NA	NA	NA	NA	NA	NA	NA	NA	0.95308
chr12:6016550:G:A	12	6016550	G	A	0.0059215	105	-0.129689	0.306373	0.672074	0.00580855	100	0.189252	0.356807	0.595831	0.00565438	96	-0.207706	0.426223	0.626034	0.00526408	60	-0.673008	0.623754	0.280604	0.91045
chr12:6016636:A:T	12	6016636	A	T	0.00101215	18	0.124271	0.677719	0.85451	0.000926999	16	-1.27565	0.818193	0.118971	0.00105746	18	1.27691	0.890591	0.151637	0.00113617	13	-1.05516	1.27086	0.406386	0.89444
chr12:6016654:G:A	12	6016654	G	A	0.000506073	9	0.391881	0.914696	0.66834	NA	NA	NA	NA	NA	NA	NA	NA	NA	NA	NA	NA	NA	NA	NA	0.8639
chr12:6016719:C:T	12	6016719	C	T	5.62114e-05	1	-1.10884	3.73987	0.766854	NA	NA	NA	NA	NA	NA	NA	NA	NA	NA	NA	NA	NA	NA	NA	0.86812
chr12:6016850:C:T	12	6016850	C	T	5.6205e-05	1	3.99904	2.31735	0.0844022	NA	NA	NA	NA	NA	NA	NA	NA	NA	NA	NA	NA	NA	NA	NA	0.88012
chr12:6016905:G:A	12	6016905	G	A	0.000675219	12	0.845458	1.00651	0.400916	NA	NA	NA	NA	NA	NA	NA	NA	NA	NA	NA	NA	NA	NA	NA	0.84773
chr12:6016906:C:A	12	6016906	C	A	0.000393834	7	2.75876	1.39918	0.048644	NA	NA	NA	NA	NA	NA	NA	NA	NA	NA	NA	NA	NA	NA	NA	0.80126
chr12:6016944:T:G	12	6016944	T	G	0.000112423	2	-1.10966	2.65987	0.676542	NA	NA	NA	NA	NA	NA	NA	NA	NA	NA	NA	NA	NA	NA	NA	0.90095
chr12:6016964:G:A	12	6016964	G	A	0.00242281	43	1.02294	0.471119	0.0299086	0.00226271	39	0.734586	0.679084	0.279372	0.00235405	40	-0.264345	0.647178	0.682938	0.00271454	31	-0.153498	0.944718	0.870927	0.8834
chr12:6016994:C:T	12	6016994	C	T	5.6205e-05	1	-1.08157	4.36774	0.804423	NA	NA	NA	NA	NA	NA	NA	NA	NA	NA	NA	NA	NA	NA	NA	0.93524
chr12:6017008:G:A	12	6017008	G	A	0.00033742	6	-1.2775	1.13587	0.26072	NA	NA	NA	NA	NA	NA	NA	NA	NA	NA	NA	NA	NA	NA	NA	0.86097
chr12:6017090:C:T	12	6017090	C	T	0.000506301	9	-0.113085	0.90575	0.90064	NA	NA	NA	NA	NA	NA	NA	NA	NA	NA	NA	NA	NA	NA	NA	0.8144
chr12:6017247:G:A	12	6017247	G	A	0.0130425	232	-0.252819	0.213926	0.237282	0.0130878	226	-0.334585	0.255549	0.190439	0.0130374	222	-0.0567335	0.285944	0.842726	0.0129303	148	-0.0162679	0.415794	0.968791	0.99543
chr12:6017277:T:C	12	6017277	T	C	0.00011241	2	-1.10311	2.74027	0.687274	NA	NA	NA	NA	NA	NA	NA	NA	NA	NA	NA	NA	NA	NA	NA	0.97907
chr12:6017465:A:G	12	6017465	A	G	5.6205e-05	1	-1.08157	4.36774	0.804423	NA	NA	NA	NA	NA	NA	NA	NA	NA	NA	NA	NA	NA	NA	NA	0.81898
chr12:6017620:A:AT	12	6017620	A	AT	0.00344945	61	-0.207028	0.411008	0.614467	0.00343583	59	-0.449104	0.489847	0.359234	0.0034837	59	0.0549461	0.539744	0.918915	0.00360155	41	-0.411471	0.79857	0.606371	0.84562
chr12:6017761:C:T	12	6017761	T	C	0.46629	7594	0.0666293	0.0487081	0.171334	0.468194	7419	-0.0789609	0.0590459	0.181132	0.467581	7298	0.0623777	0.0645048	0.333532	0.464907	4862	-0.037543	0.0966283	0.697624	0.94565
chr12:6017828:C:CA	12	6017828	C	CA	0.00028112	5	-1.12561	1.75365	0.52096	NA	NA	NA	NA	NA	NA	NA	NA	NA	NA	NA	NA	NA	NA	NA	0.92882
chr12:6017993:G:C	12	6017993	G	C	0.00123818	22	-0.440888	0.638692	0.490007	0.00121767	21	-1.08831	0.701421	0.120764	0.00129336	22	-1.11355	0.830944	0.180211	0.00139958	16	-1.05405	1.16723	0.366506	0.88311
chr12:6017997:T:C	12	6017997	T	C	5.62114e-05	1	-1.09827	3.93683	0.780265	NA	NA	NA	NA	NA	NA	NA	NA	NA	NA	NA	NA	NA	NA	NA	0.8757
chr12:6018146:C:A	12	6018146	C	A	0.000449944	8	-1.22095	1.08901	0.262221	NA	NA	NA	NA	NA	NA	NA	NA	NA	NA	NA	NA	NA	NA	NA	0.812
chr12:6018167:C:T	12	6018167	C	T	5.6205e-05	1	-1.06495	5.02908	0.832295	NA	NA	NA	NA	NA	NA	NA	NA	NA	NA	NA	NA	NA	NA	NA	0.99458
chr12:6018419:G:C	12	6018419	G	C	5.6205e-05	1	-1.21967	2.73616	0.655772	NA	NA	NA	NA	NA	NA	NA	NA	NA	NA	NA	NA	NA	NA	NA	0.93074
chr12:6018667:T:C	12	6018667	T	C	0.0027085	48	-0.738077	0.481815	0.125555	0.00273097	47	0.536084	0.593704	0.366554	0.00288643	49	-0.713442	0.621001	0.250615	0.0027193	31	-0.243485	0.896937	0.786035	0.83914
chr12:6018725:C:A	12	6018725	C	A	0.0730445	1298	-0.00718237	0.0895845	0.936099	0.0730435	1260	-0.148976	0.110018	0.175702	0.0729571	1241	0.0548472	0.117521	0.640713	0.0750525	858	0.132721	0.17811	0.456173	0.99373
chr12:6018753:T:G	12	6018753	T	G	0.0720248	1277	-0.00599941	0.0903302	0.947046	0.0720925	1241	-0.149464	0.110796	0.177337	0.071942	1221	0.0382603	0.1185	0.746792	0.0740838	845	0.124691	0.179495	0.487259	0.98655
chr12:6018777:A:G	12	6018777	G	A	0.352283	5695	0.0327406	0.0514799	0.524785	0.353851	5559	-0.0494575	0.0626059	0.429539	0.354506	5492	0.0464469	0.0681529	0.495548	0.348804	3615	-0.0856136	0.10278	0.404859	0.9346
chr12:6018975:C:A	12	6018975	C	A	0.000506358	9	-0.267663	0.99368	0.787648	NA	NA	NA	NA	NA	NA	NA	NA	NA	NA	NA	NA	NA	NA	NA	0.88032
chr12:6019004:C:G	12	6019004	C	G	0.101856	1745	0.0955652	0.0790288	0.226569	0.10196	1696	-0.094543	0.0947988	0.318618	0.100987	1657	0.0553672	0.105899	0.601092	0.103316	1134	0.000763668	0.156391	0.996104	0.94738
chr12:6019109:C:T	12	6019109	C	T	5.6205e-05	1	-1.07636	4.53593	0.812427	NA	NA	NA	NA	NA	NA	NA	NA	NA	NA	NA	NA	NA	NA	NA	0.95814
chr12:6019114:T:C	12	6019114	T	C	0.00197072	35	0.778807	0.504813	0.122889	0.0019717	34	-0.173581	0.687381	0.800636	0.00211715	36	0.118394	0.640331	0.853311	0.00209937	24	0.0562641	1.04997	0.957265	0.89504
chr12:6019163:G:T	12	6019163	G	T	0.000168634	3	-1.09824	2.31012	0.634499	NA	NA	NA	NA	NA	NA	NA	NA	NA	NA	NA	NA	NA	NA	NA	0.95493
chr12:6019212:C:T	12	6019212	C	T	0.00011241	2	-1.28298	2.02356	0.526066	NA	NA	NA	NA	NA	NA	NA	NA	NA	NA	NA	NA	NA	NA	NA	0.99334
chr12:6019245:T:C	12	6019245	T	C	0.000112448	2	-1.30029	2.00837	0.51735	NA	NA	NA	NA	NA	NA	NA	NA	NA	NA	NA	NA	NA	NA	NA	0.83994
chr12:6019277:T:C	12	6019277	C	T	0.351014	5645	0.0379321	0.0516073	0.462332	0.352776	5516	-0.0329506	0.0627887	0.599732	0.353269	5446	0.0383988	0.0682801	0.573863	0.348391	3594	-0.101206	0.102918	0.325428	0.93247
chr12:6019280:T:C	12	6019280	T	C	0.00197116	35	0.778668	0.504813	0.122955	0.00197216	34	-0.17313	0.687382	0.801143	0.00211765	36	0.118262	0.640331	0.853473	0.00209974	24	0.0560337	1.04997	0.95744	0.89094
chr12:6019937:A:G	12	6019937	A	G	0.00502995	89	0.0781947	0.344329	0.820351	0.00483176	83	-0.524495	0.407086	0.197602	0.00478102	81	0.0031962	0.463747	0.994501	0.004746	54	-0.113294	0.687779	0.869161	0.85247
chr12:6020022:G:A	12	6020022	G	A	0.00219545	39	-0.532595	0.483247	0.27041	0.00231965	40	0.61859	0.557923	0.267543	0.00229277	39	0.138353	0.640629	0.829016	0.00218723	25	1.00841	1.01287	0.319447	0.93991
chr12:6020023:T:C	12	6020023	T	C	0.00880682	155	0.245237	0.243171	0.313215	0.00919311	157	-0.397148	0.305733	0.193943	0.00866572	146	0.293519	0.328243	0.371208	0.00884173	100	-0.0792261	0.497466	0.873465	0.87687
chr12:6020076:TC:T	12	6020076	TC	T	0.00028112	5	-1.17364	1.6201	0.468806	NA	NA	NA	NA	NA	NA	NA	NA	NA	NA	NA	NA	NA	NA	NA	0.89189
chr12:6020098:A:G	12	6020098	A	G	0.0490208	826	0.0559839	0.110371	0.61199	0.0492915	807	-0.0489755	0.134081	0.714912	0.0490585	792	0.0678981	0.146169	0.642276	0.0485598	526	-0.0427596	0.22046	0.84621	0.88187
chr12:6020168:T:C	12	6020168	T	C	0.00644286	114	0.230828	0.302867	0.445975	0.00617068	106	-0.204639	0.368167	0.578325	0.00619835	105	-0.103867	0.404413	0.797306	0.00641364	73	0.0192713	0.600073	0.97438	0.88093
chr12:6020262:C:T	12	6020262	C	T	0.00022482	4	-0.843367	1.63387	0.60573	NA	NA	NA	NA	NA	NA	NA	NA	NA	NA	NA	NA	NA	NA	NA	0.92886
chr12:6020268:C:T	12	6020268	C	T	5.6205e-05	1	-1.06495	5.02908	0.832295	NA	NA	NA	NA	NA	NA	NA	NA	NA	NA	NA	NA	NA	NA	NA	0.98426
chr12:6020301:A:G	12	6020301	A	G	0.00491692	87	0.31762	0.347019	0.360044	0.00465712	80	0.303785	0.435486	0.485442	0.00454545	77	-0.438799	0.469512	0.350002	0.00492005	56	0.325684	0.679025	0.631487	0.8493
chr12:6020335:A:G	12	6020335	A	G	0.00491692	87	0.31762	0.347019	0.360044	0.00465712	80	0.303785	0.435486	0.485442	0.00454545	77	-0.438799	0.469512	0.350002	0.00492005	56	0.325684	0.679025	0.631487	0.84937
chr12:6020347:A:G	12	6020347	A	G	5.6205e-05	1	-1.06495	5.02908	0.832295	NA	NA	NA	NA	NA	NA	NA	NA	NA	NA	NA	NA	NA	NA	NA	0.99992
chr12:6020360:G:T	12	6020360	G	T	5.6205e-05	1	3.74264	2.26935	0.099104	NA	NA	NA	NA	NA	NA	NA	NA	NA	NA	NA	NA	NA	NA	NA	0.93109
chr12:6020369:A:G	12	6020369	A	G	0.00491692	87	0.31762	0.347019	0.360044	0.00465712	80	0.303785	0.435486	0.485442	0.00454545	77	-0.438799	0.469512	0.350002	0.00492005	56	0.325684	0.679025	0.631487	0.8497
chr12:6020427:T:C	12	6020427	T	C	0.00011241	2	-1.11086	2.61664	0.671173	NA	NA	NA	NA	NA	NA	NA	NA	NA	NA	NA	NA	NA	NA	NA	0.98415
chr12:6020519:C:A	12	6020519	C	A	0.00491692	87	0.31762	0.347019	0.360044	0.00465712	80	0.303785	0.435486	0.485442	0.00454545	77	-0.438799	0.469512	0.350002	0.00492005	56	0.325684	0.679025	0.631487	0.85016
chr12:6020556:A:G	12	6020556	A	G	0.00491692	87	0.31762	0.347019	0.360044	0.00465712	80	0.303785	0.435486	0.485442	0.00454545	77	-0.438799	0.469512	0.350002	0.00492005	56	0.325684	0.679025	0.631487	0.85042
chr12:6020593:C:T	12	6020593	C	T	0.00491692	87	0.31762	0.347019	0.360044	0.00465712	80	0.303785	0.435486	0.485442	0.00454545	77	-0.438799	0.469512	0.350002	0.00492005	56	0.325684	0.679025	0.631487	0.84925
chr12:6020605:C:T	12	6020605	C	T	5.6205e-05	1	-1.06877	4.84097	0.825267	NA	NA	NA	NA	NA	NA	NA	NA	NA	NA	NA	NA	NA	NA	NA	0.8549
chr12:6020667:C:G	12	6020667	C	G	0.00011241	2	-1.23979	2.03662	0.542691	NA	NA	NA	NA	NA	NA	NA	NA	NA	NA	NA	NA	NA	NA	NA	0.99396
chr12:6020699:C:T	12	6020699	C	T	0.000955915	17	-0.307827	0.687844	0.654497	0.000868961	15	-0.395649	0.791812	0.617304	0.000998708	17	0.617241	0.924753	0.504474	0.00104877	12	-1.05117	1.35179	0.436798	0.93116
chr12:6020770:C:T	12	6020770	C	T	0.00452386	80	0.313083	0.360719	0.385427	0.0042521	73	0.420481	0.456612	0.357118	0.00413467	70	-0.617739	0.490542	0.207922	0.00439676	50	0.496894	0.719813	0.489999	0.83257
chr12:6020799:T:C	12	6020799	T	C	0.00106898	19	-0.396392	0.657293	0.546464	0.00104312	18	-1.46901	0.826832	0.0756213	0.0010577	18	0.388713	0.865268	0.653258	0.000874432	10	-1.05137	1.48537	0.479061	0.8746
chr12:6020880:G:A	12	6020880	G	A	0.00491637	87	0.317688	0.347018	0.359941	0.00465658	80	0.303776	0.435486	0.485454	0.00454492	77	-0.438696	0.469511	0.350114	0.00491918	56	0.325797	0.679024	0.631368	0.84603
chr12:6020972:T:C	12	6020972	T	C	0.00480443	85	0.334297	0.349157	0.338346	0.00454122	78	0.480445	0.437711	0.272365	0.00442739	75	-0.43035	0.472704	0.362611	0.00474517	54	0.370573	0.689988	0.591218	0.84918
chr12:6021044:A:G	12	6021044	A	G	0.00486095	86	0.326623	0.348213	0.348245	0.00459944	79	0.481073	0.437481	0.271488	0.00448642	76	-0.434528	0.47108	0.356316	0.00483304	55	0.349251	0.684819	0.610058	0.85546
chr12:6021123:C:T	12	6021123	C	T	0.0012379	22	1.09794	0.681259	0.107041	0.00133287	23	0.513099	0.83409	0.538449	0.00129275	22	0.485509	0.889334	0.585118	0.00148731	17	3.85161	1.50446	0.0104635	0.87605
chr12:6021178:A:G	12	6021178	A	G	0.0048604	86	0.326696	0.348213	0.348137	0.00459891	79	0.481034	0.437481	0.271527	0.00448589	76	-0.434459	0.471079	0.356392	0.00483219	55	0.349382	0.684819	0.609924	0.85583
chr12:6021185:G:A	12	6021185	G	A	0.000506016	9	0.914656	1.03439	0.376565	NA	NA	NA	NA	NA	0.000587199	10	1.99692	1.24352	0.108304	NA	NA	NA	NA	NA	0.91023
chr12:6021192:T:C	12	6021192	T	C	0.00602545	107	-0.163757	0.311065	0.598583	0.00597378	103	0.165499	0.373683	0.657848	0.00611693	104	0.29093	0.415918	0.484247	0.00621172	71	1.20244	0.613388	0.0499574	0.96418
chr12:6021292:C:T	12	6021292	C	T	0.0048604	86	0.326696	0.348213	0.348137	0.00459891	79	0.481034	0.437481	0.271527	0.00448589	76	-0.434459	0.471079	0.356392	0.00483219	55	0.349382	0.684819	0.609924	0.85585
chr12:6021334:C:T	12	6021334	C	T	0.00151839	27	-0.144623	0.589409	0.80617	0.0014481	25	-0.419318	0.749029	0.575605	0.00158581	27	0.15148	0.774161	0.844869	0.00131142	15	2.3411	1.30047	0.0718299	0.93794
chr12:6021367:G:C	12	6021367	G	C	5.6205e-05	1	-1.07451	4.60667	0.815567	NA	NA	NA	NA	NA	NA	NA	NA	NA	NA	NA	NA	NA	NA	NA	0.95032
chr12:6021472:C:T	12	6021472	C	T	0.000112423	2	-1.10956	2.65547	0.676066	NA	NA	NA	NA	NA	NA	NA	NA	NA	NA	NA	NA	NA	NA	NA	0.82194
chr12:6021510:T:C	12	6021510	T	C	5.6205e-05	1	5.92195	3.187	0.0631464	NA	NA	NA	NA	NA	NA	NA	NA	NA	NA	NA	NA	NA	NA	NA	0.99949
chr12:6021801:C:T	12	6021801	C	T	0.000112423	2	2.84745	2.02689	0.160071	NA	NA	NA	NA	NA	NA	NA	NA	NA	NA	NA	NA	NA	NA	NA	0.86077
chr12:6021835:T:A	12	6021835	T	A	5.62114e-05	1	-1.08032	4.41563	0.806722	NA	NA	NA	NA	NA	NA	NA	NA	NA	NA	NA	NA	NA	NA	NA	0.82612
chr12:6021892:T:C	12	6021892	T	C	5.6205e-05	1	3.52899	2.23021	0.113568	NA	NA	NA	NA	NA	NA	NA	NA	NA	NA	NA	NA	NA	NA	NA	0.90331
chr12:6021991:C:A	12	6021991	C	A	5.6205e-05	1	-1.28318	2.50174	0.608011	NA	NA	NA	NA	NA	NA	NA	NA	NA	NA	NA	NA	NA	NA	NA	0.95082
chr12:6021995:A:G	12	6021995	A	G	0.0048604	86	0.326696	0.348213	0.348137	0.00459891	79	0.481034	0.437481	0.271527	0.00448589	76	-0.434459	0.471079	0.356392	0.00483219	55	0.349382	0.684819	0.609924	0.85561
chr12:6022068:C:T	12	6022068	C	T	0.00304809	54	0.608488	0.431346	0.158341	0.00296546	51	0.182312	0.514899	0.723283	0.00294777	50	-0.433387	0.578482	0.453749	0.0033345	38	0.351877	0.837723	0.674457	0.80793
chr12:6022084:G:A	12	6022084	G	A	0.00474737	84	0.241191	0.352453	0.493772	0.004483	77	0.463945	0.442933	0.294897	0.00442739	75	-0.421604	0.475522	0.375287	0.00465648	53	0.389461	0.694555	0.574978	0.85175
chr12:6022166:A:AGG	12	6022166	A	AGG	5.6205e-05	1	-1.06495	5.02908	0.832295	NA	NA	NA	NA	NA	NA	NA	NA	NA	NA	NA	NA	NA	NA	NA	0.99568
chr12:6022178:A:G	12	6022178	A	G	0.00463644	82	0.409074	0.357395	0.252375	0.00436808	75	0.430198	0.45138	0.340553	0.0042518	72	-0.395396	0.48469	0.414632	0.00465811	53	0.390597	0.69484	0.574021	0.84802
chr12:6022210:T:C	12	6022210	T	C	0.00602545	107	-0.163757	0.311065	0.598583	0.00597378	103	0.165499	0.373683	0.657848	0.00611693	104	0.29093	0.415918	0.484247	0.00621172	71	1.20244	0.613388	0.0499574	0.96457
chr12:6022365:G:A	12	6022365	G	A	5.6205e-05	1	-1.06495	5.02908	0.832295	NA	NA	NA	NA	NA	NA	NA	NA	NA	NA	NA	NA	NA	NA	NA	0.80951
chr12:6022390:C:T	12	6022390	C	T	5.6205e-05	1	-1.06495	5.02908	0.832295	NA	NA	NA	NA	NA	NA	NA	NA	NA	NA	NA	NA	NA	NA	NA	0.93732
chr12:6022465:C:T	12	6022465	C	T	0.0048604	86	0.326696	0.348213	0.348137	0.00459891	79	0.481034	0.437481	0.271527	0.00448589	76	-0.434459	0.471079	0.356392	0.00483219	55	0.349382	0.684819	0.609924	0.85777
chr12:6022561:T:C	12	6022561	T	C	0.0048604	86	0.326696	0.348213	0.348137	0.00459891	79	0.481034	0.437481	0.271527	0.00448589	76	-0.434459	0.471079	0.356392	0.00483219	55	0.349382	0.684819	0.609924	0.85494
chr12:6022575:G:A	12	6022575	G	A	0.0048604	86	0.326696	0.348213	0.348137	0.00459891	79	0.481034	0.437481	0.271527	0.00448589	76	-0.434459	0.471079	0.356392	0.00483219	55	0.349382	0.684819	0.609924	0.85465
chr12:6022580:T:G	12	6022580	T	G	0.00485986	86	0.32677	0.348212	0.348027	0.00459837	79	0.480973	0.437481	0.271587	0.00448536	76	-0.434397	0.471079	0.35646	0.00483134	55	0.349532	0.684818	0.60977	0.85604
chr12:6022605:G:A	12	6022605	G	A	0.034385	582	0.049686	0.131405	0.705347	0.0348851	574	0.160356	0.15415	0.29822	0.034921	566	-0.0314615	0.174795	0.85716	0.0329286	358	-0.207239	0.264097	0.432626	0.85833
chr12:6022614:A:G	12	6022614	A	G	0.0048604	86	0.326696	0.348213	0.348137	0.00459891	79	0.481034	0.437481	0.271527	0.00448589	76	-0.434459	0.471079	0.356392	0.00483219	55	0.349382	0.684819	0.609924	0.85476
chr12:6022681:C:G	12	6022681	C	G	0.00123735	22	-0.232919	0.708578	0.742373	0.00115861	20	1.17653	1.00985	0.243997	0.00111607	19	-1.08118	0.982146	0.270969	0.00104913	12	0.816956	1.36776	0.550311	0.93964
chr12:6022792:T:C	12	6022792	T	C	0.00441226	78	0.346511	0.365038	0.342495	0.00413705	71	0.402248	0.460465	0.382353	0.00401749	68	-0.365641	0.495256	0.46034	0.00430959	49	0.498956	0.720427	0.488571	0.83524
chr12:6022852:A:G	12	6022852	A	G	0.00446833	79	0.338131	0.363958	0.352869	0.00419483	72	0.403005	0.460196	0.38118	0.00407609	69	-0.370651	0.493386	0.452509	0.00439676	50	0.47376	0.714543	0.507314	0.83831
chr12:6022864:G:A	12	6022864	G	A	0.0809401	1381	0.0435028	0.0872954	0.618244	0.0813602	1347	-0.136604	0.104184	0.189796	0.0814651	1330	-0.0462762	0.115495	0.688657	0.08277	906	-0.116162	0.171018	0.496988	0.93383
chr12:6023009:A:C	12	6023009	A	C	0.000168691	3	-1.2951	1.60221	0.418904	NA	NA	NA	NA	NA	NA	NA	NA	NA	NA	NA	NA	NA	NA	NA	0.88278
chr12:6023018:G:A	12	6023018	G	A	0.000168615	3	-1.29954	1.52353	0.393671	NA	NA	NA	NA	NA	NA	NA	NA	NA	NA	NA	NA	NA	NA	NA	0.9694
chr12:6023040:G:T	12	6023040	G	T	0.0048604	86	0.326696	0.348213	0.348137	0.00459891	79	0.481034	0.437481	0.271527	0.00448589	76	-0.434459	0.471079	0.356392	0.00483219	55	0.349382	0.684819	0.609924	0.8574
chr12:6023070:T:C	12	6023070	T	C	0.00011241	2	-1.23689	2.19483	0.573064	NA	NA	NA	NA	NA	NA	NA	NA	NA	NA	NA	NA	NA	NA	NA	0.85166
chr12:6023074:T:C	12	6023074	T	C	0.0048604	86	0.326696	0.348213	0.348137	0.00459891	79	0.481034	0.437481	0.271527	0.00448589	76	-0.434459	0.471079	0.356392	0.00483219	55	0.349382	0.684819	0.609924	0.85704
chr12:6023115:T:C	12	6023115	T	C	0.000168691	3	1.23517	1.59253	0.437983	NA	NA	NA	NA	NA	NA	NA	NA	NA	NA	NA	NA	NA	NA	NA	0.83245
chr12:6023276:T:C	12	6023276	T	C	5.6205e-05	1	-1.12055	3.54058	0.751631	NA	NA	NA	NA	NA	NA	NA	NA	NA	NA	NA	NA	NA	NA	NA	0.82255
chr12:6023307:T:C	12	6023307	T	C	0.00616446	109	0.411378	0.304379	0.176525	0.00588372	101	-0.151108	0.375493	0.68737	0.00578854	98	-0.262627	0.410556	0.522377	0.00589063	67	0.0594593	0.611388	0.922526	0.87143
chr12:6023312:A:C	12	6023312	A	C	0.000224871	4	-1.15358	1.81344	0.524694	NA	NA	NA	NA	NA	NA	NA	NA	NA	NA	NA	NA	NA	NA	NA	0.90521
chr12:6023326:C:T	12	6023326	C	T	0.00016871	3	-1.24032	1.80952	0.493066	NA	NA	NA	NA	NA	NA	NA	NA	NA	NA	NA	NA	NA	NA	NA	0.86184
chr12:6023369:C:T	12	6023369	C	T	0.00151976	27	0.506756	0.565653	0.370318	0.00144944	25	-0.387953	0.685745	0.57157	0.00135215	23	-0.982416	0.797692	0.218109	0.001662	19	-0.921788	1.04466	0.37757	0.88994
chr12:6023423:C:A	12	6023423	C	A	0.000393745	7	1.18364	1.10315	0.283288	NA	NA	NA	NA	NA	NA	NA	NA	NA	NA	NA	NA	NA	NA	NA	0.81431
chr12:6023485:C:G	12	6023485	C	G	0.00469033	83	0.356243	0.351758	0.31118	0.00436554	75	0.473362	0.440391	0.282434	0.00430831	73	-0.420689	0.476292	0.377097	0.00474433	54	0.368435	0.689458	0.593076	0.85634
chr12:6023505:C:T	12	6023505	C	T	0.0246455	438	-0.0221743	0.14729	0.880332	0.0242263	418	-0.08331	0.185779	0.653838	0.0246827	420	-0.00596328	0.192624	0.975303	0.0249344	285	0.268892	0.298831	0.36822	0.99367
chr12:6023604:T:A	12	6023604	T	A	0.00112461	20	-0.175791	0.731464	0.810077	0.000984594	17	1.18688	1.04442	0.255787	0.000998356	17	-1.08383	1.01609	0.286121	0.00104895	12	0.805127	1.36337	0.554829	0.96503
chr12:6023621:C:T	12	6023621	C	T	5.62114e-05	1	-1.35917	2.33993	0.561336	NA	NA	NA	NA	NA	NA	NA	NA	NA	NA	NA	NA	NA	NA	NA	0.8225
chr12:6023624:T:G	12	6023624	T	G	0.00588169	104	0.357843	0.308364	0.245864	0.0055342	95	-0.181923	0.380057	0.632172	0.00549321	93	-0.241914	0.415902	0.560795	0.00580271	66	0.071477	0.61467	0.907427	0.86807
chr12:6023752:G:A	12	6023752	G	A	0.00417937	74	0.363936	0.367352	0.321832	0.00395625	68	0.434681	0.451772	0.335965	0.00395234	67	-0.614539	0.493461	0.212997	0.00456541	52	0.423901	0.702456	0.546206	0.85079
chr12:6023770:A:G	12	6023770	A	G	0.00588169	104	0.357843	0.308364	0.245864	0.0055342	95	-0.181923	0.380057	0.632172	0.00549321	93	-0.241914	0.415902	0.560795	0.00580271	66	0.071477	0.61467	0.907427	0.86336
chr12:6023876:A:G	12	6023876	A	G	0.000505959	9	0.392013	0.914696	0.668235	NA	NA	NA	NA	NA	NA	NA	NA	NA	NA	NA	NA	NA	NA	NA	0.90253
chr12:6023888:G:A	12	6023888	G	A	0.00654111	116	-0.159406	0.288486	0.580563	0.00673948	116	0.299665	0.330631	0.364754	0.00677427	115	0.0861109	0.384623	0.822848	0.00622152	71	1.51331	0.617774	0.0143011	0.94935
chr12:6023913:T:C	12	6023913	T	C	0.0823482	1435	0.100497	0.0861997	0.243669	0.0821699	1389	-0.136531	0.103846	0.188596	0.0812852	1356	0.0735403	0.115312	0.523637	0.0833631	933	0.0276317	0.169706	0.87066	0.96193
chr12:6023933:G:C	12	6023933	G	C	0.00112423	20	1.11526	0.683749	0.102869	0.00121584	21	-0.345154	0.732989	0.637722	0.00129153	22	1.12549	0.859007	0.190119	0.00122292	14	6.38428	1.8794	0.000681339	0.99157
chr12:6023990:T:C	12	6023990	T	C	0.000224845	4	-1.08311	2.19188	0.621203	NA	NA	NA	NA	NA	NA	NA	NA	NA	NA	NA	NA	NA	NA	NA	0.87532
chr12:6024081:C:T	12	6024081	C	T	0.000168691	3	-1.2951	1.60221	0.418904	NA	NA	NA	NA	NA	NA	NA	NA	NA	NA	NA	NA	NA	NA	NA	0.90424
chr12:6024203:A:G	12	6024203	A	G	0.000168615	3	1.36266	1.61792	0.399659	NA	NA	NA	NA	NA	NA	NA	NA	NA	NA	NA	NA	NA	NA	NA	0.89971
chr12:6024253:A:G	12	6024253	A	G	0.000787224	14	-0.540432	0.833757	0.516863	0.000694927	12	1.36918	1.1266	0.224241	0.000704722	12	0.299421	1.17738	0.799255	NA	NA	NA	NA	NA	0.95738
chr12:6024456:CT:C	12	6024456	CT	C	5.6205e-05	1	9.2679	4.49778	0.0393461	NA	NA	NA	NA	NA	NA	NA	NA	NA	NA	NA	NA	NA	NA	NA	0.96428
chr12:6024502:A:G	12	6024502	A	G	0.00050613	9	0.00652029	1.10771	0.995303	NA	NA	NA	NA	NA	NA	NA	NA	NA	NA	NA	NA	NA	NA	NA	0.89048
chr12:6024724:A:G	12	6024724	A	G	5.6205e-05	1	-1.30351	2.4492	0.594574	NA	NA	NA	NA	NA	NA	NA	NA	NA	NA	NA	NA	NA	NA	NA	0.96613
chr12:6024790:G:A	12	6024790	G	A	0.000224947	4	-1.17685	1.69151	0.486593	NA	NA	NA	NA	NA	NA	NA	NA	NA	NA	NA	NA	NA	NA	NA	0.81514
chr12:6024853:A:T	12	6024853	A	T	0.257562	4428	0.0266074	0.0541172	0.622958	0.258815	4316	0.0242642	0.0654351	0.710777	0.259079	4266	0.0350611	0.0717679	0.625171	0.253674	2796	-0.101813	0.108407	0.347642	0.97289
chr12:6024861:A:G	12	6024861	A	G	5.6205e-05	1	-1.0799	4.40954	0.806533	NA	NA	NA	NA	NA	NA	NA	NA	NA	NA	NA	NA	NA	NA	NA	0.93614
chr12:6024910:G:C	12	6024910	G	C	0.257618	4430	0.0263662	0.0541145	0.626095	0.258873	4318	0.0246482	0.0654301	0.706389	0.259138	4268	0.0348611	0.0717647	0.627131	0.253719	2797	-0.102008	0.108402	0.346698	0.97283
chr12:6024944:G:A	12	6024944	G	A	0.257475	4426	0.0269027	0.0541282	0.619176	0.258726	4314	0.0240303	0.065443	0.713474	0.258989	4264	0.0352904	0.0717803	0.622971	0.25363	2795	-0.101591	0.108413	0.348722	0.97278
chr12:6025065:C:G	12	6025065	C	G	0.25759	4429	0.0264597	0.0541157	0.624879	0.258844	4317	0.0246	0.0654309	0.70694	0.259109	4267	0.0349459	0.0717661	0.626299	0.253674	2796	-0.101813	0.108407	0.347642	0.97292
chr12:6025100:A:C	12	6025100	A	C	0.253074	4364	0.015331	0.0543341	0.777819	0.254631	4261	0.023106	0.0657342	0.725208	0.254873	4210	0.0318128	0.0720569	0.658854	0.249096	2756	-0.0996049	0.108876	0.360271	0.97501
chr12:6025191:A:G	12	6025191	A	G	0.25916	4456	0.0238475	0.0539448	0.658437	0.260403	4343	0.0146872	0.0651159	0.821548	0.260809	4295	0.037254	0.0715483	0.602587	0.255217	2813	-0.108848	0.108098	0.313969	0.97307
chr12:6025325:C:T	12	6025325	C	T	0.00220016	39	0.306802	0.509175	0.54681	0.00209229	36	0.864165	0.606012	0.153872	0.00212114	36	-0.140766	0.688515	0.838002	0.00236884	27	0.651375	0.924121	0.480898	0.81053
chr12:6025326:A:G	12	6025326	A	G	0.25916	4456	0.0238475	0.0539448	0.658437	0.260403	4343	0.0146872	0.0651159	0.821548	0.260809	4295	0.037254	0.0715483	0.602587	0.255217	2813	-0.108848	0.108098	0.313969	0.9731
chr12:6025343:G:A	12	6025343	G	A	0.00220016	39	0.306802	0.509175	0.54681	0.00209229	36	0.864165	0.606012	0.153872	0.00212114	36	-0.140766	0.688515	0.838002	0.00236884	27	0.651375	0.924121	0.480898	0.81036
chr12:6025344:G:A	12	6025344	G	A	0.00220016	39	0.306802	0.509175	0.54681	0.00209229	36	0.864165	0.606012	0.153872	0.00212114	36	-0.140766	0.688515	0.838002	0.00236884	27	0.651375	0.924121	0.480898	0.81035
chr12:6025459:C:G	12	6025459	C	G	0.00220016	39	0.306802	0.509175	0.54681	0.00209229	36	0.864165	0.606012	0.153872	0.00212114	36	-0.140766	0.688515	0.838002	0.00236884	27	0.651375	0.924121	0.480898	0.8105
chr12:6025549:G:A	12	6025549	G	A	0.259102	4455	0.0212564	0.053944	0.693547	0.260343	4342	0.014635	0.0651157	0.822171	0.260748	4294	0.0324007	0.0715476	0.650653	0.255126	2812	-0.108571	0.108097	0.315193	0.97313
chr12:6025611:G:T	12	6025611	G	T	5.62114e-05	1	-1.35917	2.33993	0.561336	NA	NA	NA	NA	NA	NA	NA	NA	NA	NA	NA	NA	NA	NA	NA	0.8225
chr12:6025765:A:G	12	6025765	A	G	5.6205e-05	1	-1.31815	2.4157	0.585299	NA	NA	NA	NA	NA	NA	NA	NA	NA	NA	NA	NA	NA	NA	NA	0.95652
chr12:6025783:C:G	12	6025783	C	G	0.259074	4454	0.0215461	0.0539468	0.689601	0.260314	4341	0.014546	0.0651169	0.823238	0.260719	4293	0.0326813	0.0715518	0.64785	0.255126	2812	-0.108571	0.108097	0.315193	0.97311
chr12:6025821:C:A	12	6025821	C	A	0.259102	4455	0.0212564	0.053944	0.693547	0.260343	4342	0.014635	0.0651157	0.822171	0.260748	4294	0.0324007	0.0715476	0.650653	0.255126	2812	-0.108571	0.108097	0.315193	0.97317
chr12:6025910:CTGG:C	12	6025910	CTGG	C	0.00050613	9	0.00652029	1.10771	0.995303	NA	NA	NA	NA	NA	NA	NA	NA	NA	NA	NA	NA	NA	NA	NA	0.89052
chr12:6025925:T:C	12	6025925	T	C	0.00016871	3	-1.24032	1.80952	0.493066	NA	NA	NA	NA	NA	NA	NA	NA	NA	NA	NA	NA	NA	NA	NA	0.86317
chr12:6026058:A:G	12	6026058	A	G	0.000168634	3	1.02421	1.53715	0.505215	NA	NA	NA	NA	NA	NA	NA	NA	NA	NA	NA	NA	NA	NA	NA	0.87219
chr12:6026087:G:A	12	6026087	G	A	0.000168634	3	-1.25106	1.59011	0.431412	NA	NA	NA	NA	NA	NA	NA	NA	NA	NA	NA	NA	NA	NA	NA	0.83602
chr12:6026099:C:T	12	6026099	C	T	0.259102	4455	0.0212564	0.053944	0.693547	0.260343	4342	0.014635	0.0651157	0.822171	0.260748	4294	0.0324007	0.0715476	0.650653	0.255126	2812	-0.108571	0.108097	0.315193	0.97317
chr12:6026171:G:A	12	6026171	G	A	0.259102	4455	0.0212564	0.053944	0.693547	0.260343	4342	0.014635	0.0651157	0.822171	0.260748	4294	0.0324007	0.0715476	0.650653	0.255126	2812	-0.108571	0.108097	0.315193	0.97307
chr12:6026200:G:A	12	6026200	G	A	0.090681	1590	0.0948421	0.0819475	0.247129	0.0907756	1545	-0.139016	0.0987732	0.159301	0.0897558	1507	0.0635883	0.109422	0.561152	0.0909817	1025	0.00552528	0.162749	0.972917	0.97647
chr12:6026273:G:A	12	6026273	G	A	0.000506016	9	0.914656	1.03439	0.376565	NA	NA	NA	NA	NA	0.000587199	10	1.99692	1.24352	0.108304	NA	NA	NA	NA	NA	0.91016
chr12:6026302:C:G	12	6026302	C	G	0.00106838	19	-0.156591	0.739295	0.832254	0.000926677	16	1.18805	1.04752	0.256731	0.000939629	16	-1.08518	1.02859	0.291419	0.00104895	12	0.805127	1.36337	0.554829	0.96872
chr12:6026329:A:T	12	6026329	A	T	0.00220016	39	0.306802	0.509175	0.54681	0.00209229	36	0.864165	0.606012	0.153872	0.00212114	36	-0.140766	0.688515	0.838002	0.00236884	27	0.651375	0.924121	0.480898	0.81055
chr12:6026355:C:T	12	6026355	C	T	5.6205e-05	1	-1.08928	4.13974	0.792451	NA	NA	NA	NA	NA	NA	NA	NA	NA	NA	NA	NA	NA	NA	NA	0.8831
chr12:6026402:G:T	12	6026402	G	T	5.6205e-05	1	9.2679	4.49778	0.0393461	NA	NA	NA	NA	NA	NA	NA	NA	NA	NA	NA	NA	NA	NA	NA	0.96428
chr12:6026520:T:C	12	6026520	T	C	0.263657	4643	0.0115959	0.0529382	0.826615	0.265239	4534	0.0227686	0.0639729	0.721908	0.265623	4480	0.0337966	0.0701479	0.629955	0.260389	2945	-0.0809689	0.106002	0.44496	0.98365
chr12:6026890:A:G	12	6026890	A	G	0.26375	4642	0.0163334	0.0529417	0.757689	0.265277	4532	0.0249259	0.0639402	0.696661	0.26569	4479	0.0380828	0.0701566	0.58725	0.260485	2944	-0.0706097	0.106053	0.505543	0.9832
chr12:6026900:CA:C	12	6026900	CA	C	0.00011241	2	-1.21398	2.05364	0.554428	NA	NA	NA	NA	NA	NA	NA	NA	NA	NA	NA	NA	NA	NA	NA	0.96412
chr12:6026934:G:GA	12	6026934	G	GA	0.000337268	6	0.3839	1.25407	0.759511	NA	NA	NA	NA	NA	NA	NA	NA	NA	NA	NA	NA	NA	NA	NA	0.8322
chr12:6026987:T:C	12	6026987	T	C	0.263657	4643	0.0115959	0.0529382	0.826615	0.265239	4534	0.0227686	0.0639729	0.721908	0.265623	4480	0.0337966	0.0701479	0.629955	0.260389	2945	-0.0809689	0.106002	0.44496	0.98363
chr12:6027057:A:G	12	6027057	A	G	0.263657	4643	0.0115959	0.0529382	0.826615	0.265239	4534	0.0227686	0.0639729	0.721908	0.265623	4480	0.0337966	0.0701479	0.629955	0.260389	2945	-0.0809689	0.106002	0.44496	0.9836
chr12:6027090:CAT:C	12	6027090	CAT	C	0.00073083	13	-0.243338	0.967696	0.801458	0.000636943	11	1.09606	1.41828	0.439634	0.000704556	12	-1.08251	1.22833	0.378161	NA	NA	NA	NA	NA	0.98807
chr12:6027220:T:C	12	6027220	T	C	0.263657	4643	0.0115959	0.0529382	0.826615	0.26527	4534	0.0229364	0.0639756	0.719955	0.265655	4480	0.0335532	0.0701521	0.632443	0.260389	2945	-0.0809689	0.106002	0.44496	0.98358
chr12:6027269:A:G	12	6027269	A	G	0.263657	4643	0.0115959	0.0529382	0.826615	0.265239	4534	0.0227686	0.0639729	0.721908	0.265623	4480	0.0337966	0.0701479	0.629955	0.260389	2945	-0.0809689	0.106002	0.44496	0.98366
chr12:6027310:C:G	12	6027310	C	G	0.257132	4543	0.00212074	0.0533734	0.968305	0.25889	4441	0.0267267	0.0645838	0.678998	0.25913	4385	0.0186791	0.0707484	0.791763	0.2537	2880	-0.0685117	0.106792	0.521168	0.98592
chr12:6027351:A:T	12	6027351	A	T	0.000787136	14	-1.1792	0.886699	0.18356	0.000810748	14	1.30536	1.09048	0.231288	0.000704639	12	-1.10674	1.11997	0.323059	NA	NA	NA	NA	NA	0.96209
chr12:6027366:C:T	12	6027366	C	T	5.6205e-05	1	-1.10804	3.73942	0.76699	NA	NA	NA	NA	NA	NA	NA	NA	NA	NA	NA	NA	NA	NA	NA	0.98118
chr12:6027373:T:C	12	6027373	T	C	0.263657	4643	0.0115959	0.0529382	0.826615	0.265239	4534	0.0227686	0.0639729	0.721908	0.265623	4480	0.0337966	0.0701479	0.629955	0.260389	2945	-0.0809689	0.106002	0.44496	0.98365
chr12:6027414:T:C	12	6027414	C	T	0.0646796	1072	0.0327911	0.0979388	0.737767	0.0640819	1033	0.0380653	0.118262	0.74755	0.0640735	1018	0.0605035	0.130166	0.642061	0.0626989	670	-0.259582	0.196632	0.186787	0.80586
chr12:6027468:G:A	12	6027468	G	A	0.263657	4643	0.0115959	0.0529382	0.826615	0.265239	4534	0.0227686	0.0639729	0.721908	0.265623	4480	0.0337966	0.0701479	0.629955	0.260389	2945	-0.0809689	0.106002	0.44496	0.98364
chr12:6027510:C:CAT	12	6027510	C	CAT	5.6205e-05	1	3.52899	2.23021	0.113568	NA	NA	NA	NA	NA	NA	NA	NA	NA	NA	NA	NA	NA	NA	NA	0.91327
chr12:6027536:C:T	12	6027536	C	T	0.00220016	39	0.305717	0.509175	0.548229	0.00209229	36	0.864096	0.606012	0.153905	0.00212114	36	-0.142653	0.688515	0.835862	0.00236842	27	0.651504	0.92412	0.48081	0.81561
chr12:6027618:G:A	12	6027618	G	A	0.00220016	39	0.305717	0.509175	0.548229	0.00209229	36	0.864096	0.606012	0.153905	0.00212114	36	-0.142653	0.688515	0.835862	0.00236842	27	0.651504	0.92412	0.48081	0.81306
chr12:6027636:G:A	12	6027636	G	A	0.00220016	39	0.305717	0.509175	0.548229	0.00209229	36	0.864096	0.606012	0.153905	0.00212114	36	-0.142653	0.688515	0.835862	0.00236842	27	0.651504	0.92412	0.48081	0.81555
chr12:6027666:G:A	12	6027666	G	A	0.26369	4642	0.0113233	0.052943	0.830643	0.265274	4533	0.0228365	0.0639745	0.72112	0.265658	4479	0.0335153	0.070155	0.632841	0.260393	2944	-0.0809688	0.106009	0.444992	0.98345
chr12:6027680:G:C	12	6027680	G	C	0.26369	4642	0.0113233	0.052943	0.830643	0.265274	4533	0.0228365	0.0639745	0.72112	0.265658	4479	0.0335153	0.070155	0.632841	0.260393	2944	-0.0809688	0.106009	0.444992	0.98349
chr12:6027742:C:T	12	6027742	C	T	0.00440628	78	0.07112	0.327564	0.828116	0.00442015	76	0.605623	0.39406	0.124323	0.0043078	73	0.00719401	0.424248	0.986471	0.00483219	55	-0.161812	0.654565	0.80475	0.87506
chr12:6027748:A:G	12	6027748	G	A	0.0646115	1071	0.0259448	0.098012	0.791233	0.0640119	1032	0.0511433	0.1183	0.665509	0.0640025	1017	0.0460907	0.130275	0.723491	0.0626871	670	-0.264209	0.196629	0.179049	0.80577
chr12:6027802:G:C	12	6027802	G	C	0.257895	4557	0.00654767	0.0533088	0.902245	0.259734	4456	0.0309689	0.0645183	0.631226	0.259986	4400	0.0256723	0.0706485	0.716321	0.254669	2891	-0.0735392	0.106673	0.49058	0.98573
chr12:6027894:A:G	12	6027894	A	G	0.000224845	4	3.56683	2.15758	0.0982977	NA	NA	NA	NA	NA	NA	NA	NA	NA	NA	NA	NA	NA	NA	NA	0.9233
chr12:6027926:C:A	12	6027926	C	A	0.000168615	3	2.59067	1.93906	0.181535	NA	NA	NA	NA	NA	NA	NA	NA	NA	NA	NA	NA	NA	NA	NA	0.81967
chr12:6027936:C:T	12	6027936	C	T	0.261207	4615	0.00963349	0.0530045	0.85578	0.262885	4509	0.0091602	0.0639599	0.886118	0.263239	4454	0.0394221	0.0702548	0.574708	0.25753	2924	-0.0879311	0.106101	0.407246	0.98609
chr12:6028051:G:A	12	6028051	G	A	0.00614223	109	-0.0692464	0.302002	0.818643	0.00609402	105	0.0273029	0.359853	0.939521	0.00600212	102	-0.0987468	0.412134	0.810642	0.00543288	62	-0.679911	0.620059	0.272849	0.93552
chr12:6028100:C:T	12	6028100	C	T	0.261039	4611	0.00760377	0.0530326	0.885991	0.262799	4507	0.0101676	0.0639664	0.873706	0.263065	4450	0.0363668	0.0702937	0.604908	0.257488	2923	-0.0875331	0.10611	0.409411	0.98594
chr12:6028238:C:A	12	6028238	C	A	0.00011241	2	-0.54443	2.0807	0.793586	NA	NA	NA	NA	NA	NA	NA	NA	NA	NA	NA	NA	NA	NA	NA	0.99998
chr12:6028279:C:G	12	6028279	C	G	0.261234	4616	0.00955968	0.0530037	0.856871	0.262912	4510	0.0091781	0.0639597	0.885897	0.263267	4455	0.0393484	0.0702536	0.575417	0.257573	2925	-0.0880814	0.106097	0.406427	0.98616
chr12:6028290:A:C	12	6028290	A	C	0.261234	4616	0.00955968	0.0530037	0.856871	0.262912	4510	0.0091781	0.0639597	0.885897	0.263267	4455	0.0393484	0.0702536	0.575417	0.257573	2925	-0.0880814	0.106097	0.406427	0.98616
chr12:6028298:T:C	12	6028298	T	C	5.6205e-05	1	4.81572	2.47187	0.0513896	NA	NA	NA	NA	NA	NA	NA	NA	NA	NA	NA	NA	NA	NA	NA	0.86141
chr12:6028364:TA:T	12	6028364	TA	T	5.6205e-05	1	5.92195	3.187	0.0631464	NA	NA	NA	NA	NA	NA	NA	NA	NA	NA	NA	NA	NA	NA	NA	0.99955
chr12:6028377:A:C	12	6028377	A	C	0.000168615	3	-1.22771	1.68931	0.467379	NA	NA	NA	NA	NA	NA	NA	NA	NA	NA	NA	NA	NA	NA	NA	0.99055
chr12:6028382:GT:G	12	6028382	GT	G	5.6205e-05	1	-1.09783	3.93845	0.78044	NA	NA	NA	NA	NA	NA	NA	NA	NA	NA	NA	NA	NA	NA	NA	0.82651
chr12:6028516:C:T	12	6028516	C	T	0.261207	4615	0.00967426	0.0530051	0.855178	0.262885	4509	0.00863901	0.0639657	0.892567	0.263239	4454	0.0394503	0.0702553	0.574438	0.25753	2924	-0.087857	0.106103	0.407651	0.98612
chr12:6028530:A:C	12	6028530	A	C	0.000168615	3	1.8403	1.75248	0.293667	NA	NA	NA	NA	NA	NA	NA	NA	NA	NA	NA	NA	NA	NA	NA	0.97547
chr12:6028588:GA:G	12	6028588	GA	G	0.000281025	5	0.322067	1.26022	0.798288	NA	NA	NA	NA	NA	NA	NA	NA	NA	NA	NA	NA	NA	NA	NA	0.91437
chr12:6028719:T:C	12	6028719	T	C	5.6205e-05	1	-1.11661	3.59991	0.756425	NA	NA	NA	NA	NA	NA	NA	NA	NA	NA	NA	NA	NA	NA	NA	0.85574
chr12:6028732:G:A	12	6028732	A	G	0.440719	7375	0.0526837	0.0483019	0.275398	0.44191	7189	-0.0150868	0.0586587	0.797027	0.440751	7067	0.0492668	0.0639329	0.440943	0.436573	4708	-0.112952	0.0962078	0.240377	0.95587
chr12:6028747:G:C	12	6028747	G	C	0.00123665	22	0.907717	0.652538	0.164209	0.00133164	23	-0.287258	0.717591	0.688929	0.00140895	24	0.880961	0.810723	0.277198	0.00131027	15	7.67106	1.93407	7.30003e-05	0.98282
chr12:6028785:A:G	12	6028785	A	G	0.261234	4616	0.00955968	0.0530037	0.856871	0.262912	4510	0.0091781	0.0639597	0.885897	0.263267	4455	0.0393484	0.0702536	0.575417	0.257573	2925	-0.0880814	0.106097	0.406427	0.98616
chr12:6028797:T:C	12	6028797	T	C	0.000168634	3	3.2894	2.1015	0.117521	NA	NA	NA	NA	NA	NA	NA	NA	NA	NA	NA	NA	NA	NA	NA	0.86188
chr12:6028798:G:T	12	6028798	G	T	0.000168634	3	3.2894	2.1015	0.117521	NA	NA	NA	NA	NA	NA	NA	NA	NA	NA	NA	NA	NA	NA	NA	0.86188
chr12:6028807:T:C	12	6028807	T	C	0.000337572	6	-1.16652	1.53516	0.447333	NA	NA	NA	NA	NA	NA	NA	NA	NA	NA	NA	NA	NA	NA	NA	0.82694
chr12:6028920:T:C	12	6028920	T	C	5.6205e-05	1	-1.07665	4.52342	0.811869	NA	NA	NA	NA	NA	NA	NA	NA	NA	NA	NA	NA	NA	NA	NA	0.99166
chr12:6029034:T:C	12	6029034	T	C	0.267619	4701	0.0318395	0.0527354	0.546004	0.269474	4594	-0.00434145	0.0638076	0.945754	0.269555	4535	0.0621413	0.0698347	0.373555	0.263741	2975	-0.0634875	0.105798	0.548453	0.98192
chr12:6029219:T:C	12	6029219	T	C	0.0935134	1655	0.0913414	0.0802202	0.254856	0.0936336	1609	-0.103154	0.0968362	0.286769	0.0926254	1570	0.0452179	0.107013	0.672628	0.0945566	1077	-0.021305	0.159307	0.893612	0.98557
chr12:6029244:T:C	12	6029244	T	C	0.261234	4616	0.00955968	0.0530037	0.856871	0.262912	4510	0.0091781	0.0639597	0.885897	0.263267	4455	0.0393484	0.0702536	0.575417	0.257573	2925	-0.0880814	0.106097	0.406427	0.98609
chr12:6029429:C:T	12	6029429	C	T	0.263315	4677	0.0039104	0.0526932	0.940843	0.264992	4569	0.0101949	0.0635727	0.872593	0.265142	4509	0.0372057	0.0698875	0.594472	0.260014	2973	-0.0887849	0.105496	0.400016	0.9989
chr12:6029529:C:A	12	6029529	C	A	0.00151754	27	-0.0507248	0.626587	0.935478	0.00150533	26	-1.45377	0.648626	0.0250067	0.00164377	28	0.887732	0.810915	0.273636	0.00148498	17	-1.04348	1.26793	0.410521	0.97975
chr12:6029536:G:A	12	6029536	G	A	0.0950236	1688	0.0839706	0.0794794	0.290736	0.0951994	1642	-0.118476	0.0957497	0.215956	0.0940035	1599	0.0467247	0.106195	0.659943	0.0957298	1094	0.00469448	0.15822	0.97633	0.99597
chr12:6029665:T:A	12	6029665	T	A	5.6205e-05	1	-1.35586	2.35007	0.563976	NA	NA	NA	NA	NA	NA	NA	NA	NA	NA	NA	NA	NA	NA	NA	0.83465
chr12:6029927:C:T	12	6029927	C	T	0.00011241	2	-1.25351	1.8495	0.497926	NA	NA	NA	NA	NA	NA	NA	NA	NA	NA	NA	NA	NA	NA	NA	0.97891
chr12:6029977:A:G	12	6029977	A	G	0.261207	4615	0.00966029	0.0530051	0.855385	0.262885	4509	0.00885038	0.0639646	0.889953	0.263239	4454	0.0394602	0.0702557	0.574344	0.25753	2924	-0.0878794	0.106103	0.407533	0.98611
chr12:6030095:A:C	12	6030095	C	A	0.0648528	1075	0.037412	0.0977975	0.702057	0.064198	1035	0.0396129	0.118196	0.737515	0.0643172	1022	0.0696612	0.129837	0.591593	0.0625936	669	-0.262287	0.196798	0.182608	0.8068
chr12:6030115:G:A	12	6030115	G	A	0.0016305	29	0.192711	0.599473	0.747856	0.0016215	28	-1.38465	0.660866	0.0361527	0.0017618	30	1.3056	0.774426	0.0918162	0.00148575	17	-1.04462	1.26793	0.410007	0.95792
chr12:6030161:C:T	12	6030161	C	T	5.6205e-05	1	-1.10931	3.72335	0.765753	NA	NA	NA	NA	NA	NA	NA	NA	NA	NA	NA	NA	NA	NA	NA	0.85352
chr12:6030164:C:T	12	6030164	C	T	0.00614223	109	-0.0692464	0.302002	0.818643	0.00609402	105	0.0273029	0.359853	0.939521	0.00600212	102	-0.0987468	0.412134	0.810642	0.00543288	62	-0.679911	0.620059	0.272849	0.9355
chr12:6030170:G:A	12	6030170	G	A	0.00614223	109	-0.16253	0.306528	0.595954	0.00609614	105	0.282231	0.352023	0.422703	0.00594467	101	-0.556655	0.412054	0.176719	0.00691527	79	-0.411881	0.557963	0.460401	0.93877
chr12:6030193:A:G	12	6030193	A	G	0.000562556	10	-0.0730065	1.06745	0.945473	NA	NA	NA	NA	NA	NA	NA	NA	NA	NA	NA	NA	NA	NA	NA	0.87045
chr12:6030196:T:C	12	6030196	T	C	0.000618742	11	1.35708	1.11732	0.224527	0.000695249	12	1.1559	1.35365	0.393153	0.000646071	11	3.62151	1.67203	0.0303161	NA	NA	NA	NA	NA	0.87456
chr12:6030201:T:G	12	6030201	T	G	0.261207	4615	0.00966029	0.0530051	0.855385	0.262885	4509	0.00885038	0.0639646	0.889953	0.263239	4454	0.0394602	0.0702557	0.574344	0.25753	2924	-0.0878794	0.106103	0.407533	0.98606
chr12:6030213:C:A	12	6030213	C	A	0.000393657	7	-1.2453	1.13235	0.271439	NA	NA	NA	NA	NA	NA	NA	NA	NA	NA	NA	NA	NA	NA	NA	0.89245
chr12:6030289:A:G	12	6030289	A	G	0.000112423	2	-1.2462	1.97412	0.527865	NA	NA	NA	NA	NA	NA	NA	NA	NA	NA	NA	NA	NA	NA	NA	0.85794
chr12:6030311:C:G	12	6030311	C	G	0.261207	4615	0.00966029	0.0530051	0.855385	0.262885	4509	0.00885038	0.0639646	0.889953	0.263239	4454	0.0394602	0.0702557	0.574344	0.25753	2924	-0.0878794	0.106103	0.407533	0.98612
chr12:6030330:A:G	12	6030330	A	G	0.259341	4581	0.0105985	0.0532097	0.842118	0.261022	4476	0.0211751	0.0643337	0.742046	0.261232	4419	0.0321178	0.0705157	0.648771	0.255947	2905	-0.0803761	0.10641	0.450042	0.98575
chr12:6030341:G:A	12	6030341	G	A	0.261298	4614	0.00939871	0.053014	0.859283	0.262949	4508	0.00669744	0.0639833	0.916634	0.263304	4453	0.0392784	0.0702634	0.57615	0.257667	2924	-0.0887431	0.106126	0.403039	0.9858
chr12:6030416:T:G	12	6030416	T	G	0.016205	282	0.00304886	0.19056	0.987235	0.0162111	274	0.102839	0.228493	0.652657	0.0163807	273	0.0525456	0.257047	0.838025	0.0149134	167	-0.0271961	0.385724	0.94379	0.84676
chr12:6030448:A:C	12	6030448	A	C	0.000393435	7	-0.0185829	1.10553	0.986589	NA	NA	NA	NA	NA	NA	NA	NA	NA	NA	NA	NA	NA	NA	NA	0.96869
chr12:6030526:C:A	12	6030526	C	A	0.257102	4543	0.00246404	0.0533715	0.963177	0.25886	4441	0.026621	0.0645822	0.68019	0.2591	4385	0.0192248	0.0707464	0.78582	0.253655	2880	-0.0797641	0.106786	0.45509	0.98594
chr12:6030537:CTG:C	12	6030537	CTG	C	0.000168634	3	-1.24423	1.70418	0.465327	NA	NA	NA	NA	NA	NA	NA	NA	NA	NA	NA	NA	NA	NA	NA	0.85785
chr12:6030549:G:A	12	6030549	G	A	0.000112423	2	2.77252	2.03826	0.173754	NA	NA	NA	NA	NA	NA	NA	NA	NA	NA	NA	NA	NA	NA	NA	0.88069
chr12:6030571:A:G	12	6030571	A	G	0.261153	4613	0.00995649	0.0530079	0.85101	0.262802	4506	0.00834081	0.0639709	0.896262	0.263155	4451	0.0397588	0.0702599	0.571474	0.257488	2923	-0.0877178	0.106107	0.408412	0.98596
chr12:6030624:T:C	12	6030624	T	C	0.261236	4615	0.0110291	0.0530061	0.835173	0.262915	4509	0.00889004	0.0639652	0.889464	0.26327	4454	0.0419447	0.0702574	0.550497	0.257576	2924	-0.0881291	0.106109	0.406225	0.986
chr12:6030826:G:A	12	6030826	G	A	0.261207	4615	0.00966029	0.0530051	0.855385	0.262885	4509	0.00885038	0.0639646	0.889953	0.263239	4454	0.0394602	0.0702557	0.574344	0.25753	2924	-0.0878794	0.106103	0.407533	0.98607
chr12:6030945:T:C	12	6030945	T	C	0.26118	4614	0.00978082	0.0530064	0.853604	0.262857	4508	0.0104052	0.0639692	0.870786	0.263239	4454	0.0394602	0.0702557	0.574344	0.257488	2923	-0.0876549	0.106109	0.408757	0.986
chr12:6030959:G:A	12	6030959	G	A	0.26118	4614	0.00978082	0.0530064	0.853604	0.262857	4508	0.0104052	0.0639692	0.870786	0.263239	4454	0.0394602	0.0702557	0.574344	0.257488	2923	-0.0876549	0.106109	0.408757	0.98602
chr12:6031006:A:G	12	6031006	A	G	0.261207	4615	0.00966029	0.0530051	0.855385	0.262885	4509	0.00885038	0.0639646	0.889953	0.263239	4454	0.0394602	0.0702557	0.574344	0.25753	2924	-0.0878794	0.106103	0.407533	0.98605
chr12:6031018:G:A	12	6031018	G	A	0.203739	3466	0.026892	0.0585379	0.645951	0.203307	3357	-0.100939	0.0709803	0.155005	0.202754	3298	0.0205942	0.0776504	0.790842	0.20719	2265	0.117058	0.116652	0.315629	0.96049
chr12:6031032:A:G	12	6031032	A	G	0.00011241	2	-1.26111	2.11831	0.551617	NA	NA	NA	NA	NA	NA	NA	NA	NA	NA	NA	NA	NA	NA	NA	0.8776
chr12:6031102:TAC:T	12	6031102	TAC	T	0.258593	4544	-0.00880968	0.0534229	0.869019	0.260197	4440	0.0298355	0.0646538	0.644464	0.260459	4383	0.0121533	0.0707915	0.863691	0.254961	2878	-0.0806229	0.106947	0.450936	0.98295
chr12:6031370:T:C	12	6031370	T	C	5.6205e-05	1	-1.07604	4.54306	0.812771	NA	NA	NA	NA	NA	NA	NA	NA	NA	NA	NA	NA	NA	NA	NA	0.99933
chr12:6031375:G:T	12	6031375	G	T	5.6205e-05	1	-1.23839	2.65177	0.640496	NA	NA	NA	NA	NA	NA	NA	NA	NA	NA	NA	NA	NA	NA	NA	0.95936
chr12:6031438:A:G	12	6031438	A	G	5.62114e-05	1	-1.08484	4.2756	0.799705	NA	NA	NA	NA	NA	NA	NA	NA	NA	NA	NA	NA	NA	NA	NA	0.86409
chr12:6031463:A:G	12	6031463	A	G	0.000224845	4	-1.15139	1.77894	0.517482	NA	NA	NA	NA	NA	NA	NA	NA	NA	NA	NA	NA	NA	NA	NA	0.83204
chr12:6031493:C:T	12	6031493	C	T	0.00987218	173	-0.229464	0.241096	0.341223	0.0099859	170	0.114987	0.288265	0.689971	0.00994877	167	-0.00858531	0.313771	0.978171	0.00973796	110	0.357127	0.484367	0.460936	0.8417
chr12:6031525:T:G	12	6031525	T	G	0.000505845	9	0.00504241	1.10771	0.996368	NA	NA	NA	NA	NA	NA	NA	NA	NA	NA	NA	NA	NA	NA	NA	0.97058
chr12:6031676:G:A	12	6031676	G	A	0.000393745	7	0.0390538	1.12757	0.972371	NA	NA	NA	NA	NA	NA	NA	NA	NA	NA	NA	NA	NA	NA	NA	0.87532
chr12:6031718:C:G	12	6031718	C	G	0.00146314	26	0.118444	0.58544	0.839669	0.00133318	23	-1.6652	0.738529	0.0241492	0.0012929	22	0.796425	0.796553	0.317389	0.00113676	13	-1.05165	1.3192	0.425343	0.90804
chr12:6031785:G:A	12	6031785	G	A	0.257969	4548	0.00623861	0.0533791	0.90696	0.260133	4454	0.0348844	0.0645825	0.589092	0.260097	4392	0.0286423	0.070779	0.685718	0.254719	2888	-0.0620113	0.106882	0.561792	0.98402
chr12:6031810:G:C	12	6031810	G	C	0.00146199	26	0.312514	0.625426	0.617299	0.0014481	25	-1.40675	0.654078	0.0314973	0.00158581	27	1.54121	0.811794	0.0576268	0.00139811	16	-1.04438	1.30829	0.424706	0.9615
chr12:6031881:A:C	12	6031881	A	C	5.6205e-05	1	-1.23762	2.65541	0.641161	NA	NA	NA	NA	NA	NA	NA	NA	NA	NA	NA	NA	NA	NA	NA	0.96529
chr12:6031889:A:G	12	6031889	A	G	5.62114e-05	1	-1.31779	2.41549	0.585369	NA	NA	NA	NA	NA	NA	NA	NA	NA	NA	NA	NA	NA	NA	NA	0.85427
chr12:6032039:G:A	12	6032039	G	A	0.000168615	3	-1.27943	1.83635	0.485974	NA	NA	NA	NA	NA	NA	NA	NA	NA	NA	NA	NA	NA	NA	NA	0.9872
chr12:6032139:A:G	12	6032139	A	G	5.6205e-05	1	-1.09077	4.1085	0.79063	NA	NA	NA	NA	NA	NA	NA	NA	NA	NA	NA	NA	NA	NA	NA	0.93323
chr12:6032204:G:A	12	6032204	G	A	0.261089	4603	0.0077951	0.0530743	0.883234	0.263084	4504	0.0107382	0.0640132	0.86678	0.263236	4445	0.0334308	0.0703913	0.634839	0.257365	2918	-0.0752485	0.106251	0.478812	0.98449
chr12:6032253:G:A	12	6032253	G	A	0.260534	4588	0.0110428	0.05314	0.83538	0.262573	4490	0.013449	0.0640499	0.833686	0.26263	4429	0.0368695	0.0704906	0.600946	0.256931	2910	-0.0731016	0.106323	0.491742	0.98328
chr12:6032265:C:T	12	6032265	C	T	0.260835	4598	0.00944518	0.0531419	0.858931	0.262792	4499	0.0125792	0.0640615	0.844328	0.26303	4441	0.0343259	0.0704516	0.626098	0.257188	2916	-0.0744816	0.106286	0.483451	0.98438
chr12:6032283:G:A	12	6032283	G	A	0.352346	6128	0.0410674	0.0492572	0.404431	0.354199	5981	-0.0343364	0.059236	0.562148	0.353033	5878	0.0398757	0.0651911	0.540753	0.348837	3900	-0.0655986	0.0984917	0.505391	0.97757
chr12:6032322:A:G	12	6032322	A	G	0.261303	4589	0.00984417	0.0532155	0.853239	0.263371	4491	0.0143348	0.0641349	0.823139	0.263433	4432	0.029524	0.0705794	0.675721	0.257664	2908	-0.0652713	0.106498	0.539952	0.97958
chr12:6032366:A:G	12	6032366	A	G	0.259263	4562	0.00296313	0.0532607	0.955633	0.261208	4463	0.0087221	0.0641994	0.891932	0.261569	4409	0.012661	0.07057	0.857615	0.255567	2892	-0.0999971	0.106532	0.347908	0.98323
chr12:6032367:T:C	12	6032367	T	C	0.257419	4528	0.00535098	0.0534445	0.920247	0.259368	4430	0.0155051	0.0645228	0.810094	0.259585	4374	0.0104453	0.0708042	0.882718	0.25389	2872	-0.0921729	0.106848	0.388329	0.98285
chr12:6032405:T:C	12	6032405	T	C	0.257106	4523	0.0116878	0.0534899	0.827036	0.259016	4424	0.0291575	0.0646186	0.651827	0.259022	4364	0.0290987	0.0709266	0.681612	0.253668	2870	-0.0573832	0.106976	0.591675	0.98293
chr12:6032406:G:A	12	6032406	G	A	0.00163491	29	-0.0632073	0.615167	0.918163	0.00180044	31	0.69731	0.698194	0.317924	0.0016488	28	-0.340353	0.856038	0.690931	0.00175254	20	0.301437	1.16138	0.795211	0.82867
chr12:6032411:G:A	12	6032411	G	A	0.00242363	43	-0.0040406	0.45823	0.992964	0.00243789	42	0.103809	0.548543	0.8499	0.00229655	39	-0.0476109	0.598337	0.936578	0.00262835	30	0.506622	0.882298	0.565828	0.88327
chr12:6032414:C:T	12	6032414	C	T	0.00022482	4	-1.19124	1.74879	0.495757	NA	NA	NA	NA	NA	NA	NA	NA	NA	NA	NA	NA	NA	NA	NA	0.82775
chr12:6032422:G:T	12	6032422	G	T	0.256565	4514	0.0150981	0.0535051	0.777805	0.258663	4419	0.0257443	0.0646301	0.690385	0.258574	4358	0.0312632	0.070904	0.659268	0.253271	2865	-0.067037	0.107018	0.531047	0.98245
chr12:6032467:G:A	12	6032467	G	A	0.00919723	162	-0.229395	0.237011	0.333109	0.00923329	158	-0.0312492	0.302094	0.917612	0.0093613	158	-0.445984	0.306059	0.145065	0.00890182	101	-0.298044	0.498881	0.550225	0.86108
chr12:6032468:T:C	12	6032468	T	C	0.236555	4073	0.0265942	0.0555745	0.632271	0.238366	3985	0.0332697	0.0667203	0.61803	0.23839	3932	0.0598194	0.0736934	0.416945	0.234344	2597	-0.059124	0.110852	0.593784	0.97001
chr12:6032495:G:A	12	6032495	G	A	0.252175	4405	0.0208801	0.0540404	0.699215	0.25395	4307	0.027534	0.0650933	0.6723	0.254362	4257	0.0461836	0.0715504	0.518623	0.248843	2795	-0.0688057	0.107782	0.523227	0.97807
chr12:6032499:G:A	12	6032499	G	A	0.258265	4484	0.0176315	0.0537513	0.742897	0.260055	4384	0.0336204	0.0646914	0.60327	0.260313	4329	0.0278329	0.0712304	0.695986	0.255062	2847	-0.071927	0.107192	0.502213	0.97436
chr12:6032538:C:T	12	6032538	C	T	0.00174569	31	0.686646	0.568545	0.227153	0.00162413	28	-0.385483	0.735117	0.600012	0.00158824	27	-1.10719	0.776154	0.153721	0.00183856	21	0.337535	1.17481	0.773875	0.87302
chr12:6032616:T:C	12	6032616	T	C	5.6205e-05	1	4.5913	2.42962	0.0587955	NA	NA	NA	NA	NA	NA	NA	NA	NA	NA	NA	NA	NA	NA	NA	0.96569
chr12:6032625:G:A	12	6032625	A	G	0.44322	7361	0.046723	0.0485037	0.335403	0.444403	7178	-0.0117617	0.0587437	0.841308	0.443313	7054	0.0487731	0.0642562	0.447827	0.439074	4706	-0.114228	0.096338	0.235739	0.95263
chr12:6032688:T:C	12	6032688	T	C	0.00067446	12	0.00983789	0.808776	0.990295	0.000694686	12	0.0426219	1.07179	0.968279	NA	NA	NA	NA	NA	0.000873515	10	-1.04363	1.62596	0.520968	0.99181
chr12:6032830:G:A	12	6032830	G	A	0.258687	4556	0.0205621	0.0532898	0.699605	0.260613	4457	0.0121835	0.0642917	0.849698	0.260733	4397	0.0432376	0.0707071	0.540866	0.255428	2894	-0.0659823	0.106354	0.534991	0.98404
chr12:6032850:GCA:G	12	6032850	GCA	G	0.00746864	131	0.104773	0.274022	0.702199	0.00722	123	0.262062	0.329943	0.427041	0.00732404	123	-0.184296	0.362728	0.611395	0.00754215	85	-0.470772	0.540955	0.384157	0.80118
chr12:6032888:G:A	12	6032888	G	A	0.256339	4509	0.0136644	0.0535758	0.798686	0.258489	4415	0.0339545	0.0647175	0.599821	0.258608	4356	0.0274508	0.0709932	0.699002	0.253228	2863	-0.0542574	0.107159	0.612628	0.98269
chr12:6032917:TAC:T	12	6032917	TAC	T	0.00469616	83	-0.236484	0.353922	0.504018	0.00454545	78	-0.352101	0.473872	0.457464	0.00455083	77	0.248987	0.474398	0.599689	0.00386643	44	-0.48731	0.750835	0.516323	0.82501
chr12:6032928:G:A	12	6032928	G	A	0.00146182	26	0.00901702	0.642765	0.988807	0.00144793	25	-1.46984	0.650323	0.023811	0.00158562	27	0.99521	0.832806	0.232084	0.00139787	16	-1.04413	1.30829	0.424818	0.95743
chr12:6032934:A:T	12	6032934	A	T	0.00151805	27	0.279481	0.61822	0.651216	0.00150585	26	-1.40358	0.655056	0.0321375	0.00164435	28	1.46152	0.799376	0.0675014	0.00139811	16	-1.04438	1.30829	0.424706	0.96866
chr12:6032945:C:T	12	6032945	C	T	0.00151805	27	0.279481	0.61822	0.651216	0.00150585	26	-1.40358	0.655056	0.0321375	0.00164435	28	1.46152	0.799376	0.0675014	0.00139811	16	-1.04438	1.30829	0.424706	0.96915
chr12:6032962:TCATA:T	12	6032962	TCATA	T	5.62114e-05	1	-1.2426	2.63561	0.637307	NA	NA	NA	NA	NA	NA	NA	NA	NA	NA	NA	NA	NA	NA	NA	0.88753
chr12:6032978:A:G	12	6032978	A	G	0.00151805	27	0.279481	0.61822	0.651216	0.00150585	26	-1.40358	0.655056	0.0321375	0.00164435	28	1.46152	0.799376	0.0675014	0.00139811	16	-1.04438	1.30829	0.424706	0.96762
chr12:6032981:C:T	12	6032981	C	T	5.6205e-05	1	4.52666	2.41738	0.0611315	NA	NA	NA	NA	NA	NA	NA	NA	NA	NA	NA	NA	NA	NA	NA	0.87756
chr12:6032987:T:C	12	6032987	T	C	0.257282	4540	0.0126274	0.0534207	0.813141	0.259512	4447	0.0306479	0.0645811	0.635098	0.259527	4386	0.0225278	0.0708393	0.750475	0.254186	2884	-0.059705	0.106795	0.576119	0.98474
chr12:6032999:C:T	12	6032999	C	T	0.000449741	8	2.11367	1.06072	0.046297	NA	NA	NA	NA	NA	NA	NA	NA	NA	NA	NA	NA	NA	NA	NA	0.95858
chr12:6033039:C:T	12	6033039	C	T	0.041365	720	-0.197683	0.120697	0.101452	0.0411939	697	0.129612	0.149801	0.386913	0.0411722	687	0.0414625	0.160295	0.795895	0.0418153	469	0.246781	0.235942	0.29559	0.94486
chr12:6033049:T:C	12	6033049	T	C	0.0044477	79	-0.626819	0.349399	0.0728144	0.0045813	79	0.389313	0.388678	0.316521	0.00446901	76	-0.166961	0.481621	0.728842	0.00419874	48	0.000124208	0.723923	0.999863	0.96395
chr12:6033182:A:G	12	6033182	A	G	0.258957	4568	0.0153988	0.0533024	0.772662	0.261062	4472	0.0207681	0.0643735	0.746985	0.261039	4410	0.0278708	0.0706794	0.69334	0.255556	2898	-0.0673206	0.106538	0.527458	0.98455
chr12:6033186:G:A	12	6033186	G	A	0.00589904	104	-0.201751	0.320871	0.529506	0.00578271	99	-0.213669	0.403611	0.596532	0.00574576	97	0.567027	0.430452	0.187744	0.00475855	54	-0.594512	0.67928	0.381461	0.80973
chr12:6033193:G:A	12	6033193	G	A	0.2589	4567	0.0158197	0.0533028	0.766627	0.261004	4471	0.0207399	0.0643735	0.747315	0.26098	4409	0.0285618	0.0706805	0.686141	0.255556	2898	-0.0673206	0.106538	0.527458	0.98449
chr12:6033197:T:C	12	6033197	T	C	0.260492	4593	0.0137613	0.053154	0.795717	0.262586	4496	0.0120092	0.0640707	0.851319	0.262703	4436	0.0322764	0.0704982	0.647072	0.257012	2914	-0.0741463	0.106248	0.485263	0.98463
chr12:6033236:G:A	12	6033236	G	A	0.0491619	874	0.0161576	0.107762	0.880814	0.0496524	857	0.0209266	0.129794	0.871913	0.0499941	851	0.108817	0.141786	0.442801	0.0489682	560	-0.10183	0.213163	0.632855	0.99691
chr12:6033327:G:T	12	6033327	G	T	0.000281152	5	-1.24822	1.23834	0.313467	NA	NA	NA	NA	NA	NA	NA	NA	NA	NA	NA	NA	NA	NA	NA	0.89605
chr12:6033388:G:A	12	6033388	G	A	5.62114e-05	1	-1.08235	4.35363	0.803664	NA	NA	NA	NA	NA	NA	NA	NA	NA	NA	NA	NA	NA	NA	NA	0.80607
chr12:6033512:C:T	12	6033512	C	T	0.260549	4594	0.0132246	0.0531547	0.803519	0.262645	4497	0.0122355	0.0640713	0.848552	0.262762	4437	0.0317794	0.0704994	0.652151	0.2571	2915	-0.0745939	0.106249	0.482638	0.98463
chr12:6033569:C:G	12	6033569	C	G	0.00101226	18	-0.125636	0.751508	0.867229	0.000926677	16	1.18805	1.04752	0.256731	0.000881006	15	-1.08704	1.04606	0.29872	0.000961707	11	0.987144	1.4287	0.489605	0.93964
chr12:6033615:G:A	12	6033615	G	A	0.00056224	10	1.90424	1.01995	0.0619031	NA	NA	NA	NA	NA	NA	NA	NA	NA	NA	NA	NA	NA	NA	NA	0.90092
chr12:6033641:C:T	12	6033641	C	T	0.0917452	1616	0.0861846	0.0814972	0.290277	0.0918236	1570	-0.100347	0.0986469	0.309041	0.0907636	1531	0.0470102	0.10864	0.665222	0.0924815	1048	-0.0437744	0.161749	0.786674	0.97855
chr12:6033675:C:G	12	6033675	C	G	0.257339	4541	0.0128021	0.0534338	0.810649	0.259454	4446	0.030511	0.0645901	0.636656	0.259586	4387	0.0226974	0.0708607	0.748733	0.254275	2885	-0.0599448	0.10681	0.574641	0.98459
chr12:6033757:T:TC	12	6033757	T	TC	0.00146298	26	0.118536	0.58544	0.839547	0.00133302	23	-1.66556	0.738578	0.0241273	0.00129275	22	0.796497	0.796553	0.317345	0.00113656	13	-1.0515	1.3192	0.42541	0.9148
chr12:6033917:C:T	12	6033917	C	T	5.6205e-05	1	-1.07849	4.46302	0.809051	NA	NA	NA	NA	NA	NA	NA	NA	NA	NA	NA	NA	NA	NA	NA	0.95826
chr12:6033926:G:A	12	6033926	G	A	0.00011241	2	-0.54443	2.0807	0.793586	NA	NA	NA	NA	NA	NA	NA	NA	NA	NA	NA	NA	NA	NA	NA	0.90949
chr12:6034018:G:A	12	6034018	G	A	0.000112423	2	8.22889	3.86979	0.0334663	NA	NA	NA	NA	NA	NA	NA	NA	NA	NA	NA	NA	NA	NA	NA	0.82964
chr12:6034043:G:A	12	6034043	G	A	0.0018016	32	0.655279	0.563545	0.244919	0.00168174	29	-0.358562	0.728177	0.622429	0.00164667	28	-1.10592	0.767455	0.149579	0.00192543	22	0.293855	1.15592	0.799328	0.87488
chr12:6034069:T:C	12	6034069	T	C	0.0100045	176	-0.21403	0.244752	0.381858	0.00948589	162	0.270269	0.300568	0.368548	0.00973756	164	-0.762211	0.335224	0.0229819	0.00891281	101	-0.0682806	0.496148	0.89054	0.86247
chr12:6034190:T:C	12	6034190	C	T	0.0679341	1122	0.0280733	0.0964379	0.770973	0.0674262	1083	0.0637374	0.11667	0.584857	0.06753	1069	0.0705184	0.127773	0.581014	0.0658711	701	-0.259159	0.193603	0.180697	0.80856
chr12:6034340:C:T	12	6034340	C	T	0.0014615	26	0.00930701	0.642765	0.988447	0.0014476	25	-1.4686	0.650292	0.0239227	0.00158525	27	0.995554	0.832806	0.231922	0.00139787	16	-1.04413	1.30829	0.424818	0.9778
chr12:6034372:G:A	12	6034372	G	A	0.00568758	101	-0.285583	0.308657	0.35484	0.00591647	102	0.237274	0.34262	0.488605	0.00588166	100	0.107734	0.415016	0.795179	0.00551181	63	1.78152	0.67439	0.00824971	0.96468
chr12:6034530:C:T	12	6034530	C	T	0.00011241	2	3.2429	2.11475	0.12516	NA	NA	NA	NA	NA	NA	NA	NA	NA	NA	NA	NA	NA	NA	NA	0.933
chr12:6034621:C:A	12	6034621	C	A	0.00146314	26	0.118496	0.58544	0.8396	0.00133318	23	-1.66556	0.738578	0.0241275	0.00129275	22	0.796497	0.796553	0.317345	0.00113676	13	-1.05161	1.3192	0.425361	0.91461
chr12:6034787:C:A	12	6034787	C	A	0.00112473	20	-0.778723	0.673871	0.247846	0.0012164	21	0.751443	0.728071	0.302025	0.00117454	20	-0.322499	0.881252	0.714398	0.00122335	14	-1.03544	1.39044	0.456461	0.96803
chr12:6034818:T:C	12	6034818	C	T	0.0653054	1161	0.0263511	0.0947374	0.780898	0.0648824	1120	0.0618164	0.114562	0.589481	0.0649671	1106	0.0709155	0.125551	0.572188	0.063363	725	-0.258044	0.190278	0.175054	0.998
chr12:6034906:G:A	12	6034906	G	A	5.62114e-05	1	-1.09608	3.98895	0.783486	NA	NA	NA	NA	NA	NA	NA	NA	NA	NA	NA	NA	NA	NA	NA	0.86568
chr12:6034972:G:A	12	6034972	G	A	0.235737	4099	0.0377552	0.0555296	0.496561	0.23774	4014	0.00374031	0.0667388	0.955307	0.237658	3957	0.0530209	0.0737445	0.472153	0.232737	2602	-0.0141259	0.110967	0.898704	0.97583
chr12:6034974:G:A	12	6034974	G	A	0.000562114	10	1.50714	0.958779	0.115966	0.000636943	11	1.24621	1.3625	0.360376	0.000645843	11	1.70718	1.18624	0.150109	NA	NA	NA	NA	NA	0.90022
chr12:6034981:G:C	12	6034981	G	C	5.62114e-05	1	-1.09608	3.98895	0.783486	NA	NA	NA	NA	NA	NA	NA	NA	NA	NA	NA	NA	NA	NA	NA	0.86568
chr12:6034998:T:C	12	6034998	C	T	0.0681075	1125	0.0303306	0.0962713	0.752721	0.0676046	1086	0.0685855	0.116489	0.556014	0.067711	1072	0.0794984	0.127548	0.533099	0.0661281	704	-0.262339	0.193288	0.174704	0.80885
chr12:6035003:T:G	12	6035003	G	T	0.0681075	1125	0.0303306	0.0962713	0.752721	0.0676046	1086	0.0685855	0.116489	0.556014	0.067711	1072	0.0794984	0.127548	0.533099	0.0661281	704	-0.262339	0.193288	0.174704	0.80886
chr12:6035016:A:G	12	6035016	A	G	5.6205e-05	1	-1.12908	3.42809	0.741882	NA	NA	NA	NA	NA	NA	NA	NA	NA	NA	NA	NA	NA	NA	NA	0.88091
chr12:6035159:A:G	12	6035159	A	G	0.259946	4587	0.0147387	0.0532188	0.781822	0.261732	4484	0.0241185	0.0643402	0.707766	0.261865	4425	0.0256516	0.0705596	0.716197	0.256569	2910	-0.0562786	0.106276	0.596424	0.98488
chr12:6035185:A:C	12	6035185	A	C	0.000844214	15	0.816289	0.821744	0.320534	0.000927536	16	0.499713	0.859174	0.560822	0.000881627	15	2.81598	1.21863	0.0208453	0.000874585	10	-1.04842	1.53433	0.494413	0.81725
chr12:6035214:T:G	12	6035214	T	G	0.00106838	19	-0.156591	0.739295	0.832254	0.000926677	16	1.18805	1.04752	0.256731	0.000939629	16	-1.08518	1.02859	0.291419	0.00104895	12	0.805127	1.36337	0.554829	0.96123
chr12:6035294:G:A	12	6035294	G	A	0.000843455	15	-0.314799	0.925008	0.733615	0.000695008	12	1.09305	1.41044	0.438359	0.000763448	13	-1.0805	1.20035	0.368036	NA	NA	NA	NA	NA	0.96474
chr12:6035320:T:C	12	6035320	T	C	0.000449691	8	0.0524555	1.13077	0.963	NA	NA	NA	NA	NA	NA	NA	NA	NA	NA	NA	NA	NA	NA	NA	0.97436
chr12:6035354:T:C	12	6035354	T	C	0.252474	4491	0.0111546	0.0534224	0.834604	0.254198	4390	0.0181342	0.0647509	0.779431	0.254227	4330	0.012736	0.0707674	0.857176	0.249738	2858	-0.110176	0.106782	0.302173	0.99963
chr12:6035387:G:A	12	6035387	G	A	0.000112435	2	-1.08366	3.07088	0.724177	NA	NA	NA	NA	NA	NA	NA	NA	NA	NA	NA	NA	NA	NA	NA	0.86731
chr12:6035398:T:G	12	6035398	T	G	0.0018016	32	0.655279	0.563545	0.244919	0.00168174	29	-0.358562	0.728177	0.622429	0.00164667	28	-1.10592	0.767455	0.149579	0.00192543	22	0.293855	1.15592	0.799328	0.87405
chr12:6035409:G:A	12	6035409	G	A	0.00892045	157	0.195272	0.237782	0.41152	0.00901006	154	0.495605	0.277734	0.074349	0.00884798	149	0.263609	0.308789	0.393278	0.00936892	106	-0.132467	0.472619	0.779261	0.87552
chr12:6035430:A:G	12	6035430	A	G	5.6205e-05	1	-1.08157	4.36774	0.804423	NA	NA	NA	NA	NA	NA	NA	NA	NA	NA	NA	NA	NA	NA	NA	0.81793
chr12:6035431:A:G	12	6035431	A	G	5.6205e-05	1	-1.08157	4.36774	0.804423	NA	NA	NA	NA	NA	NA	NA	NA	NA	NA	NA	NA	NA	NA	NA	0.81793
chr12:6035443:C:T	12	6035443	C	T	5.6205e-05	1	3.52899	2.23021	0.113568	NA	NA	NA	NA	NA	NA	NA	NA	NA	NA	NA	NA	NA	NA	NA	0.86184
chr12:6035594:A:T	12	6035594	A	T	0.00011241	2	-1.08307	3.05534	0.722976	NA	NA	NA	NA	NA	NA	NA	NA	NA	NA	NA	NA	NA	NA	NA	0.86651
chr12:6035656:T:C	12	6035656	T	C	0.00028112	5	-1.2246	1.55696	0.431557	NA	NA	NA	NA	NA	NA	NA	NA	NA	NA	NA	NA	NA	NA	NA	0.83186
chr12:6035684:G:A	12	6035684	G	A	0.00157463	28	-0.607593	0.56287	0.280385	0.00156413	27	0.0182725	0.661626	0.977967	0.00152726	26	-0.502472	0.775072	0.516797	0.00139811	16	0.372122	1.19343	0.755185	0.93048
chr12:6035731:C:T	12	6035731	T	C	0.340434	5673	0.0166205	0.0508715	0.743883	0.341813	5536	0.0402447	0.0618915	0.515534	0.341871	5459	0.03804	0.0675093	0.573109	0.335227	3599	-0.147133	0.101181	0.145902	0.9479
chr12:6035747:G:A	12	6035747	G	A	5.6205e-05	1	-1.23337	2.6709	0.644237	NA	NA	NA	NA	NA	NA	NA	NA	NA	NA	NA	NA	NA	NA	NA	0.93866
chr12:6035791:C:T	12	6035791	C	T	5.6205e-05	1	-1.08766	4.19292	0.795323	NA	NA	NA	NA	NA	NA	NA	NA	NA	NA	NA	NA	NA	NA	NA	0.825
chr12:6035943:A:T	12	6035943	T	A	0.340494	5674	0.0163086	0.0508645	0.748492	0.341875	5537	0.0411199	0.0618531	0.506178	0.341934	5460	0.0328304	0.0675014	0.626708	0.33532	3600	-0.147857	0.101152	0.143817	0.94789
chr12:6035958:A:G	12	6035958	A	G	0.00106838	19	-0.156591	0.739295	0.832254	0.000926677	16	1.18805	1.04752	0.256731	0.000939629	16	-1.08518	1.02859	0.291419	0.00104895	12	0.805127	1.36337	0.554829	0.96125
chr12:6036019:A:G	12	6036019	A	G	0.00580086	103	-0.218304	0.304882	0.473975	0.00603318	104	0.263582	0.33868	0.436413	0.006	102	0.0589052	0.407544	0.885076	0.00568778	65	1.67281	0.651726	0.0102661	0.96262
chr12:6036045:T:A	12	6036045	T	A	0.00033723	6	1.35229	1.14267	0.236631	NA	NA	NA	NA	NA	NA	NA	NA	NA	NA	NA	NA	NA	NA	NA	0.97065
chr12:6036059:A:G	12	6036059	G	A	0.0688652	1136	0.0295419	0.0958952	0.758033	0.0683377	1096	0.0759569	0.116039	0.512737	0.0683917	1081	0.0877983	0.127108	0.489732	0.0668988	711	-0.270162	0.192485	0.160453	0.8086
chr12:6036256:C:T	12	6036256	C	T	0.00213699	38	-0.19688	0.51094	0.699994	0.00208526	36	-1.20595	0.639625	0.0593759	0.00193821	33	-0.186185	0.678078	0.783641	0.00192274	22	0.22454	1.12574	0.841903	0.96684
chr12:6036363:G:A	12	6036363	A	G	0.339563	5596	0.0123385	0.0512078	0.809595	0.340884	5463	0.0481209	0.0622344	0.439392	0.341459	5393	0.0269773	0.0678772	0.691041	0.334745	3557	-0.13058	0.101851	0.19982	0.94354
chr12:6036424:G:T	12	6036424	G	T	0.000505959	9	0.392013	0.914696	0.668235	NA	NA	NA	NA	NA	NA	NA	NA	NA	NA	NA	NA	NA	NA	NA	0.91191
chr12:6036488:G:A	12	6036488	G	A	0.000112423	2	-1.12312	2.52349	0.656272	NA	NA	NA	NA	NA	NA	NA	NA	NA	NA	NA	NA	NA	NA	NA	0.80525
chr12:6036569:G:A	12	6036569	G	A	5.6205e-05	1	-1.08431	4.28367	0.80017	NA	NA	NA	NA	NA	NA	NA	NA	NA	NA	NA	NA	NA	NA	NA	0.93501
chr12:6036591:G:A	12	6036591	G	A	0.00140528	25	0.0462994	0.652997	0.943475	0.00138985	24	-1.49396	0.65417	0.0223867	0.00152672	26	1.06215	0.846198	0.209403	0.0013105	15	-1.0444	1.33087	0.432602	0.97309
chr12:6036640:G:A	12	6036640	G	A	0.00185811	33	0.829349	0.546929	0.129425	0.00174014	30	-0.317174	0.71762	0.658504	0.00170588	29	-0.563703	0.741259	0.446976	0.00192543	22	0.293855	1.15592	0.799328	0.87166
chr12:6036769:G:C	12	6036769	G	C	0.000168634	3	-1.25106	1.59011	0.431412	NA	NA	NA	NA	NA	NA	NA	NA	NA	NA	NA	NA	NA	NA	NA	0.87472
chr12:6036782:G:A	12	6036782	A	G	0.438877	7209	0.0438261	0.0489115	0.370237	0.440218	7025	0.00467669	0.0592568	0.937094	0.439344	6910	0.0322247	0.0647799	0.618873	0.434787	4607	-0.110999	0.0971218	0.253085	0.94948
chr12:6036929:T:C	12	6036929	T	C	0.00304431	54	0.402888	0.426445	0.344781	0.00307639	53	0.0177439	0.547852	0.974163	0.00282586	48	0.763461	0.609582	0.210413	0.00350508	40	-1.05572	0.780883	0.176389	0.86471
chr12:6036965:G:A	12	6036965	G	A	0.00185811	33	0.829349	0.546929	0.129425	0.00173994	30	-0.317195	0.71762	0.658483	0.00170568	29	-0.563546	0.741259	0.447102	0.00192543	22	0.293855	1.15592	0.799328	0.8729
chr12:6036983:T:C	12	6036983	C	T	0.339273	5598	0.0105704	0.0512076	0.836461	0.340563	5464	0.0509112	0.0621962	0.413039	0.34105	5392	0.0255685	0.0679347	0.706643	0.334367	3559	-0.132022	0.101833	0.194818	0.94392
chr12:6037010:T:C	12	6037010	T	C	0.000112435	2	-1.23462	2.11857	0.560055	NA	NA	NA	NA	NA	NA	NA	NA	NA	NA	NA	NA	NA	NA	NA	0.90867
chr12:6037025:A:G	12	6037025	A	G	0.000393524	7	2.29739	1.06731	0.0313578	NA	NA	NA	NA	NA	NA	NA	NA	NA	NA	NA	NA	NA	NA	NA	0.94476
chr12:6037226:A:T	12	6037226	A	T	0.000112423	2	2.87835	2.03393	0.157018	NA	NA	NA	NA	NA	NA	NA	NA	NA	NA	NA	NA	NA	NA	NA	0.81298
chr12:6037255:T:C	12	6037255	T	C	5.6205e-05	1	3.74264	2.26935	0.099104	NA	NA	NA	NA	NA	NA	NA	NA	NA	NA	NA	NA	NA	NA	NA	0.96291
chr12:6037317:C:T	12	6037317	T	C	0.339234	5596	0.0109137	0.0512098	0.831235	0.340524	5462	0.0507231	0.0621979	0.414779	0.34101	5390	0.025865	0.0679376	0.703413	0.334336	3558	-0.131842	0.101836	0.195442	0.94381
chr12:6037341:T:C	12	6037341	C	T	0.339275	5596	0.0107862	0.0512118	0.833184	0.340566	5462	0.0488309	0.0622092	0.432485	0.341053	5390	0.025796	0.0679393	0.704174	0.334398	3558	-0.132253	0.101848	0.194103	0.9438
chr12:6037420:G:A	12	6037420	G	A	0.077694	1380	0.087151	0.0874829	0.31915	0.0783063	1350	-0.0885114	0.106238	0.404765	0.0785697	1336	-0.0278787	0.115305	0.808949	0.0789888	903	-0.0872984	0.17169	0.611126	0.9933
chr12:6037464:G:C	12	6037464	C	G	0.340829	5608	0.0160867	0.0512434	0.753576	0.342168	5474	0.0493581	0.0622335	0.427713	0.34268	5402	0.0298465	0.0679667	0.660565	0.336412	3570	-0.124999	0.101936	0.220106	0.94276
chr12:6037473:C:T	12	6037473	C	T	0.000674536	12	0.913329	0.850321	0.282778	0.000752663	13	1.29838	1.14766	0.257917	0.00076318	13	1.15688	1.06368	0.276763	0.000960867	11	-1.04436	1.52793	0.494283	0.91923
chr12:6037523:G:C	12	6037523	G	C	5.6205e-05	1	-1.09191	4.07176	0.788572	NA	NA	NA	NA	NA	NA	NA	NA	NA	NA	NA	NA	NA	NA	NA	0.89764
chr12:6037677:T:C	12	6037677	T	C	0.247292	4338	0.0187786	0.0542548	0.729253	0.24906	4240	0.0261144	0.0656659	0.690861	0.249076	4180	0.0165286	0.0719655	0.818345	0.243972	2752	-0.0881654	0.108659	0.417141	0.98169
chr12:6037827:TG:T	12	6037827	TG	T	5.6205e-05	1	-1.11191	3.85112	0.772793	NA	NA	NA	NA	NA	NA	NA	NA	NA	NA	NA	NA	NA	NA	NA	0.92846
chr12:6037842:C:G	12	6037842	C	G	0.2544	4452	0.0181587	0.0539222	0.7363	0.256537	4356	0.0401747	0.0650579	0.53689	0.256542	4294	0.0253821	0.0715988	0.722961	0.250978	2824	-0.0385735	0.107872	0.720653	0.97999
chr12:6037848:C:T	12	6037848	T	C	0.339446	5590	0.0149434	0.0512551	0.77063	0.340744	5456	0.047893	0.0622339	0.441558	0.341235	5384	0.0304448	0.0679969	0.654342	0.334652	3554	-0.127062	0.101951	0.212652	0.94334
chr12:6037860:CT:C	12	6037860	CT	C	0.2544	4452	0.0181587	0.0539222	0.7363	0.256537	4356	0.0401747	0.0650579	0.53689	0.256542	4294	0.0253821	0.0715988	0.722961	0.250978	2824	-0.0385735	0.107872	0.720653	0.97995
chr12:6037890:G:A	12	6037890	A	G	0.339526	5592	0.0147304	0.0512485	0.773782	0.340827	5458	0.0479444	0.0622315	0.441051	0.341318	5386	0.0302285	0.0679877	0.656597	0.334777	3556	-0.127488	0.101916	0.210969	0.94334
chr12:6037910:G:A	12	6037910	G	A	5.6205e-05	1	-1.2187	2.73581	0.655985	NA	NA	NA	NA	NA	NA	NA	NA	NA	NA	NA	NA	NA	NA	NA	0.91718
chr12:6037944:T:C	12	6037944	T	C	0.256763	4480	0.0159166	0.0537944	0.767322	0.258802	4381	0.0475373	0.0649719	0.464376	0.258838	4320	0.0169885	0.0714	0.811932	0.253746	2845	-0.0308038	0.107604	0.774671	0.97839
chr12:6037953:T:C	12	6037953	C	T	0.339509	5589	0.01522	0.0512794	0.766615	0.34081	5455	0.0464422	0.0622919	0.455935	0.341301	5383	0.0309665	0.0680375	0.64901	0.334715	3554	-0.127121	0.10203	0.212797	0.94307
chr12:6038255:C:G	12	6038255	C	G	0.061052	1033	-0.0346392	0.0997393	0.728368	0.0619679	1019	-0.0519584	0.118864	0.66202	0.0621218	1006	-0.0945374	0.131777	0.473124	0.0600625	653	-0.0134291	0.200788	0.946676	0.91072
chr12:6038291:C:T	12	6038291	C	T	0.00011241	2	-1.28947	1.96624	0.511951	NA	NA	NA	NA	NA	NA	NA	NA	NA	NA	NA	NA	NA	NA	NA	0.97049
chr12:6038370:C:T	12	6038370	C	T	0.00332582	59	0.252511	0.426238	0.553571	0.00330972	57	0.626595	0.541056	0.246825	0.00347386	59	-0.791701	0.552255	0.151692	0.00315347	36	-1.04736	0.835943	0.210237	0.84373
chr12:6038445:C:T	12	6038445	T	C	0.339507	5591	0.0149141	0.051258	0.771081	0.340807	5457	0.0467639	0.0622703	0.452663	0.341298	5385	0.030265	0.0679967	0.656251	0.334652	3554	-0.126906	0.101962	0.213266	0.94322
chr12:6038545:G:C	12	6038545	G	C	0.00106874	19	-1.18408	0.807533	0.142568	0.000811218	14	1.09664	1.44494	0.447882	0.0010577	18	-1.09765	1.01676	0.280337	0.000961538	11	-1.04075	1.6124	0.518626	0.89076
chr12:6038620:T:C	12	6038620	T	C	0.255575	4470	0.0160423	0.0538176	0.765638	0.257572	4371	0.0469219	0.0650341	0.470604	0.257592	4309	0.0213341	0.0714441	0.765236	0.252223	2836	-0.0341253	0.107653	0.751248	0.9797
chr12:6038725:G:C	12	6038725	G	C	0.00670378	118	0.0596063	0.278921	0.830778	0.00672987	115	-0.102939	0.33869	0.76118	0.00652974	110	-0.192902	0.365125	0.597278	0.0066231	75	0.839066	0.562653	0.135892	0.84637
chr12:6039064:A:G	12	6039064	G	A	0.386799	6335	-0.0140413	0.0498999	0.778413	0.387411	6173	0.0607132	0.0609681	0.319339	0.388351	6094	0.0596581	0.0661628	0.367223	0.382481	4039	-0.0865201	0.0995288	0.384685	0.9438
chr12:6039143:G:C	12	6039143	C	G	0.389018	6369	-0.00821765	0.0498524	0.86907	0.389503	6204	0.0617211	0.0609081	0.310894	0.390412	6124	0.0540841	0.0660781	0.413079	0.384761	4060	-0.0849564	0.0994243	0.392837	0.94367
chr12:6039160:A:G	12	6039160	G	A	0.386799	6335	-0.0140413	0.0498999	0.778413	0.387411	6173	0.0607132	0.0609681	0.319339	0.388351	6094	0.0596581	0.0661628	0.367223	0.382481	4039	-0.0865201	0.0995288	0.384685	0.94387
chr12:6039265:G:A	12	6039265	G	A	0.000843265	15	-0.0557139	0.769564	0.942286	0.000984252	17	-0.0318759	1.08131	0.976483	0.000998004	17	-0.168933	0.960389	0.860372	NA	NA	NA	NA	NA	0.91438
chr12:6039271:G:C	12	6039271	G	C	5.6205e-05	1	3.63332	2.24791	0.106027	NA	NA	NA	NA	NA	NA	NA	NA	NA	NA	NA	NA	NA	NA	NA	0.9681
chr12:6039272:GTCAGGC:G	12	6039272	GTCAGGC	G	0.00011241	2	-1.21723	2.2422	0.587217	NA	NA	NA	NA	NA	NA	NA	NA	NA	NA	NA	NA	NA	NA	NA	0.91077
chr12:6039280:G:T	12	6039280	G	T	0.00011241	2	-1.21723	2.2422	0.587217	NA	NA	NA	NA	NA	NA	NA	NA	NA	NA	NA	NA	NA	NA	NA	0.91077
chr12:6039309:C:T	12	6039309	C	T	0.0125945	220	0.132303	0.214436	0.537249	0.0129204	219	0.0150568	0.247452	0.951481	0.0129248	216	0.179938	0.276351	0.514969	0.0138146	155	1.11492	0.417254	0.00753887	0.8654
chr12:6039357:GA:G	12	6039357	GA	G	5.6205e-05	1	-1.22231	2.7209	0.653265	NA	NA	NA	NA	NA	NA	NA	NA	NA	NA	NA	NA	NA	NA	NA	0.98673
chr12:6039389:A:G	12	6039389	A	G	0.247378	4340	0.017649	0.0542381	0.74488	0.249031	4240	0.0231398	0.0656126	0.724334	0.249106	4181	0.0131645	0.0719509	0.854825	0.244104	2753	-0.094904	0.108615	0.382245	0.98124
chr12:6039406:C:T	12	6039406	C	T	0.00118084	21	-0.331935	0.670498	0.62056	0.00115835	20	0.590957	0.845715	0.484698	0.0011744	20	-0.30853	0.888749	0.728478	0.00113597	13	-1.04469	1.38641	0.451134	0.96695
chr12:6039424:T:C	12	6039424	T	C	0.000843265	15	-1.18432	0.837539	0.157347	0.000868558	15	1.28691	1.04891	0.219859	0.000763269	13	-1.11348	1.04523	0.28674	0.000961034	11	-1.03604	1.67356	0.535873	0.98323
chr12:6039443:T:C	12	6039443	T	C	0.00191226	34	-0.606831	0.554411	0.273713	0.00179606	31	1.23912	0.741772	0.0948223	0.00170368	29	-1.10109	0.733548	0.133344	0.00201084	23	0.0702652	1.05715	0.947006	0.96489
chr12:6039508:G:A	12	6039508	G	A	0.299708	5140	-0.018036	0.0517435	0.727416	0.301164	5018	0.056756	0.0629197	0.367037	0.301315	4950	0.0377149	0.0686553	0.582775	0.296776	3277	-0.0093924	0.103408	0.927629	0.97235
chr12:6039878:G:C	12	6039878	G	C	0.00259272	46	-0.201251	0.456193	0.659103	0.0027278	47	0.726003	0.514228	0.158	0.00264862	45	-1.09781	0.611298	0.0725148	0.00271549	31	0.571537	0.898019	0.524488	0.87584
chr12:6040000:A:G	12	6040000	A	G	0.00185748	33	0.617435	0.557508	0.268081	0.00173953	30	-0.340332	0.723859	0.638238	0.00170528	29	-1.1051	0.75774	0.144725	0.00201225	23	0.248057	1.13576	0.827113	0.88267
chr12:6040077:GA:G	12	6040077	GA	G	0.000505902	9	-0.112419	1.05827	0.9154	NA	NA	NA	NA	NA	NA	NA	NA	NA	NA	NA	NA	NA	NA	NA	0.96073
chr12:6040098:C:T	12	6040098	C	T	5.62114e-05	1	-1.08032	4.41563	0.806722	NA	NA	NA	NA	NA	NA	NA	NA	NA	NA	NA	NA	NA	NA	NA	0.82635
chr12:6040303:T:A	12	6040303	T	A	0.00011241	2	-1.08533	3.02069	0.719371	NA	NA	NA	NA	NA	NA	NA	NA	NA	NA	NA	NA	NA	NA	NA	0.96575
chr12:6040333:C:T	12	6040333	C	T	0.000618394	11	0.984319	0.865361	0.255343	0.000694847	12	1.30076	1.15145	0.258617	0.000704556	12	1.23924	1.08352	0.252742	0.000961034	11	-1.04457	1.52793	0.494197	0.85407
chr12:6040334:G:A	12	6040334	G	A	0.000674916	12	0.835661	0.834063	0.316385	0.000637312	11	-3.7101	1.25614	0.00314125	0.000646223	11	1.52791	1.14599	0.182445	NA	NA	NA	NA	NA	0.88033
chr12:6040360:G:A	12	6040360	G	A	0.00498245	88	0.480025	0.348549	0.168448	0.00489739	84	-0.710624	0.440517	0.10671	0.00508394	86	0.740405	0.45199	0.101401	0.00492958	56	0.259058	0.662852	0.695927	0.87271
chr12:6040458:T:C	12	6040458	T	C	5.6205e-05	1	-1.21033	2.78959	0.664379	NA	NA	NA	NA	NA	NA	NA	NA	NA	NA	NA	NA	NA	NA	NA	0.84972
chr12:6040540:G:A	12	6040540	G	A	0.302639	5183	-0.0017947	0.0516394	0.972276	0.303114	5042	0.0255797	0.0626675	0.683141	0.303315	4978	0.0415535	0.0684337	0.543713	0.299782	3297	-0.0302367	0.102959	0.769005	0.9689
chr12:6040572:T:G	12	6040572	T	G	0.299615	5136	-0.0122989	0.0517307	0.812077	0.300144	4998	0.0266057	0.0628514	0.672068	0.300256	4932	0.0420525	0.0686133	0.539948	0.296512	3264	-0.037127	0.103164	0.718935	0.96911
chr12:6040610:A:T	12	6040610	A	T	5.6205e-05	1	-1.34082	2.37017	0.571592	NA	NA	NA	NA	NA	NA	NA	NA	NA	NA	NA	NA	NA	NA	NA	0.97277
chr12:6040649:A:G	12	6040649	A	G	5.6205e-05	1	-1.07056	4.76092	0.822084	NA	NA	NA	NA	NA	NA	NA	NA	NA	NA	NA	NA	NA	NA	NA	0.90926
chr12:6040832:CA:C	12	6040832	CA	C	0.00202931	36	0.0824392	0.515475	0.872937	0.00208986	36	-0.274876	0.559131	0.622992	0.00206028	35	0.61147	0.658402	0.353035	0.0022779	26	1.09541	1.03319	0.289045	0.85682
chr12:6040850:G:A	12	6040850	G	A	5.6205e-05	1	-1.08466	4.26504	0.799252	NA	NA	NA	NA	NA	NA	NA	NA	NA	NA	NA	NA	NA	NA	NA	0.84705
chr12:6040900:C:T	12	6040900	C	T	0.0462209	817	-0.186814	0.111732	0.0945265	0.0453751	779	0.232832	0.138678	0.0931641	0.045637	773	0.0762119	0.148832	0.608605	0.0459578	523	0.343665	0.221365	0.120547	0.98024
chr12:6040901:G:T	12	6040901	G	T	5.62177e-05	1	-1.09841	3.93778	0.780289	NA	NA	NA	NA	NA	NA	NA	NA	NA	NA	NA	NA	NA	NA	NA	0.81506
chr12:6041151:C:T	12	6041151	C	T	5.62114e-05	1	-1.1015	3.87285	0.776092	NA	NA	NA	NA	NA	NA	NA	NA	NA	NA	NA	NA	NA	NA	NA	0.854
chr12:6041162:G:C	12	6041162	G	C	5.6205e-05	1	3.74264	2.26935	0.099104	NA	NA	NA	NA	NA	NA	NA	NA	NA	NA	NA	NA	NA	NA	NA	0.99112
chr12:6041217:G:A	12	6041217	G	A	5.6205e-05	1	-1.07056	4.76092	0.822084	NA	NA	NA	NA	NA	NA	NA	NA	NA	NA	NA	NA	NA	NA	NA	0.88952
chr12:6041219:C:T	12	6041219	C	T	5.6205e-05	1	-1.21675	2.74722	0.657836	NA	NA	NA	NA	NA	NA	NA	NA	NA	NA	NA	NA	NA	NA	NA	0.97444
chr12:6041321:T:C	12	6041321	T	C	0.0466719	826	-0.180017	0.111454	0.106274	0.0458513	788	0.197962	0.138543	0.153037	0.046055	781	0.072493	0.148579	0.625615	0.0463646	528	0.330251	0.220391	0.134009	0.98308
chr12:6041377:C:T	12	6041377	C	T	0.000449691	8	1.7336	1.00116	0.0833465	NA	NA	NA	NA	NA	NA	NA	NA	NA	NA	NA	NA	NA	NA	NA	0.96071
chr12:6041424:C:T	12	6041424	C	T	0.00011241	2	3.2429	2.11475	0.12516	NA	NA	NA	NA	NA	NA	NA	NA	NA	NA	NA	NA	NA	NA	NA	0.91578
chr12:6041441:T:A	12	6041441	T	A	0.265039	4494	4.80235e-06	0.0542587	0.999929	0.265056	4366	0.0490209	0.0654205	0.453665	0.265082	4306	0.0517363	0.0720508	0.472724	0.262679	2859	0.0390565	0.108299	0.718372	0.96044
chr12:6041472:G:A	12	6041472	G	A	0.00191377	34	0.504446	0.541597	0.351645	0.00179752	31	-0.607898	0.684103	0.374215	0.00176408	30	-1.11184	0.728669	0.127047	0.00209974	24	0.144748	1.09024	0.894378	0.8778
chr12:6041480:G:A	12	6041480	G	A	0.00191377	34	0.504446	0.541597	0.351645	0.00179752	31	-0.607898	0.684103	0.374215	0.00176408	30	-1.11184	0.728669	0.127047	0.00209974	24	0.144748	1.09024	0.894378	0.88241
chr12:6041683:G:A	12	6041683	G	A	0.00022482	4	-1.24272	1.58988	0.434422	NA	NA	NA	NA	NA	NA	NA	NA	NA	NA	NA	NA	NA	NA	NA	0.96975
chr12:6041690:G:A	12	6041690	G	A	0.00022482	4	-1.19892	1.61623	0.458208	NA	NA	NA	NA	NA	NA	NA	NA	NA	NA	NA	NA	NA	NA	NA	0.93142
chr12:6041712:G:A	12	6041712	G	A	5.6205e-05	1	-1.1003	3.88765	0.777158	NA	NA	NA	NA	NA	NA	NA	NA	NA	NA	NA	NA	NA	NA	NA	0.82258
chr12:6041735:C:T	12	6041735	C	T	0.0467126	827	-0.19413	0.111632	0.0820332	0.0459463	790	0.193495	0.13822	0.161542	0.0460976	782	0.0518285	0.149025	0.728003	0.0464361	529	0.326241	0.220374	0.138768	0.98336
chr12:6041847:C:A	12	6041847	C	A	0.00084355	15	-0.677198	0.758862	0.372186	0.000926999	16	1.14115	1.05458	0.279211	0.00093996	16	-1.10535	0.945521	0.242387	NA	NA	NA	NA	NA	0.90453
chr12:6041868:A:C	12	6041868	A	C	0.00101192	18	-0.0287499	0.777003	0.970484	0.00104227	18	-1.40465	0.826334	0.0891578	0.00111555	19	0.830711	0.980094	0.39667	0.000873668	10	-1.03811	1.73205	0.548938	0.97632
chr12:6042200:T:A	12	6042200	T	A	0.0469173	831	-0.174997	0.111145	0.115375	0.0461047	793	0.196338	0.137743	0.154044	0.0463116	786	0.0864157	0.1482	0.559826	0.0466749	532	0.320098	0.219614	0.144965	0.98426
chr12:6042356:G:A	12	6042356	G	A	0.0469226	831	-0.175354	0.111142	0.114626	0.04611	793	0.193574	0.13787	0.160311	0.046317	786	0.0858505	0.148176	0.562332	0.046683	532	0.320134	0.21965	0.144986	0.98358
chr12:6042378:A:G	12	6042378	A	G	0.000955593	17	-0.0409433	0.763628	0.95724	0.000984252	17	0.251222	1.00948	0.803468	0.000880592	15	0.726667	0.959617	0.448902	0.00104822	12	-1.0351	1.62265	0.523532	0.97983
chr12:6042412:T:C	12	6042412	T	C	0.0469685	832	-0.176966	0.111056	0.111052	0.0461574	794	0.198193	0.137621	0.149829	0.046365	787	0.084749	0.148104	0.567168	0.0467544	533	0.317094	0.219392	0.148365	0.98476
chr12:6042431:G:A	12	6042431	A	G	0.118531	2107	-0.0605293	0.0722493	0.402152	0.117555	2029	0.0912946	0.0881465	0.300335	0.118172	2012	0.0902235	0.0955481	0.34503	0.115492	1321	-0.00331346	0.144537	0.98171	0.99819
chr12:6042487:A:G	12	6042487	A	G	0.0468556	830	-0.174713	0.111155	0.115999	0.0460993	793	0.196607	0.137715	0.153396	0.0463061	786	0.0853928	0.148138	0.564318	0.0467544	533	0.317094	0.219392	0.148365	0.98468
chr12:6042504:C:G	12	6042504	C	G	0.293149	5075	0.0824312	0.0520614	0.113343	0.293967	4941	-0.0115407	0.0625202	0.85355	0.29339	4865	0.0461726	0.0691227	0.504146	0.291547	3242	0.0778063	0.103736	0.45323	0.97461
chr12:6042509:G:C	12	6042509	G	C	0.000449944	8	-1.14374	1.35653	0.399152	NA	NA	NA	NA	NA	NA	NA	NA	NA	NA	NA	NA	NA	NA	NA	0.85557
chr12:6042537:G:A	12	6042537	G	A	0.000224871	4	0.718278	1.39847	0.60752	NA	NA	NA	NA	NA	NA	NA	NA	NA	NA	NA	NA	NA	NA	NA	0.93913
chr12:6042610:T:C	12	6042610	T	C	0.00390183	69	0.266253	0.350484	0.447451	0.00390079	67	0.491705	0.428089	0.250719	0.00378072	64	0.165459	0.45309	0.714978	0.00431034	49	-0.528772	0.693425	0.445732	0.85314
chr12:6042673:T:C	12	6042673	T	C	0.000730665	13	-0.242856	0.967696	0.801843	0.000636795	11	1.09513	1.41828	0.440023	0.000704391	12	-1.08199	1.22833	0.378391	NA	NA	NA	NA	NA	0.99533
chr12:6042675:C:T	12	6042675	C	T	5.6205e-05	1	-1.09021	4.11419	0.791019	NA	NA	NA	NA	NA	NA	NA	NA	NA	NA	NA	NA	NA	NA	NA	0.87954
chr12:6042680:T:C	12	6042680	T	C	0.0469685	832	-0.176966	0.111056	0.111052	0.0461574	794	0.198193	0.137621	0.149829	0.046365	787	0.084749	0.148104	0.567168	0.0467544	533	0.317094	0.219392	0.148365	0.98476
chr12:6042707:C:T	12	6042707	T	C	0.450115	7426	0.0281622	0.0487645	0.563591	0.449769	7208	0.0186842	0.0593634	0.752957	0.44981	7107	0.0765669	0.0645688	0.235694	0.448224	4744	0.00871112	0.0973575	0.928704	0.95059
chr12:6042712:T:C	12	6042712	T	C	0.0468768	830	-0.175348	0.111146	0.11465	0.0460626	792	0.197983	0.137646	0.150335	0.046269	785	0.0867507	0.148227	0.558377	0.046683	532	0.318283	0.219497	0.147044	0.98364
chr12:6042736:C:T	12	6042736	C	T	0.0469685	832	-0.176966	0.111056	0.111052	0.0461574	794	0.198193	0.137621	0.149829	0.046365	787	0.084749	0.148104	0.567168	0.0467544	533	0.317094	0.219392	0.148365	0.98476
chr12:6042738:G:A	12	6042738	G	A	0.0469685	832	-0.176966	0.111056	0.111052	0.0461574	794	0.198193	0.137621	0.149829	0.046365	787	0.084749	0.148104	0.567168	0.0467544	533	0.317094	0.219392	0.148365	0.98474
chr12:6042832:T:G	12	6042832	T	G	0.000224896	4	0.522308	1.35164	0.699183	NA	NA	NA	NA	NA	NA	NA	NA	NA	NA	NA	NA	NA	NA	NA	0.84063
chr12:6042940:G:A	12	6042940	G	A	0.0469685	832	-0.176966	0.111056	0.111052	0.0461574	794	0.198193	0.137621	0.149829	0.046365	787	0.084749	0.148104	0.567168	0.0467544	533	0.317094	0.219392	0.148365	0.98475
chr12:6042977:A:G	12	6042977	A	G	5.6224e-05	1	-1.08074	4.39421	0.805723	NA	NA	NA	NA	NA	NA	NA	NA	NA	NA	NA	NA	NA	NA	NA	0.82479
chr12:6043113:T:C	12	6043113	T	C	0.0469738	832	-0.177051	0.111057	0.110883	0.0461628	794	0.198387	0.137622	0.149434	0.0463705	787	0.0847017	0.148104	0.567386	0.0467626	533	0.321413	0.219394	0.14292	0.98455
chr12:6043455:C:G	12	6043455	C	G	0.000112423	2	-1.10057	2.73853	0.687769	NA	NA	NA	NA	NA	NA	NA	NA	NA	NA	NA	NA	NA	NA	NA	0.92482
chr12:6043477:A:C	12	6043477	A	C	0.00253721	45	-0.464099	0.469115	0.322513	0.0024971	43	0.539255	0.545957	0.323288	0.00253239	43	-0.64287	0.608674	0.290885	0.00254118	29	-0.993218	0.926039	0.283476	0.83158
chr12:6043489:T:C	12	6043489	T	C	0.0469685	832	-0.176966	0.111056	0.111052	0.0461574	794	0.198193	0.137621	0.149829	0.046365	787	0.084749	0.148104	0.567168	0.0467544	533	0.317094	0.219392	0.148365	0.98343
chr12:6043550:AG:A	12	6043550	AG	A	0.305374	5341	0.0637572	0.0511522	0.212609	0.306288	5202	-0.0190082	0.0614544	0.757089	0.305493	5117	0.0316425	0.0678407	0.640912	0.304127	3419	0.0543413	0.102236	0.595054	0.98033
chr12:6043561:G:A	12	6043561	G	A	0.353414	6160	0.0329841	0.0492405	0.502949	0.353497	5984	0.0112578	0.0595487	0.850052	0.352917	5893	0.0527504	0.0653393	0.419476	0.351802	3943	0.127763	0.098339	0.193872	0.97987
chr12:6043654:C:T	12	6043654	C	T	5.6205e-05	1	-1.25001	2.60691	0.631585	NA	NA	NA	NA	NA	NA	NA	NA	NA	NA	NA	NA	NA	NA	NA	0.97325
chr12:6043688:C:T	12	6043688	C	T	0.0469685	832	-0.176966	0.111056	0.111052	0.0461574	794	0.198193	0.137621	0.149829	0.046365	787	0.084749	0.148104	0.567168	0.0467544	533	0.317094	0.219392	0.148365	0.9834
chr12:6043703:G:A	12	6043703	G	A	0.0186811	332	-0.231647	0.170529	0.174336	0.0184262	318	-0.22719	0.204889	0.267496	0.0183901	313	-0.176546	0.227575	0.437884	0.0180976	207	-0.242621	0.343668	0.480203	0.98336
chr12:6043733:G:A	12	6043733	G	A	0.0468662	830	-0.17534	0.111141	0.114652	0.0461047	793	0.197791	0.13765	0.150743	0.0463116	786	0.0855937	0.148155	0.563445	0.0465953	531	0.321631	0.219729	0.143258	0.98225
chr12:6043810:G:A	12	6043810	A	G	0.449041	7446	0.0245417	0.0486218	0.613736	0.448622	7230	0.0167645	0.0591071	0.776694	0.448502	7124	0.0763135	0.0643822	0.235891	0.446469	4754	0.0115585	0.0969993	0.905148	0.95316
chr12:6043954:C:T	12	6043954	C	T	0.0109103	192	-0.233516	0.235065	0.320511	0.0109408	187	0.123765	0.270838	0.647692	0.0110966	187	-0.122285	0.314433	0.697346	0.0108581	123	-0.444931	0.448654	0.321342	0.88579
chr12:6044073:T:A	12	6044073	T	A	5.6205e-05	1	-1.12055	3.54058	0.751631	NA	NA	NA	NA	NA	NA	NA	NA	NA	NA	NA	NA	NA	NA	NA	0.85402
chr12:6044127:C:G	12	6044127	C	G	0.00101192	18	-0.0287499	0.777003	0.970484	0.00104227	18	-1.40465	0.826334	0.0891578	0.00111555	19	0.830711	0.980094	0.39667	0.000873668	10	-1.03811	1.73205	0.548938	0.97775
chr12:6044185:T:C	12	6044185	T	C	0.000955593	17	-0.0409433	0.763628	0.95724	0.000984252	17	0.251222	1.00948	0.803468	0.000880592	15	0.726667	0.959617	0.448902	0.00104822	12	-1.0351	1.62265	0.523532	0.99013
chr12:6044220:C:G	12	6044220	C	G	0.0469685	832	-0.176966	0.111056	0.111052	0.0461574	794	0.198193	0.137621	0.149829	0.046365	787	0.084749	0.148104	0.567168	0.0467544	533	0.317094	0.219392	0.148365	0.98333
chr12:6044221:A:G	12	6044221	A	G	5.6205e-05	1	-1.10627	3.76972	0.76917	NA	NA	NA	NA	NA	NA	NA	NA	NA	NA	NA	NA	NA	NA	NA	0.93741
chr12:6044253:C:A	12	6044253	C	A	0.00612245	108	0.15906	0.289548	0.582773	0.00607477	104	-0.121999	0.353478	0.72999	0.00586423	99	-0.103706	0.382671	0.786386	0.00599225	68	1.00535	0.58758	0.0870822	0.86001
chr12:6044348:A:G	12	6044348	A	G	0.360555	6415	0.0336308	0.0484138	0.487272	0.36041	6225	0.0192852	0.0585917	0.742046	0.359575	6125	0.0606542	0.064288	0.345438	0.359364	4114	0.142189	0.0966213	0.141126	0.99993
chr12:6044368:T:C	12	6044368	T	C	0.360555	6415	0.0336308	0.0484138	0.487272	0.36041	6225	0.0192852	0.0585917	0.742046	0.359575	6125	0.0606542	0.064288	0.345438	0.359364	4114	0.142189	0.0966213	0.141126	0.99992
chr12:6044481:T:C	12	6044481	T	C	5.6205e-05	1	-1.38699	2.29383	0.545404	NA	NA	NA	NA	NA	NA	NA	NA	NA	NA	NA	NA	NA	NA	NA	0.90715
chr12:6044493:G:T	12	6044493	T	G	0.429222	7635	0.0315271	0.0469455	0.501859	0.428952	7408	0.0250219	0.05704	0.660899	0.428781	7303	0.0755942	0.0622039	0.224266	0.425127	4866	0.0602726	0.0934014	0.518728	0.99987
chr12:6044529:T:C	12	6044529	T	C	0.000112435	2	3.94834	2.27459	0.0825902	NA	NA	NA	NA	NA	NA	NA	NA	NA	NA	NA	NA	NA	NA	NA	0.93381
chr12:6044572:A:G	12	6044572	A	G	0.353282	6157	0.0332067	0.0492534	0.500184	0.353438	5983	0.0108899	0.059561	0.854927	0.352857	5892	0.0527849	0.0653551	0.419285	0.351776	3942	0.127839	0.098364	0.193719	0.97985
chr12:6044573:C:T	12	6044573	C	T	0.35343	6161	0.0328724	0.0492438	0.504425	0.353514	5985	0.0112735	0.0595474	0.849842	0.352934	5894	0.0525899	0.0653475	0.420951	0.351776	3942	0.127839	0.098364	0.193719	0.97987
chr12:6044676:G:C	12	6044676	G	C	0.00084355	15	-0.677198	0.758862	0.372186	0.000926999	16	1.14115	1.05458	0.279211	0.00093996	16	-1.10535	0.945521	0.242387	NA	NA	NA	NA	NA	0.90906
chr12:6044799:G:A	12	6044799	G	A	0.013236	232	0.0258083	0.207489	0.901011	0.0132151	225	0.205886	0.2524	0.414664	0.013288	223	0.0762528	0.282843	0.787472	0.0124091	140	-0.181768	0.419332	0.664673	0.86146
chr12:6044801:T:A	12	6044801	T	A	0.353093	6153	0.030066	0.0492816	0.541806	0.353167	5977	0.0130088	0.0596023	0.827226	0.352642	5887	0.0475664	0.0654005	0.467036	0.351455	3937	0.129697	0.0984499	0.187708	0.97958
chr12:6044806:A:T	12	6044806	A	T	0.000955593	17	-0.0409433	0.763628	0.95724	0.000984252	17	0.251222	1.00948	0.803468	0.000880592	15	0.726667	0.959617	0.448902	0.00104822	12	-1.0351	1.62265	0.523532	0.98985
chr12:6044848:T:C	12	6044848	T	C	0.00258951	46	0.579812	0.452111	0.199683	0.00255161	44	-0.00747117	0.56875	0.989519	0.00252882	43	-0.396757	0.597973	0.507009	0.00314961	36	-0.290982	0.869919	0.738007	0.89663
chr12:6044913:G:A	12	6044913	G	A	0.0467638	828	-0.17174	0.111302	0.122826	0.0459463	790	0.20928	0.138001	0.129391	0.0461511	783	0.0902891	0.148425	0.542979	0.0465157	530	0.325373	0.22001	0.139167	0.98252
chr12:6044940:G:A	12	6044940	G	A	0.000731735	13	1.1775	0.886991	0.184336	0.000695814	12	-2.55754	1.13787	0.0245987	0.000705384	12	3.13432	1.30357	0.016199	0.000962211	11	1.43435	1.57307	0.361868	0.84729
chr12:6045040:T:C	12	6045040	C	T	0.069638	1239	8.10196e-05	0.0920552	0.999298	0.0695265	1201	0.0264503	0.111898	0.813139	0.0700869	1194	0.0859664	0.121206	0.478164	0.0668239	765	-0.298649	0.185142	0.106726	0.99991
chr12:6045138:C:T	12	6045138	C	T	0.0119812	209	0.158631	0.220178	0.471238	0.0123493	209	-0.0273583	0.25189	0.91351	0.0123442	206	0.163272	0.283053	0.564058	0.0132049	148	0.878874	0.415743	0.0345167	0.85058
chr12:6045139:G:A	12	6045139	G	A	0.000112423	2	2.91074	2.0397	0.153568	NA	NA	NA	NA	NA	NA	NA	NA	NA	NA	NA	NA	NA	NA	NA	0.8336
chr12:6045303:A:G	12	6045303	A	G	0.360155	6405	0.0313533	0.0484681	0.517706	0.359998	6215	0.0213322	0.0586599	0.716113	0.359215	6116	0.0562808	0.0643661	0.381908	0.35899	4109	0.144224	0.0967143	0.1359	0.99969
chr12:6045333:G:T	12	6045333	G	T	5.6205e-05	1	-1.40395	2.27183	0.536586	NA	NA	NA	NA	NA	NA	NA	NA	NA	NA	NA	NA	NA	NA	NA	0.98145
chr12:6045371:A:G	12	6045371	A	G	0.00011241	2	3.8373	2.239	0.0865572	NA	NA	NA	NA	NA	NA	NA	NA	NA	NA	NA	NA	NA	NA	NA	0.97837
chr12:6045432:A:T	12	6045432	A	T	0.000955593	17	-0.0409433	0.763628	0.95724	0.000984252	17	0.251222	1.00948	0.803468	0.000880592	15	0.726667	0.959617	0.448902	0.00104822	12	-1.0351	1.62265	0.523532	0.9904
chr12:6045462:G:C	12	6045462	G	C	0.00044964	8	-1.17202	1.27615	0.358405	NA	NA	NA	NA	NA	NA	NA	NA	NA	NA	NA	NA	NA	NA	NA	0.99259
chr12:6045464:AGG:A	12	6045464	AGG	A	0.00044964	8	-1.17202	1.27615	0.358405	NA	NA	NA	NA	NA	NA	NA	NA	NA	NA	NA	NA	NA	NA	NA	0.99259
chr12:6045467:T:C	12	6045467	T	C	0.00044964	8	-1.17202	1.27615	0.358405	NA	NA	NA	NA	NA	NA	NA	NA	NA	NA	NA	NA	NA	NA	NA	0.99259
chr12:6045481:T:C	12	6045481	T	C	0.0135716	240	0.0144227	0.208969	0.944975	0.0138096	237	0.00392252	0.25724	0.987834	0.0134113	227	0.351814	0.278447	0.206414	0.0135516	154	-0.391303	0.412372	0.342667	0.94484
chr12:6045507:ACT:A	12	6045507	ACT	A	0.00708778	125	-0.0298506	0.282905	0.915967	0.00712534	122	0.207862	0.316308	0.511084	0.00722492	122	0.048882	0.379243	0.897442	0.00721831	82	-0.453837	0.540431	0.401038	0.8668
chr12:6045667:C:T	12	6045667	C	T	0.00011241	2	-1.10533	2.71813	0.684264	NA	NA	NA	NA	NA	NA	NA	NA	NA	NA	NA	NA	NA	NA	NA	0.83254
chr12:6045674:C:G	12	6045674	C	G	0.000449691	8	1.7336	1.00116	0.0833465	NA	NA	NA	NA	NA	NA	NA	NA	NA	NA	NA	NA	NA	NA	NA	0.96691
chr12:6045746:G:A	12	6045746	G	A	0.00011241	2	-1.33169	2.04017	0.513929	NA	NA	NA	NA	NA	NA	NA	NA	NA	NA	NA	NA	NA	NA	NA	0.98052
chr12:6045787:T:C	12	6045787	T	C	NA	NA	NA	NA	NA	NA	NA	NA	NA	NA	NA	NA	NA	NA	NA	NA	NA	NA	NA	NA	0.97772
chr12:6046001:T:C	12	6046001	T	C	5.62114e-05	1	-1.08235	4.35363	0.803664	NA	NA	NA	NA	NA	NA	NA	NA	NA	NA	NA	NA	NA	NA	NA	0.81791
chr12:6046016:AG:A	12	6046016	AG	A	0.00101192	18	-0.0287499	0.777003	0.970484	0.00104227	18	-1.40465	0.826334	0.0891578	0.00111555	19	0.830711	0.980094	0.39667	0.000873668	10	-1.03811	1.73205	0.548938	0.97789
chr12:6046017:G:A	12	6046017	G	A	5.6205e-05	1	-1.07665	4.52342	0.811869	NA	NA	NA	NA	NA	NA	NA	NA	NA	NA	NA	NA	NA	NA	NA	0.99193
chr12:6046044:A:G	12	6046044	A	G	5.6205e-05	1	-1.07665	4.52342	0.811869	NA	NA	NA	NA	NA	NA	NA	NA	NA	NA	NA	NA	NA	NA	NA	0.99193
chr12:6046162:T:C	12	6046162	T	C	5.6205e-05	1	-1.07194	4.70315	0.819709	NA	NA	NA	NA	NA	NA	NA	NA	NA	NA	NA	NA	NA	NA	NA	0.99982
chr12:6046178:T:G	12	6046178	T	G	0.0468203	829	-0.185136	0.111212	0.09597	0.0460044	791	0.195136	0.137821	0.156814	0.0462101	784	0.0676319	0.148283	0.648318	0.046683	532	0.319328	0.21957	0.145855	0.98257
chr12:6046362:G:T	12	6046362	G	T	0.000449741	8	1.9907	1.25852	0.113699	NA	NA	NA	NA	NA	NA	NA	NA	NA	NA	NA	NA	NA	NA	NA	0.94541
chr12:6046585:C:T	12	6046585	C	T	0.0147523	262	0.0738419	0.196534	0.707125	0.0146206	252	-0.257218	0.24392	0.291647	0.0146522	249	0.0891464	0.264561	0.736147	0.015324	175	0.383628	0.379129	0.311601	0.97271
chr12:6046784:C:T	12	6046784	C	T	0.00366652	65	0.659982	0.384164	0.0858025	0.00366109	63	0.242125	0.457047	0.596279	0.00359373	61	-0.0602268	0.512388	0.906431	0.00429674	49	0.043737	0.74033	0.95289	0.87365
chr12:6046825:G:A	12	6046825	G	A	0.00011241	2	3.26379	2.12406	0.124396	NA	NA	NA	NA	NA	NA	NA	NA	NA	NA	NA	NA	NA	NA	NA	0.90151
chr12:6046850:G:A	12	6046850	G	A	0.000224845	4	1.51772	1.63776	0.354078	NA	NA	NA	NA	NA	NA	NA	NA	NA	NA	NA	NA	NA	NA	NA	0.86729
chr12:6046864:C:T	12	6046864	C	T	0.000281088	5	0.178321	1.2017	0.882035	NA	NA	NA	NA	NA	NA	NA	NA	NA	NA	NA	NA	NA	NA	NA	0.91066
chr12:6046874:C:G	12	6046874	C	G	5.62114e-05	1	-1.26284	2.56397	0.622342	NA	NA	NA	NA	NA	NA	NA	NA	NA	NA	NA	NA	NA	NA	NA	0.86394
chr12:6046935:C:G	12	6046935	C	G	5.6205e-05	1	-1.09783	3.93845	0.78044	NA	NA	NA	NA	NA	NA	NA	NA	NA	NA	NA	NA	NA	NA	NA	0.83138
chr12:6046979:C:T	12	6046979	C	T	0.00118163	21	0.681377	0.6903	0.323607	0.00104299	18	-0.311076	0.902317	0.73028	0.0010577	18	2.82047	1.09104	0.00973476	0.00113696	13	0.894328	1.39292	0.520839	0.93117
chr12:6047015:G:GC	12	6047015	G	GC	0.000112423	2	2.84745	2.02689	0.160071	NA	NA	NA	NA	NA	NA	NA	NA	NA	NA	NA	NA	NA	NA	NA	0.89507
chr12:6047144:G:A	12	6047144	G	A	0.000393524	7	2.1391	1.02458	0.0368176	NA	NA	NA	NA	NA	NA	NA	NA	NA	NA	NA	NA	NA	NA	NA	0.95727
chr12:6047210:C:T	12	6047210	C	T	0.00011241	2	1.88477	1.78234	0.290297	NA	NA	NA	NA	NA	NA	NA	NA	NA	NA	NA	NA	NA	NA	NA	0.98187
chr12:6047222:C:T	12	6047222	C	T	0.00050613	9	0.00547283	1.10771	0.996058	NA	NA	NA	NA	NA	NA	NA	NA	NA	NA	NA	NA	NA	NA	NA	0.92868
chr12:6047672:T:G	12	6047672	T	G	0.000449893	8	-1.19683	1.18411	0.312142	NA	NA	NA	NA	NA	NA	NA	NA	NA	NA	NA	NA	NA	NA	NA	0.82196
chr12:6047680:T:C	12	6047680	T	C	5.6205e-05	1	-1.08466	4.26504	0.799252	NA	NA	NA	NA	NA	NA	NA	NA	NA	NA	NA	NA	NA	NA	NA	0.82474
chr12:6047699:A:G	12	6047699	A	G	0.000449944	8	1.03797	1.06988	0.331961	NA	NA	NA	NA	NA	NA	NA	NA	NA	NA	NA	NA	NA	NA	NA	0.85121
chr12:6047780:T:C	12	6047780	T	C	0.00208263	37	0.336306	0.514946	0.513699	0.00197147	34	-0.407653	0.648452	0.529575	0.00194049	33	-1.11291	0.688767	0.106139	0.00236179	27	0.0014836	1.02282	0.998843	0.87601
chr12:6047830:A:G	12	6047830	A	G	0.0191681	341	-0.1921	0.168211	0.253446	0.0188166	325	-0.208194	0.203362	0.305947	0.0187273	319	-0.138158	0.225031	0.539248	0.0186059	213	-0.262687	0.337658	0.436588	0.99553
chr12:6047922:G:C	12	6047922	G	C	0.000112435	2	3.64869	2.2036	0.0977655	NA	NA	NA	NA	NA	NA	NA	NA	NA	NA	NA	NA	NA	NA	NA	0.89026
chr12:6048228:T:C	12	6048228	T	C	0.353944	6102	0.0324004	0.0494437	0.512276	0.354234	5932	0.0192625	0.0598093	0.747403	0.353526	5836	0.0383673	0.0657259	0.559391	0.3512	3892	0.136099	0.0989417	0.168961	0.97467
chr12:6048237:G:A	12	6048237	G	A	0.00056262	10	-0.228178	1.00423	0.820256	NA	NA	NA	NA	NA	NA	NA	NA	NA	NA	NA	NA	NA	NA	NA	0.83761
chr12:6048485:C:T	12	6048485	C	T	0.0464209	821	-0.199159	0.111653	0.0744671	0.0455339	782	0.187234	0.138339	0.175913	0.0457335	775	0.0589167	0.14898	0.692498	0.0463012	527	0.328689	0.220309	0.135713	0.97888
chr12:6048588:G:C	12	6048588	G	C	0.000168634	3	-1.27261	1.4707	0.38687	NA	NA	NA	NA	NA	NA	NA	NA	NA	NA	NA	NA	NA	NA	NA	0.95403
chr12:6048649:G:T	12	6048649	G	T	0.00112486	20	-0.0153717	0.641165	0.980873	0.00110081	19	-0.130897	0.731126	0.85791	0.00123384	21	0.927173	0.821194	0.258875	0.00113656	13	-1.05034	1.31376	0.424007	0.93625
chr12:6048778:G:C	12	6048778	G	C	5.6205e-05	1	-1.07636	4.53593	0.812427	NA	NA	NA	NA	NA	NA	NA	NA	NA	NA	NA	NA	NA	NA	NA	0.96486
chr12:6049136:C:G	12	6049136	C	G	5.6205e-05	1	-1.31815	2.4157	0.585299	NA	NA	NA	NA	NA	NA	NA	NA	NA	NA	NA	NA	NA	NA	NA	0.95198
chr12:6049267:T:C	12	6049267	T	C	5.6205e-05	1	-1.29202	2.47784	0.602067	NA	NA	NA	NA	NA	NA	NA	NA	NA	NA	NA	NA	NA	NA	NA	0.90478
chr12:6049565:A:AACCG	12	6049565	A	AACCG	5.6205e-05	1	-1.1841	2.92841	0.685957	NA	NA	NA	NA	NA	NA	NA	NA	NA	NA	NA	NA	NA	NA	NA	0.9396
chr12:6049586:T:G	12	6049586	T	G	5.6205e-05	1	-1.28579	2.49947	0.606956	NA	NA	NA	NA	NA	NA	NA	NA	NA	NA	NA	NA	NA	NA	NA	0.93758
chr12:6049602:A:G	12	6049602	A	G	5.6205e-05	1	3.52899	2.23021	0.113568	NA	NA	NA	NA	NA	NA	NA	NA	NA	NA	NA	NA	NA	NA	NA	0.83644
chr12:6049731:C:A	12	6049731	C	A	0.00439437	78	0.126559	0.367096	0.730276	0.00435237	75	-0.705198	0.420635	0.0936388	0.00435448	74	-0.323832	0.506381	0.522496	0.00428997	49	0.911623	0.701457	0.193734	0.93525
chr12:6049742:T:C	12	6049742	T	C	0.000112423	2	-1.2199	2.19095	0.577672	NA	NA	NA	NA	NA	NA	NA	NA	NA	NA	NA	NA	NA	NA	NA	0.90853
chr12:6049882:T:C	12	6049882	T	C	5.6224e-05	1	-1.10086	3.88765	0.777048	NA	NA	NA	NA	NA	NA	NA	NA	NA	NA	NA	NA	NA	NA	NA	0.86895
chr12:6050460:C:G	12	6050460	C	G	5.6205e-05	1	4.16258	2.34817	0.0762804	NA	NA	NA	NA	NA	NA	NA	NA	NA	NA	NA	NA	NA	NA	NA	0.93109
chr12:6050489:C:T	12	6050489	C	T	0.00135014	24	-0.165251	0.710512	0.816087	0.00115902	20	0.156146	0.792576	0.843819	0.00123355	21	-1.06759	1.05186	0.310128	0.00122399	14	2.26214	1.28624	0.078625	0.89958
chr12:6050531:C:A	12	6050531	C	A	5.6205e-05	1	-1.29119	2.4813	0.602807	NA	NA	NA	NA	NA	NA	NA	NA	NA	NA	NA	NA	NA	NA	NA	0.9021
chr12:6050621:A:T	12	6050621	A	T	5.6224e-05	1	-1.15948	3.13931	0.711873	NA	NA	NA	NA	NA	NA	NA	NA	NA	NA	NA	NA	NA	NA	NA	0.81186
chr12:6050686:G:A	12	6050686	G	A	5.62114e-05	1	-1.07635	4.55206	0.813081	NA	NA	NA	NA	NA	NA	NA	NA	NA	NA	NA	NA	NA	NA	NA	0.82618
chr12:6050725:C:T	12	6050725	C	T	5.6224e-05	1	-1.08166	4.31533	0.80208	NA	NA	NA	NA	NA	NA	NA	NA	NA	NA	NA	NA	NA	NA	NA	0.81749
chr12:6050776:C:T	12	6050776	C	T	0.000449994	8	0.0135075	1.12015	0.990379	NA	NA	NA	NA	NA	NA	NA	NA	NA	NA	NA	NA	NA	NA	NA	0.82742
chr12:6050811:G:A	12	6050811	G	A	0.000674688	12	-0.0545225	1.05601	0.958823	0.000579106	10	-0.320005	1.26878	0.800875	0.000645919	11	0.73059	1.34858	0.587991	NA	NA	NA	NA	NA	0.9382
chr12:6050817:T:A	12	6050817	T	A	0.000112423	2	-1.10966	2.65987	0.676542	NA	NA	NA	NA	NA	NA	NA	NA	NA	NA	NA	NA	NA	NA	NA	0.90089
chr12:6050875:A:G	12	6050875	A	G	0.0465445	823	-0.199662	0.111641	0.0737068	0.0456028	783	0.184183	0.138491	0.183542	0.0458033	776	0.0582704	0.148965	0.695674	0.0462296	526	0.332291	0.220585	0.131963	0.97842
chr12:6050879:C:T	12	6050879	T	C	0.444051	7143	0.0198311	0.0494495	0.688393	0.443691	6934	0.047694	0.060314	0.429083	0.44386	6839	0.0411197	0.0654641	0.529921	NA	NA	NA	NA	NA	0.94302
chr12:6050908:T:C	12	6050908	C	T	0.444389	7144	0.017982	0.0494574	0.716168	0.444039	6935	0.0502921	0.0603265	0.40447	0.444271	6840	0.0388395	0.0654825	0.553095	NA	NA	NA	NA	NA	0.94271
chr12:6051018:A:G	12	6051018	A	G	0.000674536	12	0.251886	0.860533	0.769745	0.000636869	11	-1.56916	1.1727	0.180873	0.000704473	12	0.137398	1.10755	0.901271	NA	NA	NA	NA	NA	0.91064
chr12:6051056:G:A	12	6051056	G	A	0.28744	4925	0.0564545	0.0527066	0.28412	0.288376	4798	0.0193034	0.0635539	0.761332	0.287552	4717	0.000833048	0.0700867	0.990517	0.284845	3135	0.12465	0.105197	0.236049	0.97066
chr12:6051098:T:A	12	6051098	T	A	0.000168615	3	-1.2169	1.77816	0.493748	NA	NA	NA	NA	NA	NA	NA	NA	NA	NA	NA	NA	NA	NA	NA	0.94518
chr12:6051174:G:A	12	6051174	G	A	0.000505959	9	-1.22622	1.11298	0.270576	0.000579039	10	1.46619	1.212	0.226384	NA	NA	NA	NA	NA	NA	NA	NA	NA	NA	0.90504
chr12:6051284:T:C	12	6051284	T	C	0.000112423	2	-1.34862	1.86452	0.46949	NA	NA	NA	NA	NA	NA	NA	NA	NA	NA	NA	NA	NA	NA	NA	0.86343
chr12:6051315:A:G	12	6051315	A	G	0.0503066	886	-0.139426	0.1081	0.197124	0.0493625	844	0.223267	0.134389	0.0966435	0.0494252	834	0.0544821	0.14406	0.705289	0.0504587	572	0.324598	0.213671	0.128726	0.96833
chr12:6051434:G:A	12	6051434	G	A	5.6205e-05	1	6.01874	3.00849	0.0454372	NA	NA	NA	NA	NA	NA	NA	NA	NA	NA	NA	NA	NA	NA	NA	0.96871
chr12:6051448:C:T	12	6051448	C	T	0.340756	5754	0.014176	0.0503714	0.77838	0.340707	5591	0.0325337	0.0609123	0.593267	0.340173	5504	0.0115872	0.0670084	0.862713	0.337364	3655	0.18643	0.100753	0.0642601	0.96634
chr12:6051526:G:A	12	6051526	A	G	0.454748	7336	0.0213049	0.0491659	0.664777	0.454227	7125	0.0364465	0.0599889	0.543483	0.454134	7020	0.0440107	0.0651371	0.499255	0.451953	4675	0.0454174	0.0982406	0.643861	0.94411
chr12:6051568:C:G	12	6051568	C	G	0.000337382	6	0.230571	1.22453	0.850646	NA	NA	NA	NA	NA	NA	NA	NA	NA	NA	NA	NA	NA	NA	NA	0.85783
chr12:6051577:C:T	12	6051577	T	C	0.455652	7336	0.0233474	0.0492603	0.635528	0.454952	7120	0.0305948	0.0600958	0.610682	0.455099	7024	0.0410278	0.0653051	0.529842	0.453013	4676	0.0301181	0.0983622	0.759456	0.94213
chr12:6051605:T:C	12	6051605	T	C	0.00022482	4	-1.22629	1.54307	0.426785	NA	NA	NA	NA	NA	NA	NA	NA	NA	NA	NA	NA	NA	NA	NA	0.92941
chr12:6051652:C:CG	12	6051652	C	CG	0.000112423	2	-1.10057	2.73853	0.687769	NA	NA	NA	NA	NA	NA	NA	NA	NA	NA	NA	NA	NA	NA	NA	0.92493
chr12:6051652:C:T	12	6051652	C	T	0.0497379	873	-0.147969	0.108872	0.174113	0.0485915	828	0.168935	0.134723	0.209861	0.049079	826	0.0368483	0.144515	0.798739	0.0493095	557	0.358924	0.216725	0.0976964	0.96244
chr12:6051656:C:T	12	6051656	C	T	0.000112423	2	-1.10057	2.73853	0.687769	NA	NA	NA	NA	NA	NA	NA	NA	NA	NA	NA	NA	NA	NA	NA	0.92493
chr12:6051658:A:G	12	6051658	A	G	0.000112423	2	-1.10057	2.73853	0.687769	NA	NA	NA	NA	NA	NA	NA	NA	NA	NA	NA	NA	NA	NA	NA	0.92493
chr12:6051735:A:C	12	6051735	A	C	0.000112435	2	-1.0937	2.88109	0.704232	NA	NA	NA	NA	NA	NA	NA	NA	NA	NA	NA	NA	NA	NA	NA	0.92884
chr12:6051837:C:A	12	6051837	C	A	0.294718	5055	0.0512664	0.0522796	0.326781	0.295509	4922	0.00413128	0.0629709	0.947691	0.294812	4842	-0.000245176	0.069513	0.997186	0.292196	3220	0.0837707	0.104526	0.42288	0.97138
chr12:6051838:C:T	12	6051838	C	T	0.294694	5054	0.0513305	0.0522803	0.326182	0.295485	4921	0.00411856	0.0629711	0.947852	0.294787	4841	-0.000162221	0.0695143	0.998138	0.292158	3219	0.0838906	0.104529	0.422228	0.97132
chr12:6051930:C:G	12	6051930	C	G	0.000393524	7	2.1391	1.02458	0.0368176	NA	NA	NA	NA	NA	NA	NA	NA	NA	NA	NA	NA	NA	NA	NA	0.96219
chr12:6051978:G:A	12	6051978	G	A	0.00378531	67	0.306106	0.391613	0.434418	0.00395717	68	0.327513	0.439053	0.455696	0.00401227	68	0.499879	0.515064	0.331789	0.00351494	40	0.202132	0.79201	0.798558	0.87758
chr12:6052012:G:A	12	6052012	G	A	0.00112486	20	0.67195	0.687677	0.328505	0.00115861	20	0.375225	0.931268	0.687008	0.00105733	18	1.18065	0.873648	0.176568	0.00131096	15	0.9238	1.40092	0.509624	0.91725
chr12:6052035:C:T	12	6052035	C	T	0.00174412	31	-0.339847	0.555308	0.540539	0.00168038	29	0.333818	0.703007	0.634899	0.00176284	30	-0.571054	0.731902	0.435254	0.0015737	18	-1.05289	1.13371	0.353037	0.9392
chr12:6052105:G:A	12	6052105	G	A	5.6205e-05	1	-1.08792	4.18196	0.794751	NA	NA	NA	NA	NA	NA	NA	NA	NA	NA	NA	NA	NA	NA	NA	0.82156
chr12:6052120:G:C	12	6052120	G	C	5.62177e-05	1	-1.09638	3.98896	0.783428	NA	NA	NA	NA	NA	NA	NA	NA	NA	NA	NA	NA	NA	NA	NA	0.86997
chr12:6052396:G:A	12	6052396	G	A	0.00011241	2	-0.628622	1.29387	0.627077	NA	NA	NA	NA	NA	NA	NA	NA	NA	NA	NA	NA	NA	NA	NA	0.93759
chr12:6052445:C:T	12	6052445	C	T	0.00180444	32	0.13879	0.580406	0.811007	0.00168468	29	-0.122022	0.80514	0.879539	0.00170789	29	0.644975	0.76229	0.397496	0.00166491	19	-1.03689	1.25431	0.40843	0.82112
chr12:6052488:T:C	12	6052488	T	C	0.000168634	3	-1.19897	1.88126	0.523912	NA	NA	NA	NA	NA	NA	NA	NA	NA	NA	NA	NA	NA	NA	NA	0.89239
chr12:6052621:G:A	12	6052621	G	A	5.6205e-05	1	-1.2968	2.47188	0.599848	NA	NA	NA	NA	NA	NA	NA	NA	NA	NA	NA	NA	NA	NA	NA	0.95792
chr12:6052626:G:A	12	6052626	G	A	0.000224845	4	2.08394	1.30706	0.110851	NA	NA	NA	NA	NA	NA	NA	NA	NA	NA	NA	NA	NA	NA	NA	0.90038
chr12:6052952:C:A	12	6052952	C	A	0.000899888	16	0.595767	0.785443	0.448145	0.000926891	16	-2.04393	0.895212	0.0224198	0.00099859	17	1.86635	0.993327	0.0602595	NA	NA	NA	NA	NA	0.9392
chr12:6052961:C:T	12	6052961	C	T	0.00022482	4	0.937153	1.49553	0.530898	NA	NA	NA	NA	NA	NA	NA	NA	NA	NA	NA	NA	NA	NA	NA	0.95003
chr12:6053009:T:C	12	6053009	T	C	0.329872	5495	0.0699673	0.0515656	0.174825	0.33043	5349	-0.0194916	0.0620682	0.753494	0.329423	5251	0.0630297	0.068646	0.358522	0.328233	3518	0.170597	0.102692	0.096662	0.95412
chr12:6053311:A:G	12	6053311	A	G	0.000168634	3	-1.19897	1.88126	0.523912	NA	NA	NA	NA	NA	NA	NA	NA	NA	NA	NA	NA	NA	NA	NA	0.89239
chr12:6053437:C:G	12	6053437	C	G	0.000618394	11	1.03226	0.876515	0.23892	0.000694847	12	1.2904	1.03941	0.214433	0.000645843	11	1.81028	1.20536	0.133132	0.00087382	10	-1.04613	1.56547	0.503974	0.96021
chr12:6053495:G:A	12	6053495	A	G	0.0774275	1287	-0.0509196	0.0912054	0.576642	0.0771231	1246	0.160387	0.110392	0.146253	0.0778421	1238	-0.0287604	0.120304	0.811055	0.07425	797	-0.211	0.182764	0.248299	0.8216
chr12:6053588:A:G	12	6053588	G	A	0.081112	1345	-0.0299392	0.0897323	0.738644	0.0809654	1305	0.124246	0.108441	0.251898	0.0817471	1297	0.0155933	0.11814	0.894992	0.0780579	836	-0.0861445	0.179773	0.631808	0.82632
chr12:6053686:T:C	12	6053686	C	T	0.0809834	1344	-0.0162288	0.0897052	0.856436	0.0808431	1304	0.113772	0.108397	0.293909	0.0816224	1296	0.0409125	0.118161	0.729159	0.0778773	835	-0.0885279	0.179853	0.622561	0.8266
chr12:6053863:C:G	12	6053863	C	G	0.00281595	50	0.689791	0.438616	0.115799	0.00295892	51	-0.81453	0.508679	0.109318	0.00305882	52	1.31927	0.545798	0.0156429	0.00288815	33	2.42076	1.00245	0.0157419	0.90801
chr12:6053879:G:A	12	6053879	G	A	0.26406	4404	0.0473694	0.054834	0.38766	0.264499	4287	0.00806108	0.0660059	0.902799	0.264286	4218	0.0878707	0.072894	0.228027	0.262402	2814	0.0996067	0.10965	0.363663	0.94996
chr12:6054063:C:T	12	6054063	C	T	0.0102976	182	-0.22982	0.228634	0.314807	0.0100804	173	0.0321381	0.278398	0.908097	0.0103379	175	0.29023	0.303833	0.339463	0.01038	118	-0.0342727	0.449073	0.939166	0.93246
chr12:6054302:G:C	12	6054302	G	C	0.0103069	182	-0.058526	0.226012	0.795673	0.00997434	171	-0.121786	0.278165	0.661518	0.0102282	173	0.279	0.302421	0.356238	0.0106514	121	0.127865	0.445659	0.77418	0.92753
chr12:6054351:G:A	12	6054351	G	A	0.000787136	14	-0.463856	0.863467	0.591128	0.000752838	13	-0.779125	1.36522	0.568206	0.000704639	12	-1.09597	1.17221	0.349809	NA	NA	NA	NA	NA	0.93003
chr12:6054478:G:A	12	6054478	G	A	0.294069	4968	0.0859934	0.053048	0.105007	0.293999	4821	-0.00354956	0.0640801	0.955826	0.293841	4752	0.103312	0.0701498	0.140823	0.294551	3200	0.0776959	0.106369	0.465124	0.95875
chr12:6054539:A:T	12	6054539	A	T	0.294239	4975	0.0923368	0.0530011	0.0814789	0.29415	4827	-0.00449747	0.0641185	0.94408	0.293969	4757	0.105421	0.0700889	0.132553	0.294388	3200	0.0781541	0.106403	0.462638	0.95908
chr12:6054660:C:T	12	6054660	C	T	0.29425	4974	0.102599	0.0528633	0.0522787	0.293931	4824	-0.0056762	0.0640591	0.929393	0.29382	4754	0.124886	0.0699634	0.074257	0.294275	3197	0.0961633	0.106222	0.365306	0.96
chr12:6054664:G:A	12	6054664	G	A	0.000112423	2	2.72261	2.01259	0.176122	NA	NA	NA	NA	NA	NA	NA	NA	NA	NA	NA	NA	NA	NA	NA	0.84726
chr12:6054679:T:C	12	6054679	T	C	0.00011241	2	-1.0989	2.81871	0.696641	NA	NA	NA	NA	NA	NA	NA	NA	NA	NA	NA	NA	NA	NA	NA	0.83147
chr12:6054787:C:CA	12	6054787	CA	C	NA	NA	NA	NA	NA	0.494794	7698	-0.0185777	0.0602536	0.757835	NA	NA	NA	NA	NA	NA	NA	NA	NA	NA	0.93617
chr12:6054797:C:T	12	6054797	C	T	0.000674764	12	-1.16901	0.975672	0.230857	0.000694927	12	1.28147	1.09538	0.242045	0.000704639	12	-1.07362	1.29232	0.406106	0.000961034	11	-1.03887	1.57937	0.510682	0.85348
chr12:6054798:G:A	12	6054798	G	A	5.6205e-05	1	-1.07399	4.62182	0.816248	NA	NA	NA	NA	NA	NA	NA	NA	NA	NA	NA	NA	NA	NA	NA	0.98698
chr12:6054922:G:C	12	6054922	G	C	5.62114e-05	1	13.655	4.6918	0.00360981	NA	NA	NA	NA	NA	NA	NA	NA	NA	NA	NA	NA	NA	NA	NA	0.87962
chr12:6054972:G:A	12	6054972	G	A	0.0596341	1056	0.0468288	0.101109	0.643255	0.0594532	1022	-0.2198	0.12322	0.074457	0.0590282	1001	-0.0801445	0.135587	0.554458	0.0595154	678	0.228962	0.199044	0.250017	0.98463
chr12:6055012:C:G	12	6055012	C	G	0.000168634	3	1.33962	1.6097	0.405286	NA	NA	NA	NA	NA	NA	NA	NA	NA	NA	NA	NA	NA	NA	NA	0.9405
chr12:6055034:C:A	12	6055034	C	A	0.000112423	2	-1.21448	2.13667	0.569765	NA	NA	NA	NA	NA	NA	NA	NA	NA	NA	NA	NA	NA	NA	NA	0.8416
chr12:6055176:G:C	12	6055176	G	C	0.000899584	16	0.786616	0.817531	0.335957	0.000926569	16	0.616452	0.83964	0.462835	0.000939518	16	0.100283	1.0853	0.926379	0.0010484	12	1.01761	1.43601	0.478547	0.90759
chr12:6055289:C:T	12	6055289	C	T	0.356706	6059	0.111558	0.0501281	0.0260506	0.356727	5886	-0.0661859	0.0603114	0.272465	0.356344	5797	0.0954259	0.0664471	0.150969	0.356502	3893	0.178032	0.0999335	0.0748309	0.9654
chr12:6055329:T:A	12	6055329	T	A	0.000337268	6	-1.19445	1.31668	0.364315	NA	NA	NA	NA	NA	NA	NA	NA	NA	NA	NA	NA	NA	NA	NA	0.95762
chr12:6055418:C:A	12	6055418	C	A	0.0142971	252	0.052161	0.194184	0.788224	0.0137947	236	-0.0190473	0.238082	0.936235	0.0138033	233	0.475136	0.260148	0.0677889	0.014807	168	0.444152	0.387542	0.251764	0.93457
chr12:6055457:C:G	12	6055457	C	G	0.221279	3779	0.03666	0.0572432	0.521896	0.222001	3683	0.0566925	0.0690064	0.41133	0.221482	3623	0.0383997	0.0760116	0.613431	0.220291	2421	0.0669876	0.114627	0.558953	0.96178
chr12:6055460:G:C	12	6055460	G	C	0.000281057	5	0.365674	1.27661	0.774539	NA	NA	NA	NA	NA	NA	NA	NA	NA	NA	NA	NA	NA	NA	NA	0.9673
chr12:6055634:C:T	12	6055634	C	T	0.00852722	151	0.135515	0.250306	0.588233	0.00860966	148	-0.569941	0.31177	0.0675371	0.00825861	140	0.435796	0.333866	0.19179	0.00886276	101	-0.039972	0.505213	0.936938	0.92632
chr12:6055732:A:G	12	6055732	A	G	0.00897899	159	0.0763133	0.244947	0.755382	0.00907504	156	-0.610766	0.307104	0.0467239	0.00873053	148	0.356949	0.325593	0.272945	0.00930151	106	-0.0854086	0.494	0.862736	0.92848
chr12:6055758:G:T	12	6055758	G	T	0.00744753	132	-0.225481	0.275183	0.412566	0.00726575	125	0.28442	0.31809	0.371241	0.00706964	120	-0.510365	0.374984	0.173504	0.00797546	91	-0.216148	0.523944	0.679943	0.93565
chr12:6055846:C:T	12	6055846	C	T	0.0012393	22	1.22846	0.620552	0.0477461	0.00121852	21	-0.607779	0.796025	0.445155	0.00123558	21	2.07408	0.909255	0.0225436	0.00122549	14	4.55226	1.68047	0.00675029	0.84858
chr12:6055953:T:C	12	6055953	T	C	0.00242308	43	-0.180287	0.507917	0.722624	0.00243761	42	-0.808068	0.582971	0.16571	0.00241347	41	0.290401	0.679299	0.669014	0.00218914	25	-1.04729	1.06556	0.325676	0.89725
chr12:6056000:G:A	12	6056000	G	A	0.000281183	5	0.366133	1.27661	0.774264	NA	NA	NA	NA	NA	NA	NA	NA	NA	NA	NA	NA	NA	NA	NA	0.84345
chr12:6056112:T:C	12	6056112	T	C	0.000506358	9	-1.27864	1.04538	0.22128	NA	NA	NA	NA	NA	NA	NA	NA	NA	NA	NA	NA	NA	NA	NA	0.80474
chr12:6056133:C:T	12	6056133	C	T	0.00777465	138	-0.199509	0.269904	0.459795	0.00777443	134	0.553998	0.330949	0.0941369	0.00764616	130	-0.456631	0.357787	0.201862	0.00770848	88	0.449542	0.54402	0.408614	0.95365
chr12:6056211:C:T	12	6056211	C	T	0.223479	3834	0.0321205	0.0568688	0.572197	0.224304	3736	0.0457023	0.0689032	0.50715	0.222858	3662	0.0319577	0.0755751	0.672397	0.222454	2455	0.0125277	0.114129	0.912593	0.96431
chr12:6056363:T:C	12	6056363	T	C	0.0141156	249	-0.231033	0.197005	0.240906	0.0137818	236	-0.102499	0.235019	0.662741	0.0139678	236	0.0634768	0.262051	0.808602	0.0146152	166	0.117404	0.384535	0.760127	0.94404
chr12:6056648:C:G	12	6056648	C	G	0.271623	4629	0.063894	0.0535321	0.232648	0.272458	4507	-0.0311443	0.0649363	0.631503	0.270343	4412	0.0342226	0.0712863	0.631176	0.270157	2962	0.0997494	0.106893	0.35073	0.9636
chr12:6056732:C:T	12	6056732	C	T	5.6205e-05	1	-1.28321	2.50352	0.608257	NA	NA	NA	NA	NA	NA	NA	NA	NA	NA	NA	NA	NA	NA	NA	0.85647
chr12:6056809:C:T	12	6056809	C	T	0.0142355	251	-0.202572	0.196145	0.301715	0.0138451	237	-0.0980554	0.234592	0.67596	0.0140912	238	0.111829	0.260219	0.667377	0.0145374	165	0.122469	0.385421	0.750671	0.94365
chr12:6056833:G:A	12	6056833	G	A	0.0476547	827	0.302069	0.109729	0.00590758	0.0473703	798	-0.0446543	0.134641	0.740151	0.0485326	807	0.306836	0.143417	0.0323973	0.0476532	532	0.512782	0.221609	0.0206731	0.94155
chr12:6056842:A:T	12	6056842	A	T	0.00123693	22	0.036991	0.609165	0.951579	0.0011003	19	-0.306262	0.848773	0.718227	0.000998238	17	-0.247494	0.831373	0.765937	0.000873668	10	-0.877253	1.50576	0.560165	0.96475
chr12:6056910:G:A	12	6056910	G	A	0.000618325	11	-1.19105	0.943546	0.206837	0.000694766	12	1.27819	1.15751	0.269481	0.000645767	11	-1.11837	1.08856	0.304238	NA	NA	NA	NA	NA	0.9534
chr12:6056976:C:A	12	6056976	C	A	0.000168634	3	-1.23488	1.64282	0.452242	NA	NA	NA	NA	NA	NA	NA	NA	NA	NA	NA	NA	NA	NA	NA	0.88298
chr12:6057008:G:A	12	6057008	G	A	0.00123693	22	0.036991	0.609165	0.951579	0.0011003	19	-0.306262	0.848773	0.718227	0.000998238	17	-0.247494	0.831373	0.765937	0.000873668	10	-0.877253	1.50576	0.560165	0.96485
chr12:6057184:G:A	12	6057184	G	A	0.000112423	2	-1.20111	2.24575	0.592763	NA	NA	NA	NA	NA	NA	NA	NA	NA	NA	NA	NA	NA	NA	NA	0.80307
chr12:6057250:C:T	12	6057250	C	T	0.000281057	5	0.729248	1.4042	0.603529	NA	NA	NA	NA	NA	NA	NA	NA	NA	NA	NA	NA	NA	NA	NA	0.81213
chr12:6057289:G:A	12	6057289	G	A	0.0673336	1198	0.11077	0.0952749	0.244976	0.0673266	1163	-0.202652	0.116154	0.0810399	0.066741	1137	-0.0117937	0.127268	0.926167	0.0681342	780	0.224276	0.186669	0.22957	0.99966
chr12:6057339:C:T	12	6057339	C	T	0.0132311	233	-0.183253	0.20198	0.364258	0.012927	221	-0.160103	0.239851	0.504445	0.0131595	222	0.115611	0.268102	0.666308	0.0136757	155	0.203764	0.398231	0.608879	0.9344
chr12:6057543:G:T	12	6057543	G	T	0.0599382	1047	0.195206	0.0984133	0.0473084	0.059375	1007	-0.133434	0.120278	0.267264	0.0607745	1017	0.219623	0.128613	0.0877052	0.0602881	678	0.298445	0.197642	0.131037	0.96526
chr12:6057552:G:T	12	6057552	G	T	0.0599382	1047	0.195157	0.098412	0.0473603	0.059316	1006	-0.134203	0.120309	0.264645	0.0607745	1017	0.219663	0.128614	0.0876516	0.0601992	677	0.300207	0.197751	0.128988	0.96558
chr12:6057651:C:T	12	6057651	C	T	0.00106814	19	0.242071	0.655542	0.711928	0.000926462	16	1.09299	0.919406	0.234517	0.000880592	15	-0.12154	0.889406	0.891305	0.000873668	10	-0.879661	1.49761	0.556951	0.96653
chr12:6057725:G:C	12	6057725	G	C	0.0599954	1048	0.192274	0.0983442	0.0505699	0.059375	1007	-0.12738	0.120159	0.289103	0.0608342	1018	0.216827	0.128514	0.091569	0.0602881	678	0.297911	0.197619	0.131682	0.96534
chr12:6057745:GC:G	12	6057745	GC	G	0.0219668	386	-0.0155335	0.158353	0.921858	0.0217493	371	-0.210516	0.189629	0.266937	0.0216229	364	0.345399	0.211642	0.102681	0.0228839	259	0.0879242	0.311727	0.777901	0.94496
chr12:6057799:G:C	12	6057799	G	C	0.000112423	2	-1.09477	2.84563	0.700445	NA	NA	NA	NA	NA	NA	NA	NA	NA	NA	NA	NA	NA	NA	NA	0.92183
chr12:6057823:C:A	12	6057823	C	A	5.6205e-05	1	-1.1131	3.65209	0.76053	NA	NA	NA	NA	NA	NA	NA	NA	NA	NA	NA	NA	NA	NA	NA	0.81856
chr12:6057906:C:A	12	6057906	C	A	0.000112435	2	-1.07583	3.26688	0.741918	NA	NA	NA	NA	NA	NA	NA	NA	NA	NA	NA	NA	NA	NA	NA	0.86676
chr12:6057952:C:T	12	6057952	C	T	0.0664714	1180	0.118871	0.0960166	0.215705	0.0663378	1143	-0.179702	0.116741	0.123726	0.0658901	1120	0.00328354	0.128461	0.979608	0.0672269	768	0.239757	0.188036	0.202288	0.99159
chr12:6057953:G:C	12	6057953	G	C	0.00186188	33	-0.218623	0.572298	0.702455	0.00186003	32	0.641183	0.749132	0.392052	0.00159161	27	-1.08982	0.825593	0.18682	0.00201613	23	0.0977971	1.07042	0.927204	0.82547
chr12:6057964:G:A	12	6057964	G	A	0.000675295	12	1.02422	0.76318	0.17958	0.000637533	11	-0.224352	1.17835	0.849	NA	NA	NA	NA	NA	NA	NA	NA	NA	NA	0.87481
chr12:6057982:G:A	12	6057982	G	A	0.0011241	20	1.22525	0.69872	0.0795051	0.0012157	21	-0.358877	0.736473	0.626052	0.00129138	22	1.1798	0.869176	0.174663	0.00122292	14	6.38428	1.8794	0.000681339	0.98938
chr12:6058030:A:G	12	6058030	A	G	0.362444	6437	0.0894073	0.0486952	0.0663486	0.362561	6252	-0.0609947	0.058964	0.300931	0.361755	6152	0.0889691	0.0646451	0.168738	0.36238	4142	0.157498	0.0971839	0.105099	0.9987
chr12:6058199:AG:A	12	6058199	AG	A	0.06033	1053	0.181637	0.0983998	0.0649058	0.059528	1009	-0.13487	0.120392	0.262605	0.0610573	1021	0.199437	0.128593	0.120923	0.0607543	683	0.292183	0.197281	0.138593	0.96512
chr12:6058258:A:G	12	6058258	A	G	0.00011241	2	-1.28032	1.78287	0.472681	NA	NA	NA	NA	NA	NA	NA	NA	NA	NA	NA	NA	NA	NA	NA	0.99902
chr12:6058344:G:A	12	6058344	G	A	5.6205e-05	1	-1.08616	4.22156	0.796955	NA	NA	NA	NA	NA	NA	NA	NA	NA	NA	NA	NA	NA	NA	NA	0.85685
chr12:6058390:A:G	12	6058390	A	G	0.000674992	12	0.311647	0.878982	0.722923	0.000637312	11	1.15202	1.42233	0.417967	0.000705053	12	0.219698	1.14284	0.847556	NA	NA	NA	NA	NA	0.86821
chr12:6058416:C:T	12	6058416	C	T	0.000281088	5	0.317181	1.25698	0.800782	NA	NA	NA	NA	NA	NA	NA	NA	NA	NA	NA	NA	NA	NA	NA	0.87667
chr12:6058456:C:G	12	6058456	C	G	0.00129373	23	0.279278	0.588092	0.634867	0.00115888	20	-0.252776	0.832102	0.761296	0.00105758	18	0.314174	0.797978	0.693793	0.000874126	10	-0.877752	1.50577	0.559942	0.89947
chr12:6058462:C:A	12	6058462	C	A	0.00140623	25	0.260123	0.69444	0.707973	0.00133272	23	0.603099	0.835799	0.470551	0.00146869	25	0.59771	0.915941	0.514038	0.00166171	19	-1.05097	1.11278	0.344942	0.9348
chr12:6058490:C:T	12	6058490	C	T	0.00129373	23	0.279278	0.588092	0.634867	0.00115888	20	-0.252776	0.832102	0.761296	0.00105758	18	0.314174	0.797978	0.693793	0.000874126	10	-0.877752	1.50577	0.559942	0.90064
chr12:6058590:C:G	12	6058590	C	G	0.00185727	33	-0.0540577	0.547071	0.921287	0.00173913	30	-0.32719	0.644026	0.611427	0.00170488	29	-1.11452	0.732848	0.128308	0.0020119	23	-1.04594	1.07776	0.33181	0.89593
chr12:6058664:C:T	12	6058664	C	T	0.000731076	13	-0.209499	0.987961	0.832067	0.000579307	10	1.23664	1.264	0.327898	NA	NA	NA	NA	NA	NA	NA	NA	NA	NA	0.8616
chr12:6058744:G:A	12	6058744	G	A	0.000393479	7	-1.09803	1.53758	0.47515	NA	NA	NA	NA	NA	NA	NA	NA	NA	NA	NA	NA	NA	NA	NA	0.935
chr12:6058836:C:A	12	6058836	C	A	0.000393479	7	-1.09803	1.53758	0.47515	NA	NA	NA	NA	NA	NA	NA	NA	NA	NA	NA	NA	NA	NA	NA	0.97086
chr12:6058910:A:G	12	6058910	A	G	0.0184181	326	0.166023	0.176114	0.345834	0.0183289	315	0.123271	0.217867	0.571524	0.0182215	309	-0.22401	0.234321	0.339073	0.0180077	205	0.582105	0.357183	0.103163	0.96555
chr12:6058959:C:A	12	6058959	C	A	0.00151941	27	0.162335	0.670039	0.808566	0.00133333	23	-1.02459	1.03699	0.323129	0.00146955	25	0.416328	0.864936	0.630275	0.00113676	13	0.898182	1.39551	0.519821	0.91921
chr12:6058959:C:T	12	6058959	C	T	0.000281025	5	-1.30775	1.24655	0.294135	NA	NA	NA	NA	NA	NA	NA	NA	NA	NA	NA	NA	NA	NA	NA	0.8169
chr12:6058985:C:T	12	6058985	C	T	0.000224845	4	0.637004	1.37392	0.642905	NA	NA	NA	NA	NA	NA	NA	NA	NA	NA	NA	NA	NA	NA	NA	0.89575
chr12:6059271:C:T	12	6059271	C	T	5.6205e-05	1	5.68499	2.78662	0.0413399	NA	NA	NA	NA	NA	NA	NA	NA	NA	NA	NA	NA	NA	NA	NA	0.98316
chr12:6059482:A:G	12	6059482	A	G	0.000337306	6	0.089098	1.15835	0.938689	NA	NA	NA	NA	NA	NA	NA	NA	NA	NA	NA	NA	NA	NA	NA	0.94302
chr12:6059516:G:A	12	6059516	G	A	0.00191636	34	-0.0278322	0.545673	0.959321	0.00197422	34	0.219214	0.719837	0.760721	0.00200118	34	-0.125131	0.695489	0.857217	0.00192746	22	1.30935	1.08447	0.227289	0.86979
chr12:6059572:G:A	12	6059572	G	A	0.00112423	20	0.215537	0.648916	0.739776	0.000984252	17	1.09199	0.913753	0.232064	0.000880592	15	-0.12154	0.889406	0.891305	0.000960867	11	-0.889591	1.447	0.538697	0.96774
chr12:6059601:C:T	12	6059601	C	T	0.00118044	21	-0.503463	0.80725	0.53284	0.00110005	19	-0.163732	1.14132	0.885928	0.00117412	20	-1.06931	1.03984	0.30379	0.0010484	12	0.988234	1.42762	0.488796	0.98951
chr12:6059650:GCA:G	12	6059650	GCA	G	0.000281025	5	-1.18946	1.44557	0.410605	NA	NA	NA	NA	NA	NA	NA	NA	NA	NA	NA	NA	NA	NA	NA	0.92921
chr12:6059653:C:A	12	6059653	C	A	0.000281025	5	-1.18946	1.44557	0.410605	NA	NA	NA	NA	NA	NA	NA	NA	NA	NA	NA	NA	NA	NA	NA	0.92921
chr12:6059668:A:C	12	6059668	C	A	0.373824	6518	0.0287075	0.0490187	0.558114	0.374025	6330	0.037031	0.0595104	0.53377	0.372663	6219	0.0121381	0.0650485	0.851974	0.370578	4169	0.00229608	0.0974369	0.9812	0.96413
chr12:6059704:C:T	12	6059704	C	T	0.0011241	20	1.22525	0.69872	0.0795051	0.0012157	21	-0.358877	0.736473	0.626052	0.00129138	22	1.1798	0.869176	0.174663	0.00122292	14	6.38428	1.8794	0.000681339	0.98961
chr12:6059848:TCTC:T	12	6059848	TCTC	T	0.00208122	37	0.704239	0.495642	0.155357	0.0022593	39	-0.18824	0.561069	0.737246	0.00229088	39	0.945922	0.640707	0.139844	0.0020979	24	-0.0446082	1.0026	0.964512	0.93765
chr12:6059861:T:C	12	6059861	C	T	0.302159	5373	0.00453376	0.0510548	0.929239	0.302097	5216	0.0832822	0.0622734	0.181104	0.30148	5133	0.0273795	0.067796	0.686323	0.298672	3418	-0.0677413	0.102458	0.50851	0.99933
chr12:6060032:T:C	12	6060032	C	T	0.374241	6532	0.0337373	0.0490538	0.491603	0.374424	6342	0.0272772	0.0594947	0.646607	0.37298	6231	0.0203314	0.0651344	0.754931	0.371028	4180	0.00188902	0.0974774	0.984539	0.96462
chr12:6060053:T:C	12	6060053	T	C	0.0678914	1190	0.199195	0.0920633	0.0304892	0.0668782	1138	-0.142097	0.112371	0.206038	0.0683415	1148	0.271212	0.120867	0.02484	0.0687334	776	0.315588	0.184549	0.0872578	0.97403
chr12:6060157:T:G	12	6060157	T	G	0.201204	3577	0.0346003	0.0580984	0.551477	0.202491	3495	0.0533364	0.0704595	0.449062	0.201363	3428	0.0341104	0.0772237	0.6587	0.199843	2287	0.00902323	0.116484	0.938255	0.9994
chr12:6060277:G:A	12	6060277	A	G	0.374398	6534	0.0329215	0.0490567	0.502162	0.374587	6344	0.0250659	0.0594998	0.673553	0.373144	6233	0.0195089	0.0651397	0.764563	0.371183	4181	0.00132767	0.0974939	0.989135	0.96465
chr12:6060304:TG:T	12	6060304	TG	T	5.6205e-05	1	-1.0675	4.91129	0.82793	NA	NA	NA	NA	NA	NA	NA	NA	NA	NA	NA	NA	NA	NA	NA	0.89957
chr12:6060328:C:T	12	6060328	C	T	0.00118031	21	0.19033	0.642589	0.767084	0.00104203	18	1.09181	0.912833	0.23167	0.000939188	16	-0.144066	0.878379	0.86972	0.000960867	11	-0.889591	1.447	0.538697	0.98047
chr12:6060356:T:C	12	6060356	T	C	0.0868951	1537	0.0919587	0.0822675	0.263652	0.0859539	1476	-0.119672	0.100096	0.231865	0.087013	1474	0.216412	0.108271	0.0456289	0.0883386	1006	0.234032	0.164027	0.153641	0.98569
chr12:6060380:G:A	12	6060380	G	A	0.0869983	1539	0.0911511	0.0822456	0.267741	0.0860121	1477	-0.129626	0.100087	0.195275	0.0871208	1476	0.215463	0.108238	0.0465212	0.0883386	1006	0.234035	0.164027	0.153634	0.9857
chr12:6060490:G:A	12	6060490	G	A	5.6205e-05	1	-1.08073	4.40701	0.806279	NA	NA	NA	NA	NA	NA	NA	NA	NA	NA	NA	NA	NA	NA	NA	0.92642
chr12:6060567:T:C	12	6060567	C	T	0.45921	8162	0.0550199	0.0469841	0.241586	0.458275	7908	-0.00835406	0.0570405	0.88356	0.457692	7789	0.078	0.0621804	0.209691	0.457605	5235	0.0646234	0.0940028	0.491791	0.99841
chr12:6060574:C:G	12	6060574	C	G	5.6205e-05	1	-1.06259	5.23636	0.839194	NA	NA	NA	NA	NA	NA	NA	NA	NA	NA	NA	NA	NA	NA	NA	0.81076
chr12:6060926:C:T	12	6060926	C	T	0.000899888	16	0.312335	0.728776	0.668233	0.000810936	14	-1.50832	0.857632	0.0786276	0.000881109	15	-1.11503	0.952137	0.241567	0.000873973	10	-1.04713	1.57565	0.506323	0.8935
chr12:6061035:T:C	12	6061035	T	C	0.00134983	24	-0.116852	0.618578	0.850168	0.00139034	24	0.49628	0.819903	0.544985	0.00117467	20	1.07052	0.852487	0.209203	0.00183566	21	-1.04338	1.13966	0.359916	0.9308
chr12:6061133:G:A	12	6061133	G	A	0.0869811	1538	0.0878236	0.0822413	0.285576	0.0859939	1476	-0.110641	0.100072	0.268894	0.0870823	1475	0.206654	0.108221	0.05619	0.0884007	1006	0.233381	0.164039	0.154819	0.98482
chr12:6061262:G:A	12	6061262	G	A	0.00106838	19	-0.36194	0.884743	0.682473	0.000984594	17	-0.259566	1.18588	0.826743	0.00105708	18	-1.06321	1.14034	0.351146	0.00104858	12	0.988022	1.42762	0.48889	0.97135
chr12:6061301:C:T	12	6061301	C	T	0.00648253	115	0.392907	0.300294	0.190735	0.00656137	113	-0.735812	0.34896	0.0349802	0.0064178	109	-0.0221637	0.422974	0.95821	0.00578541	66	0.772266	0.605377	0.202069	0.95336
chr12:6061320:G:T	12	6061320	G	T	0.0905206	1610	0.107667	0.080474	0.180927	0.0898193	1551	-0.0953455	0.0974369	0.327809	0.090781	1546	0.218162	0.105704	0.039028	0.0917511	1050	0.308948	0.161089	0.0551271	0.99916
chr12:6061331:G:A	12	6061331	G	A	0.000224896	4	0.52398	1.34003	0.695781	NA	NA	NA	NA	NA	NA	NA	NA	NA	NA	NA	NA	NA	NA	NA	0.87548
chr12:6061405:TGACAAGAG:T	12	6061405	TGACAAGAG	T	0.0878096	1553	0.10949	0.0818977	0.181251	0.086954	1493	-0.122523	0.0994506	0.217951	0.0881346	1493	0.233926	0.107687	0.0298352	0.0891602	1015	0.27975	0.16362	0.0873121	0.98548
chr12:6061479:A:G	12	6061479	A	G	0.063745	1120	0.0940942	0.098305	0.338483	0.063826	1089	-0.185231	0.119082	0.119828	0.063228	1064	-0.0585185	0.13159	0.656534	0.064402	728	0.299824	0.192653	0.119639	0.978
chr12:6061524:C:G	12	6061524	C	G	0.191933	3312	0.0327046	0.0602133	0.58703	0.193396	3239	0.0350229	0.0728658	0.630766	0.191893	3167	0.036779	0.0802294	0.646648	0.190146	2111	-0.0241289	0.120693	0.841543	0.96888
chr12:6061630:A:G	12	6061630	A	G	0.0881189	1559	0.104113	0.0817472	0.202808	0.0872147	1498	-0.121287	0.0993901	0.222345	0.0884089	1498	0.228761	0.107495	0.0333276	0.0896243	1021	0.322048	0.163183	0.0484347	0.98597
chr12:6061631:T:C	12	6061631	T	C	0.0881189	1559	0.104113	0.0817472	0.202808	0.0872147	1498	-0.121287	0.0993901	0.222345	0.0884089	1498	0.228761	0.107495	0.0333276	0.0896243	1021	0.322048	0.163183	0.0484347	0.98592
chr12:6061785:G:A	12	6061785	G	A	0.072779	1278	0.190537	0.0893933	0.0330528	0.0721994	1231	-0.142901	0.108605	0.188245	0.0735679	1238	0.284911	0.117244	0.0150959	0.0735502	832	0.385864	0.179353	0.0314428	0.97721
chr12:6061786:C:T	12	6061786	C	T	0.0727304	1277	0.192025	0.0894331	0.0317822	0.0721492	1230	-0.143956	0.108644	0.185164	0.0735172	1237	0.286476	0.117304	0.0145999	0.0735502	832	0.385864	0.179353	0.0314428	0.97734
chr12:6062099:T:C	12	6062099	T	C	0.0859649	1519	0.134662	0.0826584	0.103284	0.0853246	1464	-0.110472	0.100394	0.271164	0.0862089	1459	0.266422	0.108758	0.014298	0.0871285	991	0.359866	0.164919	0.0291043	0.98423
chr12:6062207:T:C	12	6062207	T	C	0.0037225	66	0.0559186	0.399146	0.888584	0.00383498	66	-0.73171	0.499002	0.142554	0.00377003	64	-0.274563	0.525787	0.601535	0.00377193	43	-1.05413	0.795373	0.185061	0.88718
chr12:6062247:G:A	12	6062247	G	A	0.000450096	8	1.40672	1.13888	0.216764	NA	NA	NA	NA	NA	NA	NA	NA	NA	NA	NA	NA	NA	NA	NA	0.8775
chr12:6062305:G:A	12	6062305	G	A	0.00411499	73	-0.365539	0.367708	0.320173	0.00423876	73	0.247906	0.439809	0.572981	0.00418041	71	-0.596712	0.473901	0.207977	0.00446585	51	-1.01649	0.705099	0.149407	0.91311
chr12:6062336:T:G	12	6062336	G	T	0.227395	3727	0.0407047	0.057733	0.480778	0.22533	3585	-0.0963427	0.070636	0.172589	0.2262	3545	0.0656005	0.0765908	0.391718	0.226962	2394	0.136882	0.114606	0.232333	0.91574
chr12:6062526:A:G	12	6062526	A	G	0.0738942	1263	0.157447	0.090991	0.0835658	0.0734869	1219	-0.0819764	0.110336	0.457498	0.0745512	1221	0.270857	0.119313	0.0231989	0.0733042	804	0.203316	0.182861	0.266198	0.92983
chr12:6062594:G:A	12	6062594	G	A	0.00022482	4	-0.843367	1.63387	0.60573	NA	NA	NA	NA	NA	NA	NA	NA	NA	NA	NA	NA	NA	NA	NA	0.99313
chr12:6062609:C:T	12	6062609	C	T	5.6205e-05	1	-1.08217	4.34348	0.803246	NA	NA	NA	NA	NA	NA	NA	NA	NA	NA	NA	NA	NA	NA	NA	0.87787
chr12:6062629:A:G	12	6062629	A	G	0.000449792	8	0.456278	1.27958	0.721403	NA	NA	NA	NA	NA	NA	NA	NA	NA	NA	NA	NA	NA	NA	NA	0.87224
chr12:6062634:C:T	12	6062634	C	T	0.000168615	3	-1.22318	1.69042	0.469315	NA	NA	NA	NA	NA	NA	NA	NA	NA	NA	NA	NA	NA	NA	NA	0.97743
chr12:6062773:G:A	12	6062773	G	A	0.00022482	4	-1.22594	1.45414	0.399189	NA	NA	NA	NA	NA	NA	NA	NA	NA	NA	NA	NA	NA	NA	NA	0.99994
chr12:6062939:C:T	12	6062939	C	T	0.00242938	43	-0.025679	0.490793	0.958272	0.00244413	42	0.608465	0.573647	0.288829	0.00230224	39	0.53924	0.733808	0.46243	0.00201896	23	-0.042197	1.00256	0.966428	0.83508
chr12:6063036:T:C	12	6063036	C	T	0.317183	5545	0.0897433	0.0509182	0.0779847	0.315805	5363	-0.0297747	0.0616629	0.629194	0.31474	5270	0.0620132	0.0674513	0.357898	0.318028	3574	0.08196	0.101209	0.418049	0.98775
chr12:6063201:G:C	12	6063201	G	C	0.000562366	10	0.0669792	1.10293	0.951576	NA	NA	NA	NA	NA	NA	NA	NA	NA	NA	NA	NA	NA	NA	NA	0.89646
chr12:6063352:G:A	12	6063352	G	A	0.00022482	4	1.1408	1.54201	0.459414	NA	NA	NA	NA	NA	NA	NA	NA	NA	NA	NA	NA	NA	NA	NA	0.92301
chr12:6063402:T:C	12	6063402	T	C	5.6205e-05	1	-1.07399	4.62182	0.816248	NA	NA	NA	NA	NA	NA	NA	NA	NA	NA	NA	NA	NA	NA	NA	0.91654
chr12:6063615:G:A	12	6063615	G	A	0.027297	470	0.223015	0.1457	0.125858	0.0276316	462	-0.140132	0.173883	0.420301	0.0276531	456	0.258559	0.189945	0.173441	0.0268535	297	0.0147592	0.29208	0.959699	0.86364
chr12:6063744:G:A	12	6063744	G	A	0.000730994	13	0.0130361	1.07431	0.990318	0.000695008	12	1.08388	1.6272	0.505345	0.000704722	12	-1.06965	1.3183	0.417144	NA	NA	NA	NA	NA	0.94924
chr12:6063867:C:T	12	6063867	C	T	5.6205e-05	1	-1.12445	3.48951	0.747272	NA	NA	NA	NA	NA	NA	NA	NA	NA	NA	NA	NA	NA	NA	NA	0.97186
chr12:6063893:CT:C	12	6063893	CT	C	0.00654748	115	-0.627465	0.294926	0.0333759	0.00645237	110	0.181287	0.351885	0.606422	0.00666587	112	-0.633174	0.394699	0.108671	0.00618702	70	-0.71996	0.588576	0.221245	0.82444
chr12:6063975:G:A	12	6063975	G	A	0.000112423	2	-1.0914	2.89884	0.70655	NA	NA	NA	NA	NA	NA	NA	NA	NA	NA	NA	NA	NA	NA	NA	0.84272
chr12:6063994:C:A	12	6063994	C	A	0.00011241	2	-1.23345	2.06549	0.550395	NA	NA	NA	NA	NA	NA	NA	NA	NA	NA	NA	NA	NA	NA	NA	0.9042
chr12:6064080:G:T	12	6064080	G	T	0.00135059	24	1.49995	0.654954	0.0220122	0.0013905	24	-1.38651	0.812661	0.0879834	0.00141011	24	2.24261	0.952133	0.0185051	0.00122378	14	-1.05147	1.25575	0.40241	0.8505
chr12:6064267:C:T	12	6064267	C	T	0.0830146	1476	0.0187993	0.0858467	0.82666	0.0821362	1418	-0.117346	0.105058	0.264012	0.0821684	1399	-0.120655	0.11385	0.289251	0.0830858	951	0.293007	0.169797	0.084414	0.99876
chr12:6064372:G:A	12	6064372	G	A	5.6205e-05	1	-1.17475	3.04021	0.699197	NA	NA	NA	NA	NA	NA	NA	NA	NA	NA	NA	NA	NA	NA	NA	0.94132
chr12:6064429:A:G	12	6064429	A	G	5.6205e-05	1	-1.27212	2.54461	0.617125	NA	NA	NA	NA	NA	NA	NA	NA	NA	NA	NA	NA	NA	NA	NA	0.93419
chr12:6064469:G:T	12	6064469	G	T	0.00011241	2	2.48043	1.95375	0.204235	NA	NA	NA	NA	NA	NA	NA	NA	NA	NA	NA	NA	NA	NA	NA	0.89829
chr12:6064624:A:C	12	6064624	A	C	0.00163013	29	0.0881756	0.580089	0.879184	0.00150515	26	-0.0788638	0.681122	0.907823	0.00152636	26	-1.11724	0.768324	0.145912	0.00183438	21	-1.0425	1.13628	0.358901	0.97137
chr12:6064851:T:C	12	6064851	T	C	5.6205e-05	1	-1.08987	4.1266	0.791696	NA	NA	NA	NA	NA	NA	NA	NA	NA	NA	NA	NA	NA	NA	NA	0.92966
chr12:6064877:G:T	12	6064877	G	T	0.000112423	2	-1.21219	1.96552	0.537414	NA	NA	NA	NA	NA	NA	NA	NA	NA	NA	NA	NA	NA	NA	NA	0.81618
chr12:6064931:G:A	12	6064931	G	A	0.00157409	28	0.165167	0.592729	0.78051	0.00162131	28	0.555341	0.801373	0.488318	0.00158507	27	0.0159689	0.752456	0.983068	0.00122335	14	-1.04389	1.36944	0.445895	0.97962
chr12:6065028:A:G	12	6065028	A	G	0.00185581	33	-0.250909	0.565633	0.657339	0.00196919	34	-0.294211	0.558253	0.59818	0.00199695	34	-0.011308	0.733138	0.987694	0.00183502	21	-1.04635	1.08999	0.337072	0.96919
chr12:6065184:G:A	12	6065184	G	A	0.000224896	4	-1.21809	1.53782	0.428308	NA	NA	NA	NA	NA	NA	NA	NA	NA	NA	NA	NA	NA	NA	NA	0.83177
chr12:6065248:T:G	12	6065248	T	G	0.139861	2487	-0.0141343	0.0676126	0.83441	0.13838	2389	-0.0646674	0.0817531	0.428939	0.137613	2343	-0.0549297	0.090054	0.541886	0.139224	1593	0.305494	0.134634	0.023264	0.99952
chr12:6065257:T:A	12	6065257	T	A	0.13852	2464	-0.014491	0.0678474	0.830872	0.137116	2368	-0.0703748	0.0820591	0.391107	0.13639	2323	-0.0479625	0.0903477	0.595512	0.138127	1581	0.299151	0.135135	0.026848	0.99974
chr12:6065318:C:T	12	6065318	C	T	0.000112423	2	-1.17253	2.46672	0.634546	NA	NA	NA	NA	NA	NA	NA	NA	NA	NA	NA	NA	NA	NA	NA	0.87434
chr12:6065563:G:A	12	6065563	G	A	0.0728188	1287	0.0531539	0.091574	0.561613	0.0721277	1238	-0.137204	0.112371	0.222088	0.072129	1221	-0.0729422	0.121245	0.547435	0.0724587	824	0.282429	0.181886	0.120476	0.984
chr12:6065625:C:T	12	6065625	C	T	0.000112435	2	-1.20351	2.27295	0.596464	NA	NA	NA	NA	NA	NA	NA	NA	NA	NA	NA	NA	NA	NA	NA	0.82024
chr12:6065680:C:T	12	6065680	C	T	5.6205e-05	1	-1.26041	2.57348	0.624296	NA	NA	NA	NA	NA	NA	NA	NA	NA	NA	NA	NA	NA	NA	NA	0.9179
chr12:6065724:T:C	12	6065724	T	C	0.00067446	12	0.612096	0.957346	0.522584	0.000636795	11	0.354589	0.968971	0.714407	0.000586992	10	0.742454	1.35608	0.584035	NA	NA	NA	NA	NA	0.9906
chr12:6066064:G:A	12	6066064	G	A	0.00011241	2	-1.08466	3.07858	0.724594	NA	NA	NA	NA	NA	NA	NA	NA	NA	NA	NA	NA	NA	NA	NA	0.96078
chr12:6066220:A:G	12	6066220	A	G	5.6205e-05	1	-1.08553	4.25144	0.798466	NA	NA	NA	NA	NA	NA	NA	NA	NA	NA	NA	NA	NA	NA	NA	0.92717
chr12:6066291:A:G	12	6066291	A	G	0.000674764	12	-0.390618	0.937169	0.67682	0.000752925	13	0.0954573	1.08468	0.929873	0.000704722	12	-1.08286	1.26066	0.390359	NA	NA	NA	NA	NA	0.93277
chr12:6066325:G:A	12	6066325	G	A	0.00202475	36	-0.312806	0.54579	0.56656	0.00214319	37	-0.182737	0.539979	0.735051	0.00211466	36	-0.0442784	0.721277	0.95105	0.00200979	23	-1.04702	1.04237	0.315154	0.96247
chr12:6066413:T:G	12	6066413	T	G	0.0915097	1593	0.0474185	0.0829809	0.567702	0.0905004	1530	-0.128231	0.100982	0.20414	0.0904511	1508	-0.104555	0.110284	0.343103	0.0919242	1029	0.333133	0.164347	0.042662	0.95998
chr12:6066566:G:A	12	6066566	G	A	0.00394011	70	0.22393	0.38133	0.557047	0.00394157	68	-0.817136	0.456366	0.073369	0.00376205	64	0.552334	0.524564	0.292369	0.00367647	42	0.905494	0.805428	0.260911	0.94843
chr12:6066905:G:C	12	6066905	G	C	0.00022482	4	0.635488	1.37337	0.643565	NA	NA	NA	NA	NA	NA	NA	NA	NA	NA	NA	NA	NA	NA	NA	0.9072
chr12:6067076:G:A	12	6067076	G	A	0.000843739	15	-0.530914	0.845659	0.530128	0.000926999	16	0.272085	0.997338	0.784998	0.000822465	14	-1.07713	1.18234	0.362287	0.000873973	10	-1.05303	1.53643	0.493107	0.91965
chr12:6067114:G:A	12	6067114	G	A	5.6205e-05	1	-1.09645	3.96625	0.782206	NA	NA	NA	NA	NA	NA	NA	NA	NA	NA	NA	NA	NA	NA	NA	0.83597
chr12:6067194:G:A	12	6067194	G	A	0.000449691	8	-0.000232076	1.10292	0.999832	0.000578972	10	-0.431153	1.25624	0.73144	0.000587061	10	0.622097	1.30973	0.634799	NA	NA	NA	NA	NA	0.95039
chr12:6067248:C:T	12	6067248	C	T	0.000393435	7	-1.42366	1.17083	0.224008	NA	NA	NA	NA	NA	NA	NA	NA	NA	NA	NA	NA	NA	NA	NA	0.96618
chr12:6067271:T:C	12	6067271	T	C	0.00146396	26	0.125013	0.666428	0.851201	0.00139179	24	0.495257	0.874537	0.571185	0.00141127	24	1.30691	0.893349	0.143485	0.00166258	19	0.355091	1.18319	0.764091	0.87538
chr12:6067370:A:C	12	6067370	A	C	5.6205e-05	1	-1.39726	2.27867	0.539751	NA	NA	NA	NA	NA	NA	NA	NA	NA	NA	NA	NA	NA	NA	NA	0.93161
chr12:6067434:T:C	12	6067434	T	C	0.00073083	13	0.0251821	1.07976	0.981393	0.000694847	12	1.08383	1.64073	0.508883	0.000704556	12	-1.06954	1.33768	0.423971	NA	NA	NA	NA	NA	0.97305
chr12:6067604:T:C	12	6067604	T	C	0.00011241	2	-1.25276	2.0177	0.534676	NA	NA	NA	NA	NA	NA	NA	NA	NA	NA	NA	NA	NA	NA	NA	0.95157
chr12:6067620:T:C	12	6067620	T	C	0.000618255	11	-0.0467549	1.05944	0.9648	0.000578905	10	0.314885	0.995838	0.75185	NA	NA	NA	NA	NA	NA	NA	NA	NA	NA	0.98866
chr12:6067633:C:T	12	6067633	C	T	0.00011241	2	-1.1771	2.20361	0.593225	NA	NA	NA	NA	NA	NA	NA	NA	NA	NA	NA	NA	NA	NA	NA	0.88672
chr12:6067729:C:T	12	6067729	C	T	0.00028112	5	0.343622	1.272	0.78705	NA	NA	NA	NA	NA	NA	NA	NA	NA	NA	NA	NA	NA	NA	NA	0.87493
chr12:6067836:A:T	12	6067836	A	T	0.000281183	5	-1.23645	1.30828	0.344613	NA	NA	NA	NA	NA	NA	NA	NA	NA	NA	NA	NA	NA	NA	NA	0.85581
chr12:6067859:C:T	12	6067859	C	T	5.6205e-05	1	-1.09202	4.07499	0.788714	NA	NA	NA	NA	NA	NA	NA	NA	NA	NA	NA	NA	NA	NA	NA	0.80107
chr12:6067996:G:A	12	6067996	G	A	0.00169262	30	1.18165	0.575245	0.0399591	0.00168526	29	0.266044	0.703055	0.705125	0.00164958	28	0.726114	0.780642	0.352294	0.00184081	21	0.311276	1.16365	0.789084	0.81003
chr12:6068424:T:C	12	6068424	T	C	0.00595981	105	0.182475	0.298593	0.541123	0.00573099	98	0.0272335	0.371834	0.941614	0.0058698	99	-0.0285551	0.393774	0.942191	0.00626655	71	-0.697902	0.600387	0.245064	0.82389
chr12:6068500:C:T	12	6068500	C	T	0.00509626	90	0.481981	0.319751	0.131717	0.00507348	87	-0.797871	0.38245	0.0369594	0.00502959	85	0.519559	0.425859	0.222455	0.00465975	53	0.862723	0.691513	0.212182	0.81594
chr12:6068513:G:A	12	6068513	G	A	0.0866719	1536	0.0153949	0.0845789	0.855569	0.0859202	1478	-0.0484641	0.104382	0.642436	0.085396	1449	-0.169505	0.11206	0.130374	0.0875701	999	0.26831	0.167743	0.109703	0.98841
chr12:6068515:C:T	12	6068515	C	T	0.00022482	4	0.434905	1.31065	0.740022	NA	NA	NA	NA	NA	NA	NA	NA	NA	NA	NA	NA	NA	NA	NA	0.93482
chr12:6068544:A:T	12	6068544	A	T	0.00129577	23	1.92436	0.624748	0.00206847	0.00121866	21	1.18633	0.80327	0.139709	0.00129442	22	3.3029	0.941365	0.000450429	0.00148888	17	0.152274	1.10419	0.890315	0.81984
chr12:6068577:C:T	12	6068577	C	T	0.00382538	68	0.0343249	0.354009	0.922758	0.00388316	67	-0.315701	0.415826	0.447724	0.00381949	65	0.145847	0.451888	0.746885	0.0035858	41	0.202459	0.779536	0.795082	0.9666
chr12:6068637:T:C	12	6068637	T	C	0.0468186	830	-0.122552	0.109287	0.26213	0.0461887	795	0.0192933	0.130055	0.882069	0.0457813	777	0.0440139	0.146693	0.764146	0.0463158	528	0.202035	0.218157	0.354395	0.98893
chr12:6068701:T:C	12	6068701	T	C	0.00394011	70	0.22393	0.38133	0.557047	0.00394157	68	-0.817136	0.456366	0.073369	0.00376205	64	0.552334	0.524564	0.292369	0.00367647	42	0.905494	0.805428	0.260911	0.95424
chr12:6068943:A:G	12	6068943	A	G	0.00399235	71	0.0144256	0.349232	0.967051	0.0041126	71	-0.228543	0.404419	0.571995	0.00393516	67	0.0828126	0.442545	0.85156	0.00384615	44	0.127355	0.745259	0.864312	0.98169
chr12:6068960:G:A	12	6068960	G	A	0.0517553	917	-0.120041	0.104732	0.251722	0.0513193	883	-0.0157605	0.124669	0.8994	0.0506956	860	0.0854595	0.140104	0.541881	0.0509828	581	0.191269	0.209964	0.362317	0.98959
chr12:6069094:C:T	12	6069094	C	T	0.000224845	4	0.122921	1.23073	0.920443	NA	NA	NA	NA	NA	NA	NA	NA	NA	NA	NA	NA	NA	NA	NA	0.92684
chr12:6069119:A:G	12	6069119	A	G	0.144221	2553	-0.0313728	0.0668182	0.638694	0.143106	2460	-0.043869	0.0810372	0.588271	0.141972	2407	-0.0588452	0.0886878	0.507005	0.144074	1641	0.252107	0.133464	0.058899	0.99145
chr12:6069195:T:C	12	6069195	T	C	0.000168615	3	-1.17752	1.90505	0.536506	NA	NA	NA	NA	NA	NA	NA	NA	NA	NA	NA	NA	NA	NA	NA	0.99447
chr12:6069299:G:A	12	6069299	G	A	0.00101226	18	0.713647	0.798424	0.371419	0.00110043	19	0.347199	0.923331	0.706896	0.00105733	18	0.94237	1.00859	0.350124	0.00131073	15	2.8844	1.43432	0.0443267	0.94494
chr12:6069299:G:C	12	6069299	G	C	5.62114e-05	1	-1.10179	3.85427	0.774983	NA	NA	NA	NA	NA	NA	NA	NA	NA	NA	NA	NA	NA	NA	NA	0.91479
chr12:6069369:G:A	12	6069369	G	A	5.6205e-05	1	-1.10931	3.72335	0.765753	NA	NA	NA	NA	NA	NA	NA	NA	NA	NA	NA	NA	NA	NA	NA	0.84631
chr12:6069440:C:T	12	6069440	C	T	0.001126	20	0.12386	0.673008	0.853982	0.00110196	19	-0.0688261	0.817353	0.932893	0.00123486	21	0.170014	0.803144	0.832352	0.00140007	16	-1.0466	1.27076	0.410164	0.82721
chr12:6069570:G:A	12	6069570	G	A	5.6205e-05	1	-1.10931	3.72335	0.765753	NA	NA	NA	NA	NA	NA	NA	NA	NA	NA	NA	NA	NA	NA	NA	0.94351
chr12:6069601:G:A	12	6069601	G	A	0.00011241	2	-1.19869	2.02674	0.554226	NA	NA	NA	NA	NA	NA	NA	NA	NA	NA	NA	NA	NA	NA	NA	0.84005
chr12:6069602:C:T	12	6069602	C	T	0.00129592	23	1.92419	0.624737	0.00206997	0.00121866	21	1.18633	0.80327	0.139709	0.00129442	22	3.3029	0.941365	0.000450429	0.00148888	17	0.152274	1.10419	0.890315	0.81507
chr12:6069696:C:T	12	6069696	C	T	0.000281025	5	-1.25378	1.35279	0.354024	NA	NA	NA	NA	NA	NA	NA	NA	NA	NA	NA	NA	NA	NA	NA	0.8739
chr12:6069749:T:C	12	6069749	T	C	0.000224896	4	-1.25151	1.44719	0.387158	NA	NA	NA	NA	NA	NA	NA	NA	NA	NA	NA	NA	NA	NA	NA	0.88719
chr12:6070157:G:A	12	6070157	G	A	5.6205e-05	1	3.63332	2.24791	0.106027	NA	NA	NA	NA	NA	NA	NA	NA	NA	NA	NA	NA	NA	NA	NA	0.95919
chr12:6070215:T:C	12	6070215	T	C	0.00123776	22	0.235756	0.613559	0.700799	0.00110094	19	-0.0860756	0.809014	0.915268	0.0010577	18	0.267983	0.835446	0.748387	0.000874738	10	-1.04674	1.52453	0.492334	0.93482
chr12:6070224:C:T	12	6070224	C	T	0.00837989	147	-0.0547633	0.251986	0.827954	0.0086298	147	0.163165	0.314201	0.603551	0.00839386	141	-0.0097557	0.33343	0.976658	0.00886682	100	-0.564832	0.5	0.258618	0.8254
chr12:6070301:C:T	12	6070301	C	T	0.142898	2523	-0.0227926	0.0673603	0.735085	0.141699	2429	-0.0319481	0.0818078	0.696147	0.140897	2382	-0.0694253	0.0895106	0.43798	0.142945	1623	0.284238	0.133738	0.0335585	0.99051
chr12:6070586:T:C	12	6070586	T	C	0.000168634	3	-1.14203	2.07314	0.581723	NA	NA	NA	NA	NA	NA	NA	NA	NA	NA	NA	NA	NA	NA	NA	0.85041
chr12:6070630:C:T	12	6070630	C	T	0.000674992	12	-1.17548	1.00638	0.242796	0.000637312	11	1.25012	1.07855	0.246425	0.000587475	10	-1.06536	1.51567	0.482122	NA	NA	NA	NA	NA	0.88142
chr12:6070682:C:A	12	6070682	C	A	0.000449691	8	-1.09717	1.44365	0.447257	NA	NA	NA	NA	NA	NA	NA	NA	NA	NA	NA	NA	NA	NA	NA	0.96198
chr12:6070832:C:T	12	6070832	C	T	0.00169205	30	1.18205	0.575262	0.0398975	0.00168468	29	0.265214	0.703054	0.706002	0.001649	28	0.726475	0.780642	0.352054	0.00183985	21	0.311823	1.16365	0.788722	0.814
chr12:6070857:C:T	12	6070857	C	T	0.00405268	72	0.105983	0.345693	0.759163	0.00417391	72	-0.230295	0.404338	0.568976	0.00399812	68	0.226739	0.435337	0.602481	0.00393977	45	0.111584	0.738035	0.879825	0.95707
chr12:6070917:A:G	12	6070917	A	G	5.62114e-05	1	-1.10577	3.88981	0.776202	NA	NA	NA	NA	NA	NA	NA	NA	NA	NA	NA	NA	NA	NA	NA	0.81949
chr12:6071022:C:T	12	6071022	C	T	0.00394189	70	0.0782752	0.381153	0.837288	0.0039434	68	-0.548708	0.45071	0.22344	0.00376382	64	0.516315	0.519136	0.319947	0.00376466	43	0.237318	0.796659	0.765786	0.94957
chr12:6071229:G:A	12	6071229	G	A	0.000112423	2	-1.23454	2.18465	0.572009	NA	NA	NA	NA	NA	NA	NA	NA	NA	NA	NA	NA	NA	NA	NA	0.95025
chr12:6071255:G:A	12	6071255	G	A	0.000168691	3	-1.28928	1.60116	0.420693	NA	NA	NA	NA	NA	NA	NA	NA	NA	NA	NA	NA	NA	NA	NA	0.82047
chr12:6071416:A:T	12	6071416	A	T	0.0869148	1541	0.0225135	0.0844047	0.789675	0.0860827	1482	-0.0457051	0.104096	0.660613	0.0856991	1455	-0.153266	0.111786	0.170354	0.0878793	1002	0.272358	0.167494	0.103934	0.99155
chr12:6071482:C:A	12	6071482	C	A	0.00202475	36	-0.312806	0.54579	0.56656	0.00214319	37	-0.182737	0.539979	0.735051	0.00211466	36	-0.0442784	0.721277	0.95105	0.00200979	23	-1.04702	1.04237	0.315154	0.96284
chr12:6071498:T:C	12	6071498	T	C	0.0039928	71	0.0141931	0.349233	0.967582	0.00411308	71	-0.229443	0.404421	0.570486	0.00393562	67	0.0826589	0.442545	0.851833	0.00384683	44	0.127155	0.74526	0.864524	0.98043
chr12:6071600:C:A	12	6071600	C	A	0.000393435	7	-1.16327	1.23893	0.347766	NA	NA	NA	NA	NA	NA	NA	NA	NA	NA	NA	NA	NA	NA	NA	0.99462
chr12:6071743:C:T	12	6071743	C	T	5.6205e-05	1	-1.08733	4.19402	0.795436	NA	NA	NA	NA	NA	NA	NA	NA	NA	NA	NA	NA	NA	NA	NA	0.98625
chr12:6071752:C:T	12	6071752	C	T	0.00394189	70	0.0782752	0.381153	0.837288	0.0039434	68	-0.548708	0.45071	0.22344	0.00376382	64	0.516315	0.519136	0.319947	0.00376466	43	0.237318	0.796659	0.765786	0.94911
chr12:6071776:A:C	12	6071776	A	C	5.6205e-05	1	2.90111	2.11952	0.171075	NA	NA	NA	NA	NA	NA	NA	NA	NA	NA	NA	NA	NA	NA	NA	0.97786
chr12:6071795:C:G	12	6071795	C	G	0.000393435	7	-1.16327	1.23893	0.347766	NA	NA	NA	NA	NA	NA	NA	NA	NA	NA	NA	NA	NA	NA	NA	0.99464
chr12:6071811:G:A	12	6071811	G	A	0.000562114	10	0.0491565	1.10595	0.964548	NA	NA	NA	NA	NA	NA	NA	NA	NA	NA	NA	NA	NA	NA	NA	0.97402
chr12:6071817:C:A	12	6071817	C	A	0.000449741	8	0.0451749	1.12752	0.968041	0.000579039	10	1.26533	1.43329	0.377335	0.000587061	10	0.688858	1.33152	0.604913	NA	NA	NA	NA	NA	0.96566
chr12:6071933:T:C	12	6071933	T	C	0.000562114	10	0.0491565	1.10595	0.964548	NA	NA	NA	NA	NA	NA	NA	NA	NA	NA	NA	NA	NA	NA	NA	0.97402
chr12:6071970:G:A	12	6071970	G	A	0.000112423	2	-1.28395	1.76968	0.468129	NA	NA	NA	NA	NA	NA	NA	NA	NA	NA	NA	NA	NA	NA	NA	0.93318
chr12:6071998:G:T	12	6071998	G	T	0.00399235	71	0.0144256	0.349232	0.967051	0.0041126	71	-0.228543	0.404419	0.571995	0.00393516	67	0.0828126	0.442545	0.85156	0.00384615	44	0.127355	0.745259	0.864312	0.98302
chr12:6072156:C:A	12	6072156	C	A	0.000562114	10	0.0491565	1.10595	0.964548	NA	NA	NA	NA	NA	NA	NA	NA	NA	NA	NA	NA	NA	NA	NA	0.97402
chr12:6072160:A:G	12	6072160	A	G	0.00202475	36	-0.312806	0.54579	0.56656	0.00214319	37	-0.182737	0.539979	0.735051	0.00211466	36	-0.0442784	0.721277	0.95105	0.00200979	23	-1.04702	1.04237	0.315154	0.96284
chr12:6072403:G:A	12	6072403	G	A	0.000337344	6	0.141429	1.17507	0.9042	NA	NA	NA	NA	NA	NA	NA	NA	NA	NA	NA	NA	NA	NA	NA	0.9215
chr12:6072469:G:A	12	6072469	G	A	0.0872158	1550	0.0218802	0.0842338	0.795053	0.0864147	1491	-0.0418649	0.103775	0.68664	0.0859191	1462	-0.158643	0.111574	0.155064	0.0881427	1008	0.280827	0.167094	0.0928306	0.99868
chr12:6072563:T:C	12	6072563	T	C	0.000449741	8	0.0451749	1.12752	0.968041	0.000579039	10	1.26533	1.43329	0.377335	0.000587061	10	0.688858	1.33152	0.604913	NA	NA	NA	NA	NA	0.96566
chr12:6072689:G:A	12	6072689	G	A	5.6205e-05	1	-1.21294	2.76554	0.660957	NA	NA	NA	NA	NA	NA	NA	NA	NA	NA	NA	NA	NA	NA	NA	0.81129
chr12:6072745:A:T	12	6072745	A	T	0.000168615	3	1.36266	1.61792	0.399659	NA	NA	NA	NA	NA	NA	NA	NA	NA	NA	NA	NA	NA	NA	NA	0.94434
chr12:6072759:G:C	12	6072759	G	C	5.6224e-05	1	3.74344	2.26935	0.099032	NA	NA	NA	NA	NA	NA	NA	NA	NA	NA	NA	NA	NA	NA	NA	0.91854
chr12:6072891:G:A	12	6072891	G	A	0.00022482	4	-1.35607	1.3121	0.301363	NA	NA	NA	NA	NA	NA	NA	NA	NA	NA	NA	NA	NA	NA	NA	0.90772
chr12:6072920:GC:G	12	6072920	GC	G	0.000393435	7	-1.16327	1.23893	0.347766	NA	NA	NA	NA	NA	NA	NA	NA	NA	NA	NA	NA	NA	NA	NA	0.99125
chr12:6072929:C:T	12	6072929	C	T	5.62114e-05	1	-1.29944	2.46037	0.597396	NA	NA	NA	NA	NA	NA	NA	NA	NA	NA	NA	NA	NA	NA	NA	0.91347
chr12:6073002:G:A	12	6073002	G	A	0.000224871	4	-1.29858	1.41779	0.35971	NA	NA	NA	NA	NA	NA	NA	NA	NA	NA	NA	NA	NA	NA	NA	0.91303
chr12:6073068:G:T	12	6073068	G	T	0.146088	2584	-0.0320315	0.0664067	0.629555	0.145127	2493	-0.0646568	0.0804779	0.421737	0.143903	2438	-0.0516014	0.088108	0.558103	0.145958	1661	0.263593	0.132715	0.0470152	0.99115
chr12:6073243:C:A	12	6073243	C	A	0.00388207	69	0.216332	0.380883	0.570051	0.00388181	67	-0.73816	0.44944	0.100507	0.00370153	63	0.51836	0.519716	0.318575	0.0036739	42	0.92078	0.808414	0.254705	0.9546
chr12:6073442:A:G	12	6073442	A	G	0.000112423	2	-1.28395	1.76968	0.468129	NA	NA	NA	NA	NA	NA	NA	NA	NA	NA	NA	NA	NA	NA	NA	0.90855
chr12:6073460:C:G	12	6073460	C	G	0.000449741	8	0.0451749	1.12752	0.968041	NA	NA	NA	NA	NA	NA	NA	NA	NA	NA	NA	NA	NA	NA	NA	0.94414
chr12:6073472:C:A	12	6073472	C	A	0.000168615	3	1.24683	1.58442	0.431324	NA	NA	NA	NA	NA	NA	NA	NA	NA	NA	NA	NA	NA	NA	NA	0.96533
chr12:6073588:T:C	12	6073588	T	C	0.000112423	2	-1.26138	1.97021	0.522024	NA	NA	NA	NA	NA	NA	NA	NA	NA	NA	NA	NA	NA	NA	NA	0.80745
chr12:6073642:C:A	12	6073642	C	A	0.00011241	2	-1.15893	2.4441	0.635375	NA	NA	NA	NA	NA	NA	NA	NA	NA	NA	NA	NA	NA	NA	NA	0.88686
chr12:6073662:A:T	12	6073662	A	T	0.0583605	1038	-0.0783706	0.0979916	0.423845	0.0576789	996	-0.0395046	0.116151	0.73377	0.0567821	967	0.0809277	0.131062	0.536922	0.05742	657	0.273357	0.198031	0.167472	0.99908
chr12:6073786:G:A	12	6073786	G	A	0.00258659	46	-0.402883	0.453751	0.374597	0.00243281	42	0.298766	0.572358	0.601676	0.00223188	38	-0.346192	0.618187	0.575471	0.00244712	28	-0.0560741	0.993529	0.954992	0.97214
chr12:6073870:C:T	12	6073870	C	T	5.6205e-05	1	-1.21539	2.75203	0.658754	NA	NA	NA	NA	NA	NA	NA	NA	NA	NA	NA	NA	NA	NA	NA	0.8944
chr12:6073901:C:T	12	6073901	C	T	0.00011241	2	2.25432	1.86996	0.227992	NA	NA	NA	NA	NA	NA	NA	NA	NA	NA	NA	NA	NA	NA	NA	0.91888
chr12:6074015:T:C	12	6074015	T	C	0.149859	2648	-0.0260389	0.0658271	0.692426	0.149009	2557	-0.0507602	0.079705	0.524222	0.147956	2504	-0.055644	0.0872605	0.523684	0.149859	1703	0.277654	0.131248	0.0343877	0.99024
chr12:6074097:C:T	12	6074097	C	T	0.0036562	65	0.400696	0.401479	0.318255	0.00376593	65	0.0338496	0.457206	0.940982	0.00393608	67	-0.0285991	0.516117	0.95581	0.00384683	44	0.653666	0.752882	0.385275	0.97693
chr12:6074116:C:A	12	6074116	C	A	0.000112435	2	-1.15915	2.4441	0.63531	NA	NA	NA	NA	NA	NA	NA	NA	NA	NA	NA	NA	NA	NA	NA	0.8067
chr12:6074275:A:G	12	6074275	A	G	5.6205e-05	1	-1.20523	2.80692	0.667647	NA	NA	NA	NA	NA	NA	NA	NA	NA	NA	NA	NA	NA	NA	NA	0.88325
chr12:6074351:C:G	12	6074351	C	G	5.6205e-05	1	-1.31629	2.42003	0.586501	NA	NA	NA	NA	NA	NA	NA	NA	NA	NA	NA	NA	NA	NA	NA	0.95948
chr12:6074356:C:T	12	6074356	C	T	0.00382581	68	0.118478	0.386517	0.759203	0.00382387	66	-0.752121	0.451182	0.0955141	0.00364277	62	0.297131	0.528357	0.573865	0.00358642	41	0.943328	0.813117	0.245992	0.95913
chr12:6074451:C:T	12	6074451	C	T	0.000843265	15	-0.615268	0.786451	0.434017	0.00075275	13	-0.480896	1.26549	0.703939	0.000704556	12	-1.1143	1.0529	0.289913	0.00087382	10	-1.03494	1.65021	0.530556	0.95427
chr12:6074461:T:TC	12	6074461	T	TC	5.6205e-05	1	-1.26716	2.55244	0.619578	NA	NA	NA	NA	NA	NA	NA	NA	NA	NA	NA	NA	NA	NA	NA	0.93859
chr12:6074625:G:A	12	6074625	G	A	0.000112423	2	-1.09554	2.88677	0.704313	NA	NA	NA	NA	NA	NA	NA	NA	NA	NA	NA	NA	NA	NA	NA	0.94451
chr12:6074631:A:G	12	6074631	A	G	0.00056224	10	-0.197739	1.00991	0.844768	NA	NA	NA	NA	NA	0.000587268	10	0.810656	1.37662	0.555945	NA	NA	NA	NA	NA	0.86989
chr12:6074708:C:G	12	6074708	C	G	0.000393524	7	0.575361	1.32844	0.664935	NA	NA	NA	NA	NA	NA	NA	NA	NA	NA	NA	NA	NA	NA	NA	0.8944
chr12:6074825:AAC:A	12	6074825	AAC	A	0.000281057	5	1.58203	1.65499	0.339115	NA	NA	NA	NA	NA	NA	NA	NA	NA	NA	NA	NA	NA	NA	NA	0.92021
chr12:6074858:G:A	12	6074858	G	A	0.000450045	8	-1.23084	1.02136	0.228166	0.000579441	10	-0.303971	1.23971	0.806306	NA	NA	NA	NA	NA	NA	NA	NA	NA	NA	0.8079
chr12:6074980:C:T	12	6074980	C	T	0.000224896	4	-1.22944	1.47724	0.405266	NA	NA	NA	NA	NA	NA	NA	NA	NA	NA	NA	NA	NA	NA	NA	0.84609
chr12:6075055:T:G	12	6075055	T	G	0.000337268	6	0.309427	1.25185	0.804772	NA	NA	NA	NA	NA	NA	NA	NA	NA	NA	NA	NA	NA	NA	NA	0.97079
chr12:6075257:C:T	12	6075257	C	T	0.000786959	14	1.12574	0.776288	0.147016	0.000868458	15	1.26461	1.04785	0.227483	0.000704473	12	1.33743	1.10573	0.226454	0.00113557	13	-1.04327	1.44689	0.470882	0.95718
chr12:6075327:C:T	12	6075327	C	T	0.000281183	5	-1.18785	1.47681	0.421202	NA	NA	NA	NA	NA	NA	NA	NA	NA	NA	NA	NA	NA	NA	NA	0.847
chr12:6075667:C:G	12	6075667	C	G	0.00428217	76	-0.364047	0.376093	0.33306	0.00440938	76	-0.19827	0.450958	0.66018	0.00417893	71	0.273418	0.520794	0.599582	0.00455581	52	0.893375	0.697515	0.200265	0.93068
chr12:6075863:G:C	12	6075863	G	C	0.117877	2081	-0.0547385	0.0736908	0.457595	0.116964	2005	-0.0742494	0.0899435	0.409081	0.116513	1970	-0.0925551	0.0976666	0.343301	0.119035	1352	0.245516	0.146073	0.0928077	0.98648
chr12:6075913:G:C	12	6075913	G	C	0.0177021	314	-0.0879167	0.178997	0.623311	0.0177078	305	-0.0300391	0.208524	0.885457	0.017487	297	-0.0409462	0.238221	0.863529	0.0160442	183	0.54671	0.368168	0.137557	0.98119
chr12:6075922:G:A	12	6075922	G	A	0.000393435	7	-1.16327	1.23893	0.347766	NA	NA	NA	NA	NA	NA	NA	NA	NA	NA	NA	NA	NA	NA	NA	0.98414
chr12:6075939:T:C	12	6075939	T	C	0.000731241	13	0.803734	0.991402	0.417535	0.000637312	11	0.0296732	1.1385	0.979207	0.000763718	13	3.42366	1.38132	0.013192	NA	NA	NA	NA	NA	0.91149
chr12:6076100:T:C	12	6076100	T	C	0.000224845	4	0.434769	1.31065	0.740101	NA	NA	NA	NA	NA	NA	NA	NA	NA	NA	NA	NA	NA	NA	NA	0.89199
chr12:6076143:C:G	12	6076143	C	G	0.026818	475	-0.0382962	0.143895	0.790132	0.0268605	462	-0.137576	0.168668	0.414693	0.0261792	444	0.00804169	0.191731	0.966544	0.0247586	282	0.448764	0.297056	0.130863	0.981
chr12:6076234:A:G	12	6076234	A	G	0.000112448	2	-1.09206	2.90683	0.70715	NA	NA	NA	NA	NA	NA	NA	NA	NA	NA	NA	NA	NA	NA	NA	0.81709
chr12:6076307:G:C	12	6076307	G	C	0.000562177	10	1.3875	0.943678	0.141477	NA	NA	NA	NA	NA	NA	NA	NA	NA	NA	NA	NA	NA	NA	NA	0.94707
chr12:6076319:C:T	12	6076319	C	T	5.6205e-05	1	-1.2573	2.58474	0.626662	NA	NA	NA	NA	NA	NA	NA	NA	NA	NA	NA	NA	NA	NA	NA	0.88698
chr12:6076386:C:T	12	6076386	C	T	0.00011241	2	6.04616	3.06144	0.0482745	NA	NA	NA	NA	NA	NA	NA	NA	NA	NA	NA	NA	NA	NA	NA	0.95661
chr12:6076468:A:G	12	6076468	A	G	5.62177e-05	1	11.2557	4.78983	0.0187778	NA	NA	NA	NA	NA	NA	NA	NA	NA	NA	NA	NA	NA	NA	NA	0.8612
chr12:6076473:G:A	12	6076473	G	A	0.000337268	6	-1.22212	1.27686	0.338503	NA	NA	NA	NA	NA	NA	NA	NA	NA	NA	NA	NA	NA	NA	NA	0.9188
chr12:6076523:A:G	12	6076523	A	G	0.000562177	10	1.38756	0.943677	0.14146	NA	NA	NA	NA	NA	NA	NA	NA	NA	NA	NA	NA	NA	NA	NA	0.94795
chr12:6076725:C:T	12	6076725	C	T	0.458404	8078	-0.0133153	0.0472384	0.778041	0.457223	7824	-0.0582142	0.0564813	0.302691	0.458546	7732	-0.0889534	0.0625471	0.154973	0.455115	5161	-0.0259274	0.0931769	0.780813	0.98337
chr12:6076739:G:A	12	6076739	G	A	5.6205e-05	1	-1.35617	2.34877	0.563672	NA	NA	NA	NA	NA	NA	NA	NA	NA	NA	NA	NA	NA	NA	NA	0.86546
chr12:6076844:C:T	12	6076844	C	T	0.00895371	159	0.0811849	0.24381	0.739146	0.00898863	155	-0.334083	0.283396	0.238456	0.00858622	146	0.12022	0.319396	0.706621	0.00857843	98	0.279434	0.510054	0.583794	0.96877
chr12:6076943:T:G	12	6076943	T	G	0.000393612	7	-0.0822085	1.08347	0.939518	NA	NA	NA	NA	NA	NA	NA	NA	NA	NA	NA	NA	NA	NA	NA	0.90279
chr12:6076944:C:CA	12	6076944	C	CA	0.00011241	2	-1.15893	2.4441	0.635375	NA	NA	NA	NA	NA	NA	NA	NA	NA	NA	NA	NA	NA	NA	NA	0.85193
chr12:6076950:T:C	12	6076950	C	T	0.479856	8504	0.035389	0.046615	0.447747	0.48129	8283	0.0842294	0.0558649	0.131623	0.480953	8156	0.0682241	0.0617456	0.269193	0.484052	5524	-0.0299086	0.0920523	0.74525	0.99806
chr12:6077096:G:T	12	6077096	G	T	0.0010685	19	-0.556743	0.78867	0.480235	0.00115861	20	-0.198925	1.14758	0.862381	0.00099859	17	-1.07723	1.08413	0.320402	0.00104895	12	1.3531	1.54627	0.381533	0.94107
chr12:6077161:T:G	12	6077161	T	G	5.62114e-05	1	-1.0702	4.78689	0.823093	NA	NA	NA	NA	NA	NA	NA	NA	NA	NA	NA	NA	NA	NA	NA	0.93208
chr12:6077166:G:A	12	6077166	G	A	0.000112423	2	-1.29063	2.04726	0.52842	NA	NA	NA	NA	NA	NA	NA	NA	NA	NA	NA	NA	NA	NA	NA	0.84356
chr12:6077236:G:A	12	6077236	G	A	0.00011241	2	-1.25351	1.8495	0.497926	NA	NA	NA	NA	NA	NA	NA	NA	NA	NA	NA	NA	NA	NA	NA	0.92322
chr12:6077310:G:A	12	6077310	G	A	0.00011241	2	-1.15893	2.4441	0.635375	NA	NA	NA	NA	NA	NA	NA	NA	NA	NA	NA	NA	NA	NA	NA	0.85193
chr12:6077327:G:A	12	6077327	G	A	0.00348746	62	-0.240943	0.407649	0.554484	0.00347584	60	-0.210531	0.433088	0.626885	0.00352485	60	-0.819635	0.53288	0.124018	0.00367197	42	-1.04962	0.788963	0.183394	0.97178
chr12:6077432:G:A	12	6077432	G	A	0.000449691	8	-1.09732	1.44365	0.447194	NA	NA	NA	NA	NA	NA	NA	NA	NA	NA	NA	NA	NA	NA	NA	0.92567
chr12:6077441:A:G	12	6077441	A	G	5.6224e-05	1	3.74344	2.26935	0.099032	NA	NA	NA	NA	NA	NA	NA	NA	NA	NA	NA	NA	NA	NA	NA	0.87592
chr12:6077501:A:G	12	6077501	G	A	0.494326	8276	0.0207248	0.0479785	0.66577	0.496372	8073	0.106138	0.0575403	0.0650982	0.496191	7947	0.078438	0.0635781	0.217304	0.497865	5364	-0.00082288	0.0948463	0.993078	0.96084
chr12:6077511:C:A	12	6077511	A	C	0.495187	8333	0.0262634	0.0478527	0.583117	0.497245	8123	0.0964025	0.0574548	0.0933694	0.497204	8002	0.088224	0.0634765	0.164569	0.498336	5390	0.0148234	0.0946118	0.8755	0.96305
chr12:6077552:G:T	12	6077552	G	T	0.000224871	4	0.434151	1.30253	0.738897	NA	NA	NA	NA	NA	NA	NA	NA	NA	NA	NA	NA	NA	NA	NA	0.89362
chr12:6077641:T:C	12	6077641	T	C	0.0959505	1706	-0.0733744	0.0795091	0.356089	0.0956794	1652	-0.0965103	0.0967614	0.318568	0.0952073	1621	-0.0587208	0.105418	0.577508	0.0972732	1113	0.242143	0.156265	0.121245	0.99829
chr12:6077680:G:A	12	6077680	G	A	5.6205e-05	1	-1.07225	4.69374	0.819302	NA	NA	NA	NA	NA	NA	NA	NA	NA	NA	NA	NA	NA	NA	NA	0.9707
chr12:6077719:G:A	12	6077719	G	A	0.000224845	4	-1.16221	1.87763	0.53593	NA	NA	NA	NA	NA	NA	NA	NA	NA	NA	NA	NA	NA	NA	NA	0.88338
chr12:6077814:C:T	12	6077814	C	T	0.00365703	65	0.174661	0.394696	0.658113	0.00365048	63	-0.836164	0.460177	0.0692095	0.00346651	59	0.384381	0.544368	0.480123	0.003324	38	1.07139	0.839953	0.202121	0.95864
chr12:6078040:TATC:T	12	6078040	TATC	T	0.000843455	15	-0.570613	0.827859	0.490657	0.000926677	16	0.144671	1.05573	0.891004	0.000822175	14	-1.08647	1.13975	0.340462	0.000873668	10	-1.05014	1.58023	0.506337	0.94298
chr12:6078066:T:C	12	6078066	T	C	0.0953728	1686	-0.0714302	0.0800383	0.372151	0.0948718	1628	-0.121344	0.0977459	0.214449	0.094518	1600	-0.0696415	0.106184	0.511916	0.0963061	1095	0.236109	0.157469	0.13377	0.98826
chr12:6078121:G:C	12	6078121	G	C	0.000168634	3	-1.0908	2.40339	0.649929	NA	NA	NA	NA	NA	NA	NA	NA	NA	NA	NA	NA	NA	NA	NA	0.93395
chr12:6078169:A:G	12	6078169	A	G	0.00157409	28	0.110231	0.585529	0.850673	0.0014476	25	-0.0849621	0.683037	0.901007	0.00146783	25	-1.11936	0.779887	0.151206	0.00174764	20	-1.0432	1.15686	0.367193	0.98093
chr12:6078236:G:A	12	6078236	G	A	0.000168615	3	-1.23145	1.70048	0.468955	NA	NA	NA	NA	NA	NA	NA	NA	NA	NA	NA	NA	NA	NA	NA	0.92148
chr12:6078381:T:C	12	6078381	T	C	5.62114e-05	1	-1.26121	2.56951	0.623543	NA	NA	NA	NA	NA	NA	NA	NA	NA	NA	NA	NA	NA	NA	NA	0.84846
chr12:6078395:A:T	12	6078395	A	T	0.00174412	31	0.137849	0.52934	0.794542	0.00156485	27	0.20765	0.613095	0.734842	0.00141027	24	0.179405	0.800585	0.822685	0.00183599	21	0.0847185	1.06545	0.936624	0.93127
chr12:6078400:A:G	12	6078400	A	G	0.000281025	5	2.19162	1.30877	0.094019	NA	NA	NA	NA	NA	NA	NA	NA	NA	NA	NA	NA	NA	NA	NA	0.98579
chr12:6078423:C:T	12	6078423	C	T	0.00479251	85	-0.513007	0.335161	0.125861	0.00476246	82	0.258056	0.373833	0.490007	0.00471143	80	-0.396148	0.465896	0.395163	0.00376796	43	-0.528299	0.695154	0.44727	0.92409
chr12:6078472:G:A	12	6078472	G	A	0.00382495	68	-0.0583136	0.384412	0.879427	0.00382343	66	-0.286994	0.417945	0.492285	0.00387734	66	-0.345642	0.503508	0.492418	0.00402098	46	-1.04565	0.753812	0.165398	0.96525
chr12:6078499:G:T	12	6078499	G	T	0.472379	8380	-0.0381398	0.0468801	0.415897	0.470619	8105	-0.0385467	0.0559817	0.491101	0.470921	8000	-0.0852716	0.0620075	0.169075	0.471526	5382	-0.00294201	0.0925373	0.974637	0.9983
chr12:6078596:T:G	12	6078596	T	G	0.000168672	3	2.67694	1.96094	0.172213	NA	NA	NA	NA	NA	NA	NA	NA	NA	NA	NA	NA	NA	NA	NA	0.84479
chr12:6078746:A:T	12	6078746	A	T	5.6205e-05	1	-1.07399	4.62182	0.816248	NA	NA	NA	NA	NA	NA	NA	NA	NA	NA	NA	NA	NA	NA	NA	0.91127
chr12:6078788:G:A	12	6078788	G	A	0.00011241	2	5.67861	2.9226	0.052016	NA	NA	NA	NA	NA	NA	NA	NA	NA	NA	NA	NA	NA	NA	NA	0.8133
chr12:6078795:G:A	12	6078795	G	A	0.00376913	67	0.121219	0.387424	0.754368	0.00376593	65	-0.671796	0.442923	0.129335	0.00358402	61	0.322345	0.533023	0.545346	0.00341088	39	0.977659	0.821421	0.233966	0.95978
chr12:6078866:C:G	12	6078866	C	G	0.000224845	4	-1.16221	1.87763	0.53593	NA	NA	NA	NA	NA	NA	NA	NA	NA	NA	NA	NA	NA	NA	NA	0.91004
chr12:6078932:A:C	12	6078932	A	C	0.000112423	2	-1.23376	2.19714	0.574437	NA	NA	NA	NA	NA	NA	NA	NA	NA	NA	NA	NA	NA	NA	NA	0.90813
chr12:6079082:A:G	12	6079082	A	G	0.000224845	4	-1.21616	1.47181	0.408633	NA	NA	NA	NA	NA	NA	NA	NA	NA	NA	NA	NA	NA	NA	NA	0.97226
chr12:6079093:C:T	12	6079093	C	T	0.000393479	7	-0.198433	1.03585	0.848082	NA	NA	NA	NA	NA	NA	NA	NA	NA	NA	NA	NA	NA	NA	NA	0.93603
chr12:6079329:A:G	12	6079329	A	G	0.00771483	137	0.349151	0.256695	0.173772	0.00783153	135	-0.366694	0.318301	0.249308	0.00794118	135	0.307082	0.330263	0.352469	0.00778789	89	0.0765513	0.529459	0.885039	0.96188
chr12:6079347:C:A	12	6079347	C	A	0.000112448	2	-1.29968	1.74284	0.455833	NA	NA	NA	NA	NA	NA	NA	NA	NA	NA	NA	NA	NA	NA	NA	0.83717
chr12:6079388:A:C	12	6079388	A	C	0.00106862	19	-0.830731	0.655459	0.205011	0.000868961	15	-0.404663	0.890409	0.649491	0.0011162	19	-1.1234	0.828406	0.175068	0.00113636	13	-1.04659	1.35521	0.439955	0.84283
chr12:6079394:C:T	12	6079394	C	T	0.000619021	11	0.13119	0.835525	0.875233	NA	NA	NA	NA	NA	NA	NA	NA	NA	NA	NA	NA	NA	NA	NA	0.80901
chr12:6079402:C:G	12	6079402	C	G	0.000337306	6	0.583965	1.34891	0.665075	NA	NA	NA	NA	NA	NA	NA	NA	NA	NA	NA	NA	NA	NA	NA	0.90368
chr12:6079432:C:G	12	6079432	C	G	0.00941269	167	0.201142	0.235445	0.392934	0.00946354	163	-0.139251	0.296262	0.638337	0.00930178	158	0.134842	0.309726	0.663301	0.00963222	110	-0.103718	0.485559	0.830855	0.96505
chr12:6079464:G:T	12	6079464	G	T	0.00129373	23	0.816083	0.712922	0.252333	0.00133241	23	1.24877	0.873936	0.153031	0.00140977	24	0.49103	0.89401	0.582837	0.00122356	14	0.78464	1.35304	0.561976	0.92716
chr12:6079471:A:G	12	6079471	A	G	0.00157729	28	0.640347	0.611989	0.295405	0.00162451	28	1.27103	0.704645	0.0712651	0.00170588	29	0.136251	0.786591	0.862481	0.00166287	19	1.49455	1.12728	0.184906	0.82711
chr12:6079479:G:A	12	6079479	G	A	0.00180038	32	-0.128027	0.526486	0.807872	0.00185443	32	-0.695187	0.702224	0.322184	0.00170408	29	0.322229	0.691344	0.64115	0.00157398	18	-1.03465	1.27181	0.415918	0.93335
chr12:6079488:T:C	12	6079488	T	C	0.00028112	5	0.247123	1.22461	0.840075	NA	NA	NA	NA	NA	NA	NA	NA	NA	NA	NA	NA	NA	NA	NA	0.8542
chr12:6079529:G:A	12	6079529	G	A	0.00428266	76	-0.364253	0.376093	0.332786	0.00440989	76	-0.198242	0.450958	0.660226	0.00417942	71	0.273137	0.520794	0.599957	0.00455581	52	0.893375	0.697515	0.200265	0.92821
chr12:6079543:A:G	12	6079543	A	G	0.00191506	34	-0.167753	0.519991	0.746993	0.0019146	33	0.0529425	0.656283	0.935704	0.00188191	32	-0.636952	0.684611	0.352172	0.00201401	23	-1.05016	1.04971	0.317104	0.85584
chr12:6079579:T:C	12	6079579	T	C	0.00231273	41	0.105984	0.51441	0.836767	0.00226586	39	0.344096	0.674072	0.60972	0.00223872	38	0.82199	0.691645	0.234654	0.00254252	29	1.77883	0.970918	0.0669353	0.82327
chr12:6079628:G:T	12	6079628	G	T	0.00248784	44	-0.0899517	0.477923	0.850709	0.00238872	41	0.225267	0.610593	0.712179	0.00259894	44	-0.396142	0.597644	0.507433	0.00263759	30	-1.06059	0.861157	0.218102	0.80285
chr12:6079664:T:A	12	6079664	T	A	NA	NA	NA	NA	NA	NA	NA	NA	NA	NA	NA	NA	NA	NA	NA	NA	NA	NA	NA	NA	0.89393
chr12:6079674:G:C	12	6079674	G	C	0.000112461	2	-1.09217	2.90683	0.70712	NA	NA	NA	NA	NA	NA	NA	NA	NA	NA	NA	NA	NA	NA	NA	0.80015
chr12:6079709:T:C	12	6079709	T	C	0.000112423	2	-1.08969	3.06411	0.722117	NA	NA	NA	NA	NA	NA	NA	NA	NA	NA	NA	NA	NA	NA	NA	0.85931
chr12:6079771:G:A	12	6079771	G	A	0.00011241	2	-1.23823	2.10584	0.556533	NA	NA	NA	NA	NA	NA	NA	NA	NA	NA	NA	NA	NA	NA	NA	0.85346
chr12:6079806:A:AT	12	6079806	A	AT	0.00011241	2	-1.26871	2.17577	0.559819	NA	NA	NA	NA	NA	NA	NA	NA	NA	NA	NA	NA	NA	NA	NA	0.97272
chr12:6079859:A:G	12	6079859	A	G	0.0016316	29	-0.446333	0.615765	0.468548	0.00173832	30	-0.413379	0.580288	0.476236	0.00182117	31	-0.454173	0.790435	0.565571	0.00148679	17	-1.04848	1.18999	0.378276	0.93344
chr12:6079904:C:A	12	6079904	C	A	5.6205e-05	1	-1.09999	3.89712	0.777746	NA	NA	NA	NA	NA	NA	NA	NA	NA	NA	NA	NA	NA	NA	NA	0.88382
chr12:6079967:A:C	12	6079967	A	C	0.000393524	7	-0.198483	1.03585	0.848044	NA	NA	NA	NA	NA	NA	NA	NA	NA	NA	NA	NA	NA	NA	NA	0.97461
chr12:6079978:G:C	12	6079978	G	C	5.62114e-05	1	-1.10465	3.80326	0.771474	NA	NA	NA	NA	NA	NA	NA	NA	NA	NA	NA	NA	NA	NA	NA	0.94277
chr12:6080113:C:T	12	6080113	C	T	0.000112435	2	-1.09486	2.85663	0.701521	NA	NA	NA	NA	NA	NA	NA	NA	NA	NA	NA	NA	NA	NA	NA	0.93183
chr12:6080150:C:T	12	6080150	C	T	0.000224845	4	-1.12244	1.86288	0.546821	NA	NA	NA	NA	NA	NA	NA	NA	NA	NA	NA	NA	NA	NA	NA	0.81779
chr12:6080230:T:C	12	6080230	T	C	0.0142137	248	-0.130516	0.201708	0.517596	0.0141509	240	0.00716854	0.240588	0.97623	0.014296	239	0.0283524	0.265702	0.915021	0.0144077	162	-0.0125612	0.387055	0.974111	0.85091
chr12:6080292:C:T	12	6080292	C	T	0.0042168	75	0.403529	0.367886	0.272691	0.00428538	74	0.140699	0.435663	0.746731	0.00446324	76	0.030916	0.475132	0.94812	0.0043691	50	0.955167	0.708239	0.177449	0.9865
chr12:6080349:C:A	12	6080349	C	A	0.00476407	84	0.305961	0.332282	0.357162	0.00461556	79	0.0421637	0.417418	0.919542	0.00485782	82	-0.173309	0.432942	0.688931	0.00493653	56	-0.173412	0.667239	0.794945	0.81453
chr12:6080362:G:T	12	6080362	G	T	0.00163031	29	0.0880962	0.580089	0.879292	0.0015055	26	-0.0788468	0.681121	0.907843	0.00152654	26	-1.11735	0.768324	0.145872	0.00183502	21	-1.04276	1.13628	0.358779	0.96574
chr12:6080402:G:C	12	6080402	G	C	NA	NA	NA	NA	NA	NA	NA	NA	NA	NA	NA	NA	NA	NA	NA	NA	NA	NA	NA	NA	0.91515
chr12:6080542:G:T	12	6080542	G	T	0.000786959	14	-0.453206	0.861875	0.599001	0.000752576	13	-0.0851381	1.10408	0.938534	0.000704473	12	0.402552	1.21915	0.741255	NA	NA	NA	NA	NA	0.91513
chr12:6080758:A:G	12	6080758	A	G	0.0581121	1033	0.065198	0.100318	0.515748	0.0579954	1001	-0.0118015	0.121738	0.922772	0.0581669	990	-0.0194579	0.132383	0.883147	0.0597798	684	0.362745	0.195364	0.0633453	0.99682
chr12:6080839:G:A	12	6080839	G	A	5.62177e-05	1	11.2557	4.78983	0.0187778	NA	NA	NA	NA	NA	NA	NA	NA	NA	NA	NA	NA	NA	NA	NA	0.8385
chr12:6080861:TC:T	12	6080861	TC	T	0.00383228	68	-0.179725	0.376936	0.633501	0.00388857	67	-0.120899	0.465609	0.795128	0.00388464	66	-0.319775	0.489774	0.513818	0.00394322	45	-1.01274	0.741618	0.17207	0.91464
chr12:6081030:G:A	12	6081030	G	A	0.00365785	65	0.155116	0.392428	0.692643	0.00365133	63	-0.919497	0.46821	0.0495468	0.00346732	59	0.359491	0.540094	0.505662	0.00314961	36	1.18579	0.862309	0.169088	0.95082
chr12:6081338:TG:T	12	6081338	TG	T	0.0014633	26	-0.244889	0.582058	0.673953	0.00150725	26	-0.744391	0.719207	0.300662	0.00141044	24	0.0942985	0.775105	0.903169	0.00148757	17	0.404702	1.20358	0.736682	0.89712
chr12:6081339:G:T	12	6081339	T	G	0.410892	6677	0.0290595	0.0493769	0.556181	0.410536	6484	0.0175481	0.0596585	0.768649	0.412614	6431	0.0694513	0.0648586	0.284254	0.414513	4330	-0.0352166	0.0981982	0.719874	0.94365
chr12:6081363:C:T	12	6081363	C	T	0.146663	2505	0.022974	0.0669811	0.731605	0.146318	2428	0.0434838	0.0806517	0.58978	0.147336	2411	0.155553	0.0883894	0.0784312	0.14888	1635	0.113831	0.132673	0.390906	0.95595
chr12:6081489:G:A	12	6081489	G	A	0.000112423	2	-1.28676	2.08637	0.537402	NA	NA	NA	NA	NA	NA	NA	NA	NA	NA	NA	NA	NA	NA	NA	0.87226
chr12:6081521:G:A	12	6081521	G	A	0.000281088	5	-1.24897	1.23834	0.313178	NA	NA	NA	NA	NA	NA	NA	NA	NA	NA	NA	NA	NA	NA	NA	0.97168
chr12:6081673:G:A	12	6081673	G	A	5.62114e-05	1	-1.10465	3.80326	0.771474	NA	NA	NA	NA	NA	NA	NA	NA	NA	NA	NA	NA	NA	NA	NA	0.89663
chr12:6081838:G:A	12	6081838	G	A	0.0035449	63	0.200714	0.398799	0.614756	0.003535	61	-0.947241	0.467052	0.0425471	0.00334939	57	0.418468	0.550765	0.447378	0.00314961	36	1.18579	0.862309	0.169088	0.95247
chr12:6081919:C:T	12	6081919	C	T	5.6205e-05	1	-1.27547	2.5273	0.613787	NA	NA	NA	NA	NA	NA	NA	NA	NA	NA	NA	NA	NA	NA	NA	0.99887
chr12:6081922:A:C	12	6081922	A	C	5.6205e-05	1	-1.27297	2.54001	0.616254	NA	NA	NA	NA	NA	NA	NA	NA	NA	NA	NA	NA	NA	NA	NA	0.98294
chr12:6081973:G:GT	12	6081973	G	GT	0.00214085	38	-0.0897447	0.481657	0.85219	0.0019733	34	0.417645	0.639367	0.513617	0.00217826	37	0.48143	0.631199	0.445629	0.00245098	28	-0.262039	0.895623	0.769845	0.81911
chr12:6081990:G:A	12	6081990	G	A	0.000675295	12	-0.243381	0.977061	0.803288	0.000753448	13	-0.213666	1.18606	0.857037	0.000764077	13	0.0553626	1.09622	0.959721	NA	NA	NA	NA	NA	0.83065
chr12:6082135:T:C	12	6082135	T	C	5.62114e-05	1	-1.29944	2.46037	0.597396	NA	NA	NA	NA	NA	NA	NA	NA	NA	NA	NA	NA	NA	NA	NA	0.82951
chr12:6082254:C:T	12	6082254	C	T	0.00084336	15	0.144747	0.830163	0.861583	0.000868659	15	-0.360244	0.927805	0.697812	0.000763269	13	0.244878	1.15418	0.831978	NA	NA	NA	NA	NA	0.95166
chr12:6082376:C:T	12	6082376	C	T	5.62114e-05	1	-1.0674	4.90972	0.827893	NA	NA	NA	NA	NA	NA	NA	NA	NA	NA	NA	NA	NA	NA	NA	0.8821
chr12:6082438:G:A	12	6082438	G	A	0.00157587	28	-0.346016	0.549587	0.52896	0.00156522	27	-0.0744658	0.80496	0.926294	0.00146955	25	0.43767	0.720153	0.543356	0.00122485	14	-1.03532	1.4636	0.479331	0.94934
chr12:6082974:C:T	12	6082974	C	T	5.6205e-05	1	9.2679	4.49778	0.0393461	NA	NA	NA	NA	NA	NA	NA	NA	NA	NA	NA	NA	NA	NA	NA	0.92497
chr12:6083266:G:A	12	6083266	G	A	0.000337268	6	1.30021	1.13311	0.251186	NA	NA	NA	NA	NA	NA	NA	NA	NA	NA	NA	NA	NA	NA	NA	0.93677
chr12:6083294:G:A	12	6083294	G	A	0.00179998	32	0.0885947	0.519629	0.86462	0.00162244	28	0.210498	0.612004	0.730885	0.00146886	25	0.102227	0.776345	0.895239	0.00183599	21	0.0847185	1.06545	0.936624	0.9357
chr12:6083309:C:T	12	6083309	C	T	0.000224845	4	3.43753	1.5935	0.0309882	NA	NA	NA	NA	NA	NA	NA	NA	NA	NA	NA	NA	NA	NA	NA	0.85659
chr12:6083436:G:A	12	6083436	G	A	0.000168615	3	-1.23245	1.71022	0.471135	NA	NA	NA	NA	NA	NA	NA	NA	NA	NA	NA	NA	NA	NA	NA	0.98061
chr12:6083469:G:A	12	6083469	G	A	0.0811575	1436	0.147333	0.0867771	0.0895399	0.0808592	1389	-0.0961867	0.106226	0.365206	0.0810013	1372	0.0929048	0.114786	0.4183	0.0818246	931	0.153606	0.169942	0.366062	0.98611
chr12:6083538:C:CTGGGCAAG	12	6083538	C	CTGGGCAAG	0.000786871	14	-0.134271	1.00761	0.89399	0.000752576	13	1.08216	1.62988	0.506722	0.00076309	13	-1.07846	1.22984	0.380535	NA	NA	NA	NA	NA	0.99344
chr12:6083552:G:A	12	6083552	G	A	0.00011241	2	3.00635	2.05432	0.143352	NA	NA	NA	NA	NA	NA	NA	NA	NA	NA	NA	NA	NA	NA	NA	0.95701
chr12:6083720:A:G	12	6083720	G	A	0.242156	4214	0.0103901	0.0547904	0.849596	0.241808	4088	-0.0161262	0.0666485	0.808812	0.242924	4051	-0.0252795	0.0724782	0.727248	0.242941	2719	-0.172594	0.109884	0.116255	0.95627
chr12:6083721:C:T	12	6083721	C	T	0.154858	2719	0.0332825	0.0647886	0.607455	0.154112	2627	0.0550703	0.0779392	0.479828	0.155306	2611	0.155683	0.0855562	0.0688104	0.155807	1760	0.165927	0.128703	0.19732	0.97983
chr12:6083824:G:T	12	6083824	G	T	0.000168653	3	4.53306	2.37182	0.0559766	NA	NA	NA	NA	NA	NA	NA	NA	NA	NA	NA	NA	NA	NA	NA	0.85609
chr12:6083909:T:A	12	6083909	T	A	5.6205e-05	1	-1.07674	4.52467	0.811904	NA	NA	NA	NA	NA	NA	NA	NA	NA	NA	NA	NA	NA	NA	NA	0.98835
chr12:6083930:C:T	12	6083930	T	C	0.239094	4253	0.0157428	0.0544057	0.772306	0.238738	4123	-0.0150168	0.0661972	0.820541	0.239814	4085	-0.0133743	0.0719774	0.852592	0.239339	2739	-0.171618	0.109109	0.11574	0.99971
chr12:6084012:G:A	12	6084012	G	A	0.000506187	9	-1.23206	1.03295	0.232964	0.000579374	10	0.381879	0.932128	0.682037	0.000587406	10	-1.07833	1.41025	0.444488	NA	NA	NA	NA	NA	0.83303
chr12:6084133:G:A	12	6084133	G	A	5.6205e-05	1	-1.09614	3.97288	0.782621	NA	NA	NA	NA	NA	NA	NA	NA	NA	NA	NA	NA	NA	NA	NA	0.84519
chr12:6084274:T:G	12	6084274	T	G	0.0010126	18	0.0506224	0.790155	0.948917	0.000869061	15	0.106528	1.03722	0.918197	0.000822465	14	0.0314088	1.07048	0.976593	NA	NA	NA	NA	NA	0.8941
chr12:6084371:C:G	12	6084371	G	C	0.241987	4213	0.00828492	0.0547603	0.879744	0.241604	4086	-0.0135984	0.066641	0.83831	0.242717	4049	-0.0247428	0.0724314	0.73265	0.242543	2716	-0.170205	0.109869	0.121341	0.95638
chr12:6084511:GAGAC:G	12	6084511	GAGAC	G	5.6205e-05	1	-1.10566	3.78554	0.77023	NA	NA	NA	NA	NA	NA	NA	NA	NA	NA	NA	NA	NA	NA	NA	0.85649
chr12:6084523:G:A	12	6084523	G	A	5.6205e-05	1	3.40794	2.20922	0.122929	NA	NA	NA	NA	NA	NA	NA	NA	NA	NA	NA	NA	NA	NA	NA	0.8008
chr12:6084547:G:A	12	6084547	G	A	0.0818756	1451	0.131271	0.0860473	0.127117	0.0816481	1405	-0.0954451	0.105228	0.364391	0.0819189	1390	0.0652596	0.113768	0.566225	0.0827483	943	0.13468	0.168125	0.423091	0.9877
chr12:6084648:G:A	12	6084648	G	A	0.000168653	3	-1.22607	1.57328	0.435798	NA	NA	NA	NA	NA	NA	NA	NA	NA	NA	NA	NA	NA	NA	NA	0.8255
chr12:6084756:C:A	12	6084756	C	A	5.62114e-05	1	-1.2335	2.6724	0.644391	NA	NA	NA	NA	NA	NA	NA	NA	NA	NA	NA	NA	NA	NA	NA	0.81418
chr12:6084913:G:A	12	6084913	G	A	0.000450045	8	-0.0982221	1.06119	0.926254	NA	NA	NA	NA	NA	NA	NA	NA	NA	NA	NA	NA	NA	NA	NA	0.82292
chr12:6084929:C:G	12	6084929	C	G	0.000281057	5	0.814455	1.43797	0.571128	NA	NA	NA	NA	NA	NA	NA	NA	NA	NA	NA	NA	NA	NA	NA	0.96713
chr12:6085017:T:A	12	6085017	A	T	0.321957	5613	0.0454158	0.0501115	0.36478	0.321382	5441	-0.0512018	0.0613403	0.403877	0.322814	5391	0.000639762	0.0663802	0.99231	0.323645	3630	-0.0709691	0.100199	0.478772	0.96416
chr12:6085077:C:G	12	6085077	G	C	0.235493	4188	0.00477837	0.0546272	0.930296	0.235202	4061	-0.0190514	0.0664304	0.774275	0.236199	4022	-0.0303921	0.0722889	0.674175	0.235623	2696	-0.174034	0.109668	0.112531	0.9995
chr12:6085173:C:T	12	6085173	C	T	0.00365867	65	0.159377	0.392965	0.685054	0.00365217	63	-0.898195	0.466142	0.0539961	0.00346773	59	0.372708	0.54244	0.492023	0.00315071	36	1.18065	0.862309	0.170946	0.94361
chr12:6085413:G:C	12	6085413	G	C	0.240924	4247	0.0773703	0.0546832	0.157103	0.240126	4110	0.00462385	0.0663375	0.944431	0.241257	4070	0.152564	0.0723175	0.0348893	0.243739	2764	0.165295	0.108305	0.126961	0.98606
chr12:6085419:T:A	12	6085419	T	A	0.24101	4249	0.0770653	0.0546728	0.158666	0.240215	4112	0.00470952	0.0663333	0.943399	0.241347	4072	0.152193	0.0723015	0.0352937	0.243739	2764	0.165295	0.108305	0.126961	0.98608
chr12:6085420:C:G	12	6085420	C	G	0.243773	4326	0.0705413	0.054274	0.193695	0.242919	4185	0.00394417	0.0657675	0.952178	0.24429	4150	0.151486	0.0717285	0.0346924	0.246674	2818	0.186828	0.107469	0.0821335	0.998
chr12:6085489:T:C	12	6085489	C	T	0.497881	8693	0.0702298	0.0465788	0.131616	0.496874	8424	-0.0434875	0.0565299	0.441725	0.498984	8349	0.111266	0.061274	0.06939	0.500891	5603	0.0130858	0.0929671	0.888062	0.97358
chr12:6085491:G:C	12	6085491	G	C	0.0819792	1453	0.136745	0.0860031	0.111834	0.0816481	1405	-0.104448	0.105225	0.320893	0.0819189	1390	0.0775889	0.113752	0.495183	0.0829238	945	0.136465	0.167981	0.416573	0.98854
chr12:6085540:C:T	12	6085540	C	T	5.6205e-05	1	-1.09516	4.00213	0.784357	NA	NA	NA	NA	NA	NA	NA	NA	NA	NA	NA	NA	NA	NA	NA	0.88394
chr12:6085603:T:A	12	6085603	T	A	0.158543	2804	0.0272216	0.063946	0.670329	0.15795	2712	0.0688366	0.0771145	0.372042	0.15879	2688	0.154415	0.0844525	0.0674854	0.159958	1820	0.132217	0.12696	0.297686	0.98595
chr12:6085650:A:G	12	6085650	A	G	0.158936	2803	0.0288782	0.0640408	0.652037	0.158276	2710	0.0668557	0.0773561	0.387446	0.159201	2687	0.159728	0.0846408	0.0591437	0.160204	1818	0.135929	0.127072	0.284752	0.98341
chr12:6085753:C:T	12	6085753	C	T	0.00061923	11	0.351424	0.893589	0.694118	0.000579845	10	-0.0332519	1.14415	0.976815	NA	NA	NA	NA	NA	NA	NA	NA	NA	NA	0.80697
chr12:6085825:T:C	12	6085825	T	C	0.203132	3567	0.0664152	0.0582933	0.254566	0.202593	3453	-0.00767043	0.0703331	0.913156	0.203618	3422	0.158188	0.0769748	0.0398726	0.205226	2317	0.122382	0.115385	0.288853	0.98094
chr12:6085978:T:C	12	6085978	T	C	5.62114e-05	1	-1.08802	4.17229	0.794268	NA	NA	NA	NA	NA	NA	NA	NA	NA	NA	NA	NA	NA	NA	NA	0.8065
chr12:6086137:G:A	12	6086137	G	A	0.0125187	218	-5.91222e-07	0.22189	0.999998	0.0130754	221	-0.181483	0.255266	0.477112	0.0131926	220	-0.0164112	0.288706	0.95467	0.01206	135	-0.113213	0.43734	0.795738	0.81821
chr12:6086142:C:T	12	6086142	C	T	0.160626	2845	0.0135692	0.0634936	0.830773	0.160114	2753	0.0754143	0.0764933	0.324185	0.160965	2729	0.13359	0.0838746	0.111219	0.162395	1850	0.106571	0.126043	0.397824	0.98692
chr12:6086199:C:A	12	6086199	C	A	0.0018579	33	-1.25195	0.525467	0.017193	0.00179794	31	0.428574	0.684598	0.5313	0.00176408	30	-1.11425	0.689253	0.105962	0.0015748	18	0.314186	1.16627	0.787626	0.90277
chr12:6086202:G:A	12	6086202	G	A	0.160664	2846	0.012898	0.0634818	0.838997	0.160154	2754	0.0754762	0.0764913	0.323776	0.161005	2730	0.132492	0.0838493	0.11408	0.162454	1851	0.105872	0.126015	0.400824	0.98707
chr12:6086231:C:G	12	6086231	C	G	0.160702	2847	0.0154161	0.0634774	0.808114	0.160193	2755	0.075798	0.0764831	0.321665	0.161045	2731	0.137062	0.0838442	0.102107	0.162513	1852	0.105127	0.125985	0.404034	0.98743
chr12:6086328:G:A	12	6086328	G	A	NA	NA	NA	NA	NA	NA	NA	NA	NA	NA	NA	NA	NA	NA	NA	NA	NA	NA	NA	NA	0.80807
chr12:6086361:T:C	12	6086361	T	C	0.16072	2847	0.0153073	0.0634785	0.809445	0.160212	2755	0.0761979	0.0764875	0.319146	0.161064	2731	0.136997	0.0838452	0.102274	0.162542	1852	0.104878	0.12599	0.405168	0.98717
chr12:6086509:T:G	12	6086509	T	G	0.162638	2893	0.00739672	0.0629709	0.906493	0.16217	2801	0.0696661	0.0757687	0.357857	0.163222	2780	0.133181	0.0830728	0.108893	0.164599	1884	0.118239	0.124855	0.343635	0.99955
chr12:6086544:A:T	12	6086544	A	T	0.160607	2845	0.0158379	0.0634976	0.803031	0.160095	2753	0.0756892	0.0764912	0.322411	0.160946	2729	0.137618	0.0838752	0.100849	0.162513	1852	0.105127	0.125985	0.404034	0.98742
chr12:6086600:C:A	12	6086600	C	A	0.000168653	3	1.24656	1.58442	0.431423	NA	NA	NA	NA	NA	NA	NA	NA	NA	NA	NA	NA	NA	NA	NA	0.83733
chr12:6086761:G:A	12	6086761	G	A	0.000112423	2	-1.26748	1.81142	0.484102	NA	NA	NA	NA	NA	NA	NA	NA	NA	NA	NA	NA	NA	NA	NA	0.94472
chr12:6086783:G:C	12	6086783	G	C	0.00338715	60	0.636589	0.412141	0.122446	0.00337249	58	0.206985	0.508005	0.683679	0.00365523	62	0.274369	0.523948	0.600518	0.00324561	37	2.55243	0.947695	0.00707474	0.85609
chr12:6086830:C:T	12	6086830	C	T	0.159382	2815	0.00878691	0.0637449	0.890363	0.158852	2724	0.0783564	0.0767244	0.307126	0.159607	2698	0.13251	0.0842506	0.115762	0.161327	1833	0.114031	0.126418	0.367047	0.98477
chr12:6087017:C:A	12	6087017	C	A	0.160587	2844	0.0166914	0.0634999	0.79266	0.160074	2752	0.074666	0.076508	0.329102	0.160925	2728	0.138271	0.0838738	0.0992369	0.162454	1851	0.105558	0.126002	0.40217	0.98734
chr12:6087096:G:C	12	6087096	G	C	0.00185685	33	-0.416757	0.538127	0.43866	0.00179648	31	-0.0175438	0.673192	0.979209	0.00182117	31	-0.589576	0.725955	0.416713	0.0015737	18	-1.05483	1.11923	0.345958	0.94184
chr12:6087124:A:G	12	6087124	A	G	0.00123693	22	-0.132708	0.611957	0.828318	0.00127403	22	-0.444799	0.911709	0.625639	0.00111568	19	0.842914	0.808974	0.297432	0.00087382	10	-1.03707	1.75014	0.553472	0.9668
chr12:6087134:A:G	12	6087134	A	G	0.160567	2843	0.0179563	0.0635064	0.77737	0.160054	2751	0.0781201	0.0765241	0.307322	0.160904	2727	0.140623	0.0838812	0.0936494	0.162454	1851	0.105558	0.126002	0.40217	0.98713
chr12:6087142:A:G	12	6087142	A	G	0.00022482	4	-1.21755	1.52882	0.425799	NA	NA	NA	NA	NA	NA	NA	NA	NA	NA	NA	NA	NA	NA	NA	0.98271
chr12:6087148:T:C	12	6087148	T	C	0.160549	2843	0.0169257	0.0635043	0.789832	0.160035	2751	0.0779573	0.0765222	0.30832	0.160885	2727	0.1385	0.0838793	0.0987014	0.162454	1851	0.105558	0.126002	0.40217	0.98727
chr12:6087204:T:A	12	6087204	T	A	5.62114e-05	1	-1.20758	2.79188	0.665355	NA	NA	NA	NA	NA	NA	NA	NA	NA	NA	NA	NA	NA	NA	NA	0.91135
chr12:6087239:G:C	12	6087239	G	C	5.6205e-05	1	-1.21205	2.76942	0.661637	NA	NA	NA	NA	NA	NA	NA	NA	NA	NA	NA	NA	NA	NA	NA	0.95852
chr12:6087247:A:G	12	6087247	A	G	0.160567	2843	0.0167693	0.063504	0.791728	0.160054	2751	0.0743934	0.0765214	0.330956	0.160904	2727	0.138391	0.0838792	0.0989672	0.162423	1850	0.10579	0.126019	0.401202	0.98689
chr12:6087278:A:C	12	6087278	A	C	0.159395	2813	0.0189793	0.0637003	0.765744	0.158786	2720	0.0844935	0.0767379	0.270867	0.15968	2697	0.139939	0.0841789	0.0964322	0.161324	1832	0.114311	0.126373	0.365706	0.98474
chr12:6087324:G:A	12	6087324	G	A	0.00366983	65	0.29223	0.375698	0.436668	0.00395349	68	0.389782	0.429907	0.364583	0.00389335	66	0.369082	0.496037	0.456839	0.004299	49	-1.05799	0.706815	0.134436	0.86042
chr12:6087483:C:G	12	6087483	C	G	0.000956453	17	0.106862	0.808714	0.894875	0.000811218	14	-0.0805802	1.12225	0.942759	0.000763807	13	0.0766995	1.09223	0.944016	NA	NA	NA	NA	NA	0.86541
chr12:6087536:T:C	12	6087536	T	C	0.000506415	9	0.090314	1.12938	0.936263	NA	NA	NA	NA	NA	0.000587682	10	-1.0848	1.35364	0.422901	NA	NA	NA	NA	NA	0.87183
chr12:6087600:C:T	12	6087600	C	T	0.00157764	28	0.606809	0.569763	0.286868	0.00168292	29	-0.221598	0.7053	0.753377	0.00164725	28	-0.619592	0.720431	0.389773	0.00157563	18	0.268929	1.14902	0.814946	0.88579
chr12:6087633:G:A	12	6087633	G	A	5.62114e-05	1	-1.17395	3.04021	0.699393	NA	NA	NA	NA	NA	NA	NA	NA	NA	NA	NA	NA	NA	NA	NA	0.88035
chr12:6087655:C:T	12	6087655	C	T	0.00101272	18	0.0516221	0.790155	0.94791	0.000869162	15	0.104873	1.03722	0.919464	0.000822562	14	0.033133	1.07048	0.975308	NA	NA	NA	NA	NA	0.88436
chr12:6087659:T:C	12	6087659	T	C	0.16047	2840	0.0171208	0.0635313	0.787556	0.159953	2748	0.0782829	0.0765377	0.306402	0.160803	2724	0.138909	0.0839188	0.0978676	0.162482	1851	0.105309	0.126007	0.403301	0.98675
chr12:6087660:G:A	12	6087660	G	A	5.6205e-05	1	-1.23852	2.64966	0.640194	NA	NA	NA	NA	NA	NA	NA	NA	NA	NA	NA	NA	NA	NA	NA	0.83779
chr12:6087666:G:A	12	6087666	G	A	0.00354371	63	0.201031	0.398798	0.614197	0.00353418	61	-0.945961	0.467057	0.0428298	0.00334821	57	0.418807	0.550764	0.447009	0.0031485	36	1.18141	0.862308	0.170669	0.96152
chr12:6087679:C:T	12	6087679	C	T	0.000337344	6	0.383431	1.26989	0.762697	NA	NA	NA	NA	NA	NA	NA	NA	NA	NA	NA	NA	NA	NA	NA	0.84447
chr12:6087899:A:G	12	6087899	A	G	0.00157551	28	-0.346684	0.549586	0.528166	0.00156485	27	-0.0751784	0.80496	0.925591	0.00146921	25	0.437927	0.720153	0.543119	0.00122442	14	-1.04013	1.46359	0.477289	0.95722
chr12:6087984:A:T	12	6087984	A	T	0.00213892	38	0.335498	0.476664	0.481529	0.00220315	38	0.247099	0.69615	0.722626	0.00205737	35	0.830157	0.623717	0.183194	0.00210011	24	-1.0447	1.09293	0.339138	0.95131
chr12:6088011:C:T	12	6088011	C	T	0.00185623	33	0.0745556	0.51649	0.885224	0.00168038	29	0.213124	0.611012	0.727236	0.00152761	26	0.0827671	0.769622	0.914359	0.00183599	21	0.0847185	1.06545	0.936624	0.9353
chr12:6088120:A:G	12	6088120	A	G	0.00123818	22	0.871256	0.720648	0.226667	0.00127507	22	-2.47617	1.0041	0.0136607	0.00117536	20	-0.0398174	1.02161	0.96891	0.00131165	15	0.80776	1.35836	0.552071	0.86185
chr12:6088134:T:C	12	6088134	T	C	0.00213892	38	0.335498	0.476664	0.481529	0.00220315	38	0.247099	0.69615	0.722626	0.00205737	35	0.830157	0.623717	0.183194	0.00210011	24	-1.0447	1.09293	0.339138	0.95087
chr12:6088157:G:A	12	6088157	G	A	0.000505959	9	-1.1382	1.25692	0.365175	0.000579039	10	-0.873832	1.44663	0.545813	0.00058713	10	-1.08228	1.44046	0.452444	NA	NA	NA	NA	NA	0.95019
chr12:6088207:G:A	12	6088207	G	A	0.000393524	7	-0.298973	0.994773	0.763763	NA	NA	NA	NA	NA	NA	NA	NA	NA	NA	NA	NA	NA	NA	NA	0.90048
chr12:6088244:C:T	12	6088244	C	T	5.6205e-05	1	-1.23301	2.67437	0.644765	NA	NA	NA	NA	NA	NA	NA	NA	NA	NA	NA	NA	NA	NA	NA	0.88444
chr12:6088302:A:C	12	6088302	C	A	0.242415	4139	0.0393923	0.0553832	0.476919	0.242066	4012	-0.0279587	0.0675259	0.678842	0.243179	3975	0.00499609	0.0733805	0.945718	0.242479	2660	-0.202984	0.111018	0.0674917	0.94613
chr12:6088323:T:G	12	6088323	T	G	0.00213892	38	0.335498	0.476664	0.481529	0.00220315	38	0.247099	0.69615	0.722626	0.00205737	35	0.830157	0.623717	0.183194	0.00210011	24	-1.0447	1.09293	0.339138	0.9507
chr12:6088324:A:G	12	6088324	A	G	0.000224896	4	-1.16699	1.67662	0.486404	NA	NA	NA	NA	NA	NA	NA	NA	NA	NA	NA	NA	NA	NA	NA	0.85937
chr12:6088352:G:A	12	6088352	G	A	0.000112423	2	-1.09475	2.85663	0.701549	NA	NA	NA	NA	NA	NA	NA	NA	NA	NA	NA	NA	NA	NA	NA	0.9479
chr12:6088406:G:A	12	6088406	G	A	0.0823722	1457	0.132751	0.0860916	0.123079	0.0820522	1409	-0.10872	0.105189	0.301338	0.082339	1394	0.0746312	0.113972	0.512585	0.0831721	946	0.126814	0.168237	0.450981	0.98362
chr12:6088407:A:G	12	6088407	A	G	0.0035441	63	0.201858	0.398798	0.612741	0.00353459	61	-0.945707	0.467058	0.0428861	0.00334821	57	0.418807	0.550764	0.447009	0.00314906	36	1.18111	0.862308	0.170776	0.96237
chr12:6088469:A:G	12	6088469	A	G	0.00208286	37	0.388583	0.484541	0.422576	0.00214543	37	0.244328	0.697409	0.726086	0.00199882	34	0.917395	0.637293	0.150004	0.00210011	24	-1.0447	1.09293	0.339138	0.94664
chr12:6088647:C:T	12	6088647	C	T	0.000787136	14	-0.413767	0.886096	0.640532	0.000752838	13	1.1768	1.16675	0.31316	0.000763359	13	0.21054	1.14057	0.853548	NA	NA	NA	NA	NA	0.91387
chr12:6088756:G:C	12	6088756	G	C	0.000337306	6	-1.20666	1.34011	0.3679	NA	NA	NA	NA	NA	NA	NA	NA	NA	NA	NA	NA	NA	NA	NA	0.81421
chr12:6088869:G:A	12	6088869	G	A	0.0680616	1210	-0.0910509	0.0911426	0.317798	0.0674971	1165	0.163235	0.1096	0.136389	0.068609	1168	0.0234989	0.12056	0.845459	0.0663578	759	0.140031	0.183859	0.446288	0.99787
chr12:6088947:C:A	12	6088947	C	A	0.00506928	90	0.215603	0.323554	0.505182	0.00516361	89	-0.728489	0.407877	0.0740911	0.00476359	81	0.813167	0.438921	0.0639325	0.0047302	54	-0.0265153	0.716518	0.97048	0.95829
chr12:6089065:A:G	12	6089065	G	A	0.256553	4385	0.0592009	0.0542519	0.275175	0.256569	4257	-0.0567279	0.0659919	0.389999	0.25712	4207	0.0528368	0.0718588	0.462165	0.255924	2808	-0.201162	0.109114	0.0652419	0.94814
chr12:6089075:C:T	12	6089075	T	C	0.256148	4375	0.0557004	0.0543706	0.30562	0.256152	4247	-0.0594331	0.0661172	0.368703	0.256697	4197	0.0447975	0.0720746	0.534242	0.255337	2799	-0.198923	0.109427	0.0690873	0.94769
chr12:6089081:C:T	12	6089081	T	C	0.256443	4378	0.0606933	0.0543891	0.264461	0.256457	4250	-0.0616922	0.0661214	0.350813	0.256945	4199	0.0495712	0.0721093	0.491802	0.255521	2800	-0.200282	0.109437	0.0672336	0.94758
chr12:6089098:C:T	12	6089098	C	T	0.00180099	32	0.661653	0.523042	0.205868	0.00191304	33	0.608328	0.77767	0.434071	0.00170448	29	1.22967	0.684802	0.0725479	0.00183695	21	-1.04317	1.17483	0.374578	0.94263
chr12:6089120:T:C	12	6089120	T	C	5.62114e-05	1	-1.0824	4.34928	0.803463	NA	NA	NA	NA	NA	NA	NA	NA	NA	NA	NA	NA	NA	NA	NA	0.9071
chr12:6089207:T:C	12	6089207	T	C	0.00011241	2	-1.12304	2.52349	0.656295	NA	NA	NA	NA	NA	NA	NA	NA	NA	NA	NA	NA	NA	NA	NA	0.96739
chr12:6089221:A:T	12	6089221	A	T	0.00011241	2	-1.25868	2.08151	0.545379	NA	NA	NA	NA	NA	NA	NA	NA	NA	NA	NA	NA	NA	NA	NA	0.96485
chr12:6089223:G:A	12	6089223	G	A	0.00028112	5	-1.24528	1.24113	0.315696	NA	NA	NA	NA	NA	NA	NA	NA	NA	NA	NA	NA	NA	NA	NA	0.86422
chr12:6089412:A:G	12	6089412	A	G	0.00410943	73	0.527611	0.368281	0.151963	0.00417488	72	-0.722619	0.446463	0.105546	0.00393793	67	0.677734	0.50398	0.178701	0.00402661	46	0.699631	0.764018	0.359811	0.95563
chr12:6089490:G:T	12	6089490	G	T	0.00349414	62	0.168653	0.41632	0.685401	0.00371445	64	-0.963607	0.499098	0.0535204	0.00353107	60	-0.20367	0.547856	0.710073	0.00367776	42	-0.413446	0.799416	0.605027	0.89502
chr12:6089519:C:T	12	6089519	C	T	0.00044964	8	-1.09706	1.44365	0.447301	NA	NA	NA	NA	NA	NA	NA	NA	NA	NA	NA	NA	NA	NA	NA	0.94618
chr12:6089557:C:T	12	6089557	T	C	0.261098	4470	0.0537598	0.0540001	0.319469	0.260443	4327	-0.0415765	0.0656536	0.526557	0.261379	4284	0.0356646	0.0715826	0.618322	0.261099	2870	-0.21381	0.108446	0.0486587	0.94927
chr12:6089774:C:G	12	6089774	G	C	0.248987	4179	0.0431998	0.0553883	0.435423	0.248281	4045	-0.0270853	0.0674974	0.688214	0.249844	4013	0.0187656	0.073461	0.798375	0.249305	2690	-0.27395	0.110699	0.0133335	0.93604
chr12:6089813:AC:A	12	6089813	AC	A	0.00011241	2	1.56009	1.70453	0.360054	NA	NA	NA	NA	NA	NA	NA	NA	NA	NA	NA	NA	NA	NA	NA	0.94552
chr12:6089835:A:G	12	6089835	A	G	0.0038812	69	0.313313	0.375178	0.403659	0.00382387	66	0.12375	0.445441	0.781155	0.00387734	66	0.102105	0.49031	0.835036	0.00410839	47	-0.0487042	0.710542	0.945352	0.96296
chr12:6089912:G:C	12	6089912	G	C	0.497092	8547	-0.0968245	0.0470928	0.039779	0.498503	8327	0.0349284	0.0569706	0.539813	0.496416	8173	-0.135049	0.0619642	0.0292966	0.493764	5463	-0.0111129	0.0936727	0.905565	0.96886
chr12:6089948:C:G	12	6089948	C	G	5.6205e-05	1	-1.18061	2.95404	0.689409	NA	NA	NA	NA	NA	NA	NA	NA	NA	NA	NA	NA	NA	NA	NA	0.91349
chr12:6089962:C:CT	12	6089962	C	CT	0.0837201	1479	0.146119	0.0847396	0.0846493	0.0838386	1438	-0.150168	0.103554	0.147018	0.0833038	1409	0.124902	0.112272	0.265926	0.0834946	949	0.213606	0.167509	0.202242	0.98146
chr12:6089980:T:C	12	6089980	T	C	5.62114e-05	1	-1.12371	3.497	0.747956	NA	NA	NA	NA	NA	NA	NA	NA	NA	NA	NA	NA	NA	NA	NA	0.81903
chr12:6089988:C:T	12	6089988	C	T	5.6205e-05	1	-1.3725	2.32278	0.554594	NA	NA	NA	NA	NA	NA	NA	NA	NA	NA	NA	NA	NA	NA	NA	0.96726
chr12:6090032:A:G	12	6090032	A	G	0.00106874	19	-0.196637	0.713883	0.782973	0.00115861	20	-1.41484	0.943043	0.13354	0.00105758	18	0.629154	0.927567	0.497591	NA	NA	NA	NA	NA	0.86532
chr12:6090201:C:T	12	6090201	C	T	0.0018579	33	0.0975188	0.521956	0.851791	0.00179773	31	0.325108	0.688788	0.636927	0.00188125	32	0.334749	0.693427	0.629276	0.0015748	18	-1.04255	1.19738	0.383921	0.89254
chr12:6090248:T:C	12	6090248	C	T	0.249503	4270	0.0182124	0.0547442	0.739374	0.248735	4128	-0.00437132	0.0666503	0.947707	0.249939	4090	-0.0214344	0.072526	0.767581	0.250227	2753	-0.204916	0.109481	0.0612479	0.94866
chr12:6090257:G:A	12	6090257	G	A	5.6205e-05	1	-1.05726	5.5329	0.848458	NA	NA	NA	NA	NA	NA	NA	NA	NA	NA	NA	NA	NA	NA	NA	0.87436
chr12:6090326:G:A	12	6090326	G	A	0.000112448	2	2.37431	1.89966	0.21135	NA	NA	NA	NA	NA	NA	NA	NA	NA	NA	NA	NA	NA	NA	NA	0.81995
chr12:6090398:C:T	12	6090398	C	T	0.00011241	2	2.34369	1.91073	0.219974	NA	NA	NA	NA	NA	NA	NA	NA	NA	NA	NA	NA	NA	NA	NA	0.86884
chr12:6090524:G:A	12	6090524	G	A	0.000168634	3	-1.21456	1.7727	0.493252	NA	NA	NA	NA	NA	NA	NA	NA	NA	NA	NA	NA	NA	NA	NA	0.8493
chr12:6090555:C:A	12	6090555	C	A	5.6205e-05	1	-1.13465	3.40209	0.738746	NA	NA	NA	NA	NA	NA	NA	NA	NA	NA	NA	NA	NA	NA	NA	0.96757
chr12:6090588:G:A	12	6090588	G	A	0.0873257	1553	0.11062	0.0829837	0.182522	0.0875709	1512	-0.136758	0.101474	0.177749	0.0868467	1479	0.0881778	0.110002	0.422784	0.0875874	1002	0.162327	0.163692	0.321363	0.99856
chr12:6090863:G:A	12	6090863	G	A	0.000281025	5	0.365912	1.27661	0.774396	NA	NA	NA	NA	NA	NA	NA	NA	NA	NA	NA	NA	NA	NA	NA	0.95431
chr12:6090901:A:G	12	6090901	A	G	0.000843076	15	-0.313533	0.928645	0.735646	0.000810467	14	1.21147	1.3022	0.352204	0.000821789	14	-1.08302	1.14707	0.345086	NA	NA	NA	NA	NA	0.99289
chr12:6090930:A:C	12	6090930	A	C	0.00225581	40	-0.417317	0.517198	0.419736	0.00214866	37	-0.471664	0.649467	0.467696	0.00217903	37	-0.13218	0.692984	0.848729	0.0022783	26	-1.04533	0.985621	0.28888	0.80827
chr12:6090973:C:G	12	6090973	C	G	0.0857127	1519	0.107998	0.0838088	0.197531	0.0859103	1478	-0.14628	0.102426	0.153248	0.0852092	1446	0.0818159	0.111155	0.4617	0.0858923	979	0.141275	0.165267	0.392645	0.98969
chr12:6091010:G:C	12	6091010	G	C	5.6205e-05	1	-1.12076	3.53489	0.7512	NA	NA	NA	NA	NA	NA	NA	NA	NA	NA	NA	NA	NA	NA	NA	0.84641
chr12:6091228:A:C	12	6091228	A	C	0.00134998	24	0.312813	0.621661	0.614832	0.00139034	24	-0.0470249	0.805816	0.953464	0.00140977	24	0.246157	0.819653	0.763935	0.0015737	18	0.278279	1.15405	0.809452	0.85489
chr12:6091277:C:T	12	6091277	C	T	0.495708	8778	-0.105363	0.0463521	0.0230199	0.49587	8524	0.0129458	0.0560545	0.817354	0.494395	8379	-0.128351	0.0611245	0.0357436	0.492189	5608	-0.00114255	0.0922387	0.990117	0.99763
chr12:6091364:GTACT:G	12	6091364	GTACT	G	0.000112423	2	-1.11384	2.59722	0.668026	NA	NA	NA	NA	NA	NA	NA	NA	NA	NA	NA	NA	NA	NA	NA	0.85926
chr12:6091382:C:G	12	6091382	C	G	0.0180483	317	0.0192	0.18151	0.915758	0.0176664	301	0.24043	0.231049	0.298061	0.0176086	296	-0.290898	0.242484	0.230272	0.0171681	194	0.163697	0.368	0.656443	0.911
chr12:6091436:T:A	12	6091436	T	A	0.085919	1523	0.106842	0.0837498	0.202051	0.0860746	1481	-0.145716	0.102409	0.154768	0.0853759	1449	0.0805681	0.111056	0.468163	0.0861555	982	0.138383	0.165045	0.401773	0.98945
chr12:6091657:A:C	12	6091657	A	C	0.00440479	78	0.399039	0.330216	0.226887	0.00436351	75	-0.229463	0.424128	0.588491	0.00436527	74	0.347809	0.423862	0.41189	0.00404147	46	-0.468645	0.739596	0.526309	0.89587
chr12:6091824:C:T	12	6091824	C	T	0.0041789	74	0.430844	0.342946	0.209006	0.00413079	71	-0.387186	0.444623	0.383853	0.0041878	71	0.431272	0.43523	0.321731	0.00369004	42	-0.416599	0.773654	0.590244	0.89855
chr12:6091887:G:A	12	6091887	G	A	0.00417937	74	0.430789	0.342946	0.209064	0.00413127	71	-0.387149	0.444623	0.3839	0.0041883	71	0.431215	0.43523	0.321795	0.00369069	42	-0.416735	0.773654	0.590122	0.89255
chr12:6092024:G:C	12	6092024	G	C	5.6205e-05	1	-1.27736	2.52842	0.613417	NA	NA	NA	NA	NA	NA	NA	NA	NA	NA	NA	NA	NA	NA	NA	0.94645
chr12:6092028:A:G	12	6092028	G	A	0.247558	4257	0.0223303	0.0547284	0.683259	0.246854	4119	-0.002211	0.0666915	0.973553	0.247964	4079	-0.0205182	0.072558	0.777343	0.248145	2743	-0.192779	0.109529	0.0783957	0.95004
chr12:6092090:C:T	12	6092090	C	T	5.6205e-05	1	9.2679	4.49778	0.0393461	NA	NA	NA	NA	NA	NA	NA	NA	NA	NA	NA	NA	NA	NA	NA	0.81349
chr12:6092264:C:T	12	6092264	C	T	5.6205e-05	1	-1.08653	4.21109	0.796395	NA	NA	NA	NA	NA	NA	NA	NA	NA	NA	NA	NA	NA	NA	NA	0.86794
chr12:6092324:A:T	12	6092324	A	T	0.0857708	1519	0.104357	0.0838348	0.213207	0.085922	1477	-0.151459	0.102584	0.139824	0.0853184	1447	0.0732036	0.111126	0.510059	0.0858648	978	0.14276	0.165303	0.387794	0.98689
chr12:6092542:C:T	12	6092542	C	T	0.0857935	1517	0.104099	0.0838835	0.214608	0.0859357	1475	-0.142282	0.102644	0.165694	0.0853313	1445	0.0628423	0.111195	0.571969	0.0859128	977	0.142382	0.165378	0.389267	0.98328
chr12:6092544:T:C	12	6092544	T	C	0.0856869	1517	0.105559	0.0838741	0.208196	0.0858357	1475	-0.144109	0.102634	0.160287	0.0852306	1445	0.0641449	0.111183	0.563987	0.0858071	977	0.14352	0.165361	0.385439	0.9861
chr12:6092577:C:T	12	6092577	C	T	0.00382883	68	0.268573	0.387302	0.488031	0.00394294	68	-1.01669	0.471851	0.0311873	0.0037037	63	0.566431	0.526642	0.282127	0.00323766	37	1.15327	0.856822	0.178306	0.94783
chr12:6092780:G:A	12	6092780	G	A	0.0038812	69	0.314141	0.375179	0.402418	0.00382387	66	0.123786	0.445441	0.781092	0.00387734	66	0.103666	0.490311	0.832552	0.00410839	47	-0.0487986	0.710544	0.945246	0.96349
chr12:6092883:G:A	12	6092883	A	G	0.337972	5853	0.0838414	0.0497607	0.0920094	0.337954	5681	-0.06326	0.0610512	0.300118	0.33856	5614	0.0560539	0.0659177	0.395123	0.33893	3775	-0.0876752	0.0996813	0.3791	0.96106
chr12:6093078:T:C	12	6093078	T	C	0.0856965	1517	0.104927	0.0838614	0.210864	0.0858457	1475	-0.151927	0.102605	0.138687	0.0852896	1446	0.0732077	0.111142	0.510096	0.0858222	977	0.143587	0.165374	0.385252	0.98622
chr12:6093296:A:G	12	6093296	G	A	0.350268	6019	0.0654209	0.0496	0.187179	0.350708	5847	-0.0736636	0.0606961	0.224883	0.350632	5770	0.0357556	0.0657329	0.586474	0.351222	3881	-0.0291279	0.0990118	0.768616	0.95851
chr12:6093325:G:C	12	6093325	G	C	0.000899584	16	-0.12703	0.745689	0.864733	0.000868659	15	0.0248698	1.09202	0.98183	0.000704639	12	0.952104	1.01887	0.350062	NA	NA	NA	NA	NA	0.96306
chr12:6093377:C:T	12	6093377	C	T	0.0845676	1496	0.108598	0.084406	0.198229	0.0847991	1456	-0.14517	0.103025	0.158813	0.0845037	1432	0.0614781	0.111698	0.582048	0.0849007	966	0.153914	0.1661	0.354117	0.98461
chr12:6093438:A:G	12	6093438	A	G	0.0853397	1510	0.108164	0.0840446	0.1981	0.085478	1468	-0.14534	0.102744	0.157188	0.0850248	1441	0.0757533	0.111359	0.49634	0.0855009	973	0.146521	0.165733	0.376656	0.98571
chr12:6093442:G:A	12	6093442	A	G	0.255577	4514	0.0322757	0.053134	0.543559	0.255366	4378	-0.0412121	0.0645399	0.523114	0.256149	4332	-0.0121879	0.0703617	0.862481	0.2559	2906	-0.137612	0.106244	0.195234	0.99555
chr12:6093652:A:G	12	6093652	A	G	0.0853962	1511	0.114402	0.0840273	0.17336	0.0855363	1469	-0.145192	0.102739	0.157596	0.0850838	1442	0.0874757	0.111339	0.43206	0.0855888	974	0.145824	0.165699	0.378831	0.98553
chr12:6093669:G:T	12	6093669	G	T	NA	NA	NA	NA	NA	NA	NA	NA	NA	NA	NA	NA	NA	NA	NA	NA	NA	NA	NA	NA	0.88714
chr12:6093693:G:A	12	6093693	G	A	0.0834275	1476	0.106783	0.0850061	0.209049	0.0836245	1436	-0.119945	0.103466	0.246346	0.0831465	1409	0.0564561	0.112716	0.616461	0.083685	952	0.141067	0.1671	0.398555	0.98518
chr12:6093815:G:T	12	6093815	G	T	0.000224896	4	0.747412	1.41588	0.597584	NA	NA	NA	NA	NA	NA	NA	NA	NA	NA	NA	NA	NA	NA	NA	0.89548
chr12:6093972:C:T	12	6093972	C	T	0.000168634	3	2.32239	1.88706	0.218439	NA	NA	NA	NA	NA	NA	NA	NA	NA	NA	NA	NA	NA	NA	NA	0.88271
chr12:6093989:T:C	12	6093989	T	C	0.0575413	1011	0.16488	0.100998	0.102573	0.0575434	981	-0.290986	0.12458	0.0195051	0.0573517	965	0.0981322	0.132959	0.460475	0.0573553	648	0.0905843	0.199647	0.650029	0.96896
chr12:6094244:A:G	12	6094244	A	G	0.00770713	136	-0.118846	0.256814	0.643528	0.00764383	131	0.0289536	0.2994	0.92296	0.00757755	128	-0.239947	0.348898	0.491624	0.00819095	93	0.75132	0.505655	0.137323	0.84443
chr12:6094290:A:G	12	6094290	A	G	0.0501812	886	0.158871	0.1077	0.140178	0.0501342	859	-0.185376	0.133717	0.165646	0.0499704	845	0.0898568	0.141901	0.526579	0.0499471	567	0.0226478	0.214108	0.915759	0.97432
chr12:6094314:A:G	12	6094314	A	G	0.0501812	886	0.158871	0.1077	0.140178	0.0501342	859	-0.185376	0.133717	0.165646	0.0499704	845	0.0898568	0.141901	0.526579	0.0499471	567	0.0226478	0.214108	0.915759	0.9745
chr12:6094367:G:T	12	6094367	G	T	0.0501303	885	0.159469	0.107723	0.138776	0.0500817	858	-0.185439	0.13372	0.165512	0.0499172	844	0.0904957	0.141936	0.523746	0.0499471	567	0.0226478	0.214108	0.915759	0.97434
chr12:6094384:C:T	12	6094384	C	T	0.00361133	64	0.408873	0.388641	0.292773	0.00348797	60	-0.504335	0.537008	0.347651	0.00353607	60	0.444018	0.509437	0.383435	0.002808	32	-1.04805	0.898415	0.243391	0.89409
chr12:6094508:G:C	12	6094508	G	C	0.0513039	905	0.164459	0.106486	0.122487	0.0512326	877	-0.174351	0.132314	0.187602	0.0511364	864	0.123765	0.140285	0.377644	0.0514019	583	0.0921233	0.211098	0.662547	0.97243
chr12:6094559:T:TC	12	6094559	T	TC	0.0508792	897	0.14086	0.106776	0.187099	0.0508475	870	-0.169877	0.132797	0.200819	0.0507461	857	0.129957	0.140603	0.355338	0.0509088	577	0.103058	0.211983	0.626853	0.97115
chr12:6094596:G:A	12	6094596	G	A	0.00174314	31	-0.199699	0.582012	0.731509	0.0016796	29	0.515606	0.837296	0.538027	0.0015269	26	0.0561106	0.762608	0.941347	0.00157288	18	0.465139	1.229	0.705082	0.96754
chr12:6094672:C:T	12	6094672	C	T	0.000112423	2	-1.11023	2.76614	0.688153	NA	NA	NA	NA	NA	NA	NA	NA	NA	NA	NA	NA	NA	NA	NA	0.92155
chr12:6094735:CAG:C	12	6094735	CAG	C	0.00011241	2	-1.06618	3.52776	0.762479	NA	NA	NA	NA	NA	NA	NA	NA	NA	NA	NA	NA	NA	NA	NA	0.9994
chr12:6094806:A:G	12	6094806	A	G	0.0513039	905	0.164459	0.106486	0.122487	0.0512326	877	-0.174351	0.132314	0.187602	0.0511364	864	0.123765	0.140285	0.377644	0.0514019	583	0.0921233	0.211098	0.662547	0.97201
chr12:6094962:G:A	12	6094962	G	A	0.00028112	5	0.518022	1.32539	0.695911	NA	NA	NA	NA	NA	NA	NA	NA	NA	NA	NA	NA	NA	NA	NA	0.89166
chr12:6095034:G:A	12	6095034	G	A	0.149287	2577	0.044186	0.0664253	0.505923	0.148442	2487	0.0380616	0.0802076	0.635116	0.149395	2468	0.15551	0.0877373	0.0763195	0.151704	1683	0.151677	0.131772	0.249709	0.96258
chr12:6095216:G:T	12	6095216	G	T	0.0478276	841	0.156338	0.11033	0.156479	0.0475325	811	-0.163854	0.137681	0.23401	0.0477858	805	0.0726237	0.145186	0.616925	0.0480446	543	0.096	0.21917	0.661375	0.96436
chr12:6095272:A:G	12	6095272	A	G	0.0487262	853	0.208909	0.109478	0.0563614	0.0486642	827	-0.227464	0.136143	0.0947667	0.0486583	816	0.184434	0.143903	0.199962	0.0484014	545	0.165841	0.218342	0.447527	0.96053
chr12:6095449:T:G	12	6095449	T	G	0.0487262	853	0.208909	0.109478	0.0563614	0.0486642	827	-0.227464	0.136143	0.0947667	0.0486583	816	0.184434	0.143903	0.199962	0.0484014	545	0.165841	0.218342	0.447527	0.96059
chr12:6095453:C:T	12	6095453	C	T	0.000393524	7	0.93103	1.44452	0.519235	NA	NA	NA	NA	NA	NA	NA	NA	NA	NA	NA	NA	NA	NA	NA	0.89388
chr12:6095571:C:T	12	6095571	C	T	0.00157675	28	0.659482	0.56445	0.242661	0.00162432	28	0.14436	0.62323	0.816824	0.00164687	28	-0.0348977	0.735876	0.962176	0.00157535	18	0.129022	1.08727	0.90554	0.85852
chr12:6095627:T:G	12	6095627	T	G	0.00146166	26	-0.416814	0.6369	0.512827	0.00156322	27	-0.102907	0.677715	0.87931	0.00152636	26	-0.305958	0.882057	0.72869	0.00122292	14	0.525006	1.25723	0.676247	0.96281
chr12:6095919:C:A	12	6095919	C	A	0.0486746	852	0.201024	0.109563	0.0665387	0.0486111	826	-0.227773	0.136158	0.0943539	0.0486045	815	0.18779	0.144043	0.192334	0.0483212	544	0.166718	0.218417	0.445283	0.96047
chr12:6095923:C:T	12	6095923	C	T	5.6205e-05	1	-1.1841	2.92841	0.685957	NA	NA	NA	NA	NA	NA	NA	NA	NA	NA	NA	NA	NA	NA	NA	0.85323
chr12:6095938:C:G	12	6095938	C	G	0.0487833	854	0.208117	0.109451	0.0572416	0.0487231	828	-0.226914	0.136119	0.0955086	0.0487179	817	0.183639	0.143865	0.201792	0.0484902	546	0.164334	0.218229	0.45143	0.96051
chr12:6096245:T:G	12	6096245	T	G	0.000112423	2	2.91345	2.04818	0.154892	NA	NA	NA	NA	NA	NA	NA	NA	NA	NA	NA	NA	NA	NA	NA	0.86221
chr12:6096310:A:C	12	6096310	A	C	0.00242445	43	0.100272	0.47021	0.831132	0.00232315	40	-0.652153	0.617322	0.290775	0.0022374	38	0.971983	0.643438	0.130888	0.00245227	28	-0.0725703	0.983999	0.941209	0.83582
chr12:6096350:G:A	12	6096350	G	A	5.62114e-05	1	3.63602	2.24866	0.105884	NA	NA	NA	NA	NA	NA	NA	NA	NA	NA	NA	NA	NA	NA	NA	0.91968
chr12:6096381:C:A	12	6096381	C	A	0.00011241	2	-1.15992	2.21286	0.600157	NA	NA	NA	NA	NA	NA	NA	NA	NA	NA	NA	NA	NA	NA	NA	0.91082
chr12:6096399:C:G	12	6096399	C	G	5.6205e-05	1	-1.09614	3.97288	0.782621	NA	NA	NA	NA	NA	NA	NA	NA	NA	NA	NA	NA	NA	NA	NA	0.83056
chr12:6096579:T:C	12	6096579	T	C	5.6205e-05	1	-1.40998	2.29602	0.539152	NA	NA	NA	NA	NA	NA	NA	NA	NA	NA	NA	NA	NA	NA	NA	0.89426
chr12:6096590:T:C	12	6096590	T	C	0.000786959	14	-1.17914	0.961733	0.220175	0.00075275	13	1.09179	1.38122	0.429263	0.000763269	13	-1.08198	1.30117	0.405669	0.000961034	11	-1.03916	1.58721	0.512658	0.90732
chr12:6096606:G:A	12	6096606	G	A	0.000168634	3	-1.17489	2.01554	0.559948	NA	NA	NA	NA	NA	NA	NA	NA	NA	NA	NA	NA	NA	NA	NA	0.90178
chr12:6096687:T:G	12	6096687	T	G	5.6205e-05	1	4.59562	2.43053	0.058652	NA	NA	NA	NA	NA	NA	NA	NA	NA	NA	NA	NA	NA	NA	NA	0.90488
chr12:6096733:G:A	12	6096733	G	A	0.000168615	3	-1.36204	1.42383	0.338769	NA	NA	NA	NA	NA	NA	NA	NA	NA	NA	NA	NA	NA	NA	NA	0.85358
chr12:6096920:G:A	12	6096920	G	A	0.0607613	1079	-0.0511568	0.0968954	0.597528	0.0600928	1036	0.110671	0.117107	0.344638	0.0612209	1041	0.00702491	0.127449	0.956043	0.059853	684	0.0971742	0.195247	0.618697	0.99544
chr12:6096963:G:A	12	6096963	G	A	0.0123991	215	-0.0354693	0.218197	0.870868	0.0127733	215	-0.390526	0.256205	0.127441	0.0128869	214	-0.0623207	0.282275	0.825264	0.0123878	138	-0.330145	0.427496	0.439951	0.80004
chr12:6096986:T:TC	12	6096986	T	TC	0.000168615	3	2.49088	1.92086	0.194715	NA	NA	NA	NA	NA	NA	NA	NA	NA	NA	NA	NA	NA	NA	NA	0.94049
chr12:6097073:G:A	12	6097073	G	A	5.6205e-05	1	-1.07599	4.55359	0.813205	NA	NA	NA	NA	NA	NA	NA	NA	NA	NA	NA	NA	NA	NA	NA	0.93678
chr12:6097135:T:A	12	6097135	T	A	0.000112435	2	-1.09499	2.86581	0.702396	NA	NA	NA	NA	NA	NA	NA	NA	NA	NA	NA	NA	NA	NA	NA	0.81585
chr12:6097150:G:C	12	6097150	G	C	0.0462022	809	0.195121	0.111967	0.0813919	0.0461819	785	-0.265953	0.138987	0.0556831	0.0462676	776	0.167303	0.147105	0.255412	0.0458903	517	0.125507	0.22308	0.573699	0.9594
chr12:6097231:TC:T	12	6097231	TC	T	0.000281215	5	1.55948	1.64967	0.344491	NA	NA	NA	NA	NA	NA	NA	NA	NA	NA	NA	NA	NA	NA	NA	0.84506
chr12:6097235:G:C	12	6097235	G	C	5.6205e-05	1	-1.07765	4.49009	0.810325	NA	NA	NA	NA	NA	NA	NA	NA	NA	NA	NA	NA	NA	NA	NA	0.97239
chr12:6097239:A:G	12	6097239	A	G	0.0010134	18	0.639658	0.785544	0.415481	0.00110183	19	0.158147	0.769839	0.837237	0.00111725	19	-0.007853	1.03292	0.993934	0.00105005	12	1.07682	1.45493	0.459228	0.8216
chr12:6097263:C:T	12	6097263	C	T	0.00101329	18	0.639865	0.785544	0.41533	0.00110183	19	0.158147	0.769839	0.837237	0.00111712	19	-0.00754195	1.03292	0.994174	0.00104987	12	1.07253	1.45493	0.461021	0.82805
chr12:6097377:C:G	12	6097377	C	G	0.0462952	811	0.189047	0.111829	0.0909307	0.0462244	786	-0.278544	0.138848	0.044844	0.0463106	777	0.163799	0.147026	0.265244	0.0459709	518	0.122664	0.222826	0.581984	0.95985
chr12:6097463:A:G	12	6097463	A	G	0.00264759	47	0.329462	0.471601	0.484799	0.00272653	47	-1.03895	0.570297	0.0684912	0.00252941	43	1.00199	0.647124	0.121533	0.00271216	31	-0.244855	0.897561	0.785006	0.91311
chr12:6097490:A:T	12	6097490	A	T	0.000224845	4	-1.21777	1.52882	0.425716	NA	NA	NA	NA	NA	NA	NA	NA	NA	NA	NA	NA	NA	NA	NA	0.92216
chr12:6097614:A:G	12	6097614	A	G	0.000899483	16	0.292221	0.719074	0.684459	0.000868458	15	-0.547105	0.94338	0.561954	0.000939408	16	0.678835	0.944321	0.472227	NA	NA	NA	NA	NA	0.96875
chr12:6097827:T:C	12	6097827	T	C	5.6205e-05	1	-1.09507	3.99843	0.78418	NA	NA	NA	NA	NA	NA	NA	NA	NA	NA	NA	NA	NA	NA	NA	0.81481
chr12:6098226:G:C	12	6098226	G	C	0.00022482	4	4.2008	1.63576	0.0102255	NA	NA	NA	NA	NA	NA	NA	NA	NA	NA	NA	NA	NA	NA	NA	0.91846
chr12:6098420:G:A	12	6098420	G	A	0.00022482	4	-1.16069	1.70982	0.497239	NA	NA	NA	NA	NA	NA	NA	NA	NA	NA	NA	NA	NA	NA	NA	0.91351
chr12:6098447:T:G	12	6098447	T	G	0.00106838	19	-0.609288	0.777618	0.433315	0.00104239	18	-0.468947	0.935767	0.616275	0.00105708	18	-1.09885	0.964663	0.254659	0.00113636	13	0.72238	1.33104	0.587324	0.92134
chr12:6098477:A:G	12	6098477	A	G	5.6205e-05	1	-1.27792	2.51681	0.611625	NA	NA	NA	NA	NA	NA	NA	NA	NA	NA	NA	NA	NA	NA	NA	0.96837
chr12:6098512:T:C	12	6098512	T	C	0.0474123	830	0.18365	0.110888	0.0976863	0.0473585	805	-0.277504	0.137348	0.0433374	0.0474714	796	0.151586	0.145529	0.297588	0.0472553	532	0.141848	0.220223	0.519505	0.95968
chr12:6098545:G:A	12	6098545	G	A	0.0469856	823	0.159101	0.111388	0.153194	0.0468015	796	-0.291859	0.137942	0.0343612	0.0470315	789	0.120369	0.146178	0.410255	0.0465034	524	0.160959	0.221899	0.468225	0.95933
chr12:6098553:C:T	12	6098553	C	T	0.00146199	26	0.908485	0.599363	0.129583	0.00150602	26	-1.48707	0.744069	0.0456558	0.00152708	26	1.51693	0.808137	0.0605077	0.00087382	10	-1.04945	1.50478	0.485546	0.90424
chr12:6098567:G:A	12	6098567	G	A	0.0474177	830	0.183587	0.110889	0.0978033	0.0473641	805	-0.277494	0.137348	0.043345	0.047477	796	0.151498	0.14553	0.297871	0.0472637	532	0.141711	0.220225	0.519913	0.95918
chr12:6098995:T:C	12	6098995	T	C	0.00530474	94	0.17157	0.320438	0.592358	0.00540698	93	-0.88486	0.403617	0.0283562	0.0054822	93	0.06677	0.411463	0.87109	0.00561108	64	-0.665758	0.624501	0.286395	0.93179
chr12:6099010:G:GA	12	6099010	G	GA	0.0474039	829	0.187528	0.111051	0.0912821	0.0473976	805	-0.269587	0.137846	0.0505001	0.0473433	793	0.156139	0.14582	0.284278	0.0471363	530	0.146472	0.2207	0.506901	0.95631
chr12:6099270:G:A	12	6099270	G	A	0.00344711	61	-0.0239575	0.39152	0.951207	0.00331858	57	-0.168709	0.527849	0.74926	0.00330579	56	0.17129	0.508014	0.735985	0.00281195	32	-1.04793	0.897409	0.242916	0.86828
chr12:6099275:C:T	12	6099275	C	T	0.000787224	14	0.00257191	0.789031	0.997399	0.000752925	13	-0.0277723	1.1204	0.980224	0.000645919	11	1.06294	1.0462	0.309628	NA	NA	NA	NA	NA	0.90039
chr12:6099351:C:T	12	6099351	C	T	5.6205e-05	1	-1.08171	4.3562	0.80389	NA	NA	NA	NA	NA	NA	NA	NA	NA	NA	NA	NA	NA	NA	NA	0.80593
chr12:6099452:T:C	12	6099452	T	C	0.0477143	835	0.17473	0.110607	0.114167	0.0476106	809	-0.275053	0.137255	0.045075	0.0476673	799	0.145666	0.145275	0.31601	0.0474582	534	0.137925	0.219972	0.53065	0.95904
chr12:6099467:T:C	12	6099467	T	C	5.62114e-05	1	-1.07353	4.57511	0.814484	NA	NA	NA	NA	NA	NA	NA	NA	NA	NA	NA	NA	NA	NA	NA	0.93422
chr12:6099475:A:G	12	6099475	A	G	0.000674992	12	-0.3838	0.788827	0.626581	0.000811124	14	0.463676	0.815907	0.569834	0.000822465	14	-0.945356	0.888612	0.287394	0.000874279	10	1.55582	1.56492	0.320133	0.88276
chr12:6099480:C:A	12	6099480	C	A	0.000674992	12	-0.3838	0.788827	0.626581	0.000811124	14	0.463676	0.815907	0.569834	0.000822465	14	-0.945356	0.888612	0.287394	0.000874279	10	1.55582	1.56492	0.320133	0.88276
chr12:6099516:A:G	12	6099516	A	G	0.0477143	835	0.17473	0.110607	0.114167	0.0476106	809	-0.275053	0.137255	0.045075	0.0476673	799	0.145666	0.145275	0.31601	0.0474582	534	0.137925	0.219972	0.53065	0.95909
chr12:6099529:C:T	12	6099529	C	T	0.00572497	101	0.188092	0.310131	0.544189	0.00560748	96	0.0458829	0.392009	0.906824	0.00556674	94	0.548144	0.408169	0.179293	0.00511193	58	-0.591763	0.678471	0.383099	0.86799
chr12:6099621:G:A	12	6099621	G	A	0.0477143	835	0.17473	0.110607	0.114167	0.0476106	809	-0.275053	0.137255	0.045075	0.0476673	799	0.145666	0.145275	0.31601	0.0474582	534	0.137925	0.219972	0.53065	0.95911
chr12:6099672:GA:G	12	6099672	GA	G	0.000337344	6	0.376841	1.2632	0.765458	NA	NA	NA	NA	NA	NA	NA	NA	NA	NA	NA	NA	NA	NA	NA	0.86574
chr12:6099885:G:C	12	6099885	G	C	0.0240741	416	-0.102091	0.15429	0.508174	0.0237018	398	-0.0785824	0.181854	0.665655	0.0235074	389	0.122806	0.208095	0.555094	0.0231973	258	-0.212148	0.309944	0.493676	0.86832
chr12:6100078:T:C	12	6100078	T	C	0.0470878	823	0.191635	0.111229	0.08491	0.0469652	797	-0.255785	0.138014	0.0638346	0.0470131	787	0.162387	0.146159	0.266556	0.0468055	526	0.153762	0.221305	0.487184	0.95644
chr12:6100350:T:C	12	6100350	T	C	0.000731735	13	0.541225	0.932095	0.561473	0.000695814	12	-0.626549	1.35009	0.642592	0.000646678	11	0.443463	1.24209	0.721069	NA	NA	NA	NA	NA	0.83506
chr12:6100435:A:G	12	6100435	A	G	0.000393435	7	-1.09415	1.56808	0.485324	NA	NA	NA	NA	NA	NA	NA	NA	NA	NA	NA	NA	NA	NA	NA	0.96254
[truncated: 1,588 more rows]

## Sheet: Supplementary Table 2.
Supplementary Table 2. Association results corresponding to the LAT cohort for variants in the genes ADAMTS13 (chr9), VWF (chr12) and FVIII (chrX) with the variables critical disease (crit.severity), alive, imv and pulmonary thromboembolism (thrombo). EA: effect allele; NEA: non-effect allele; AF.EA: allele frequency for the effect allele
SNP	CHR	POS	NEA	EA	AF.EA_crit.severity	mac_crit.severity	beta_crit.severity	se_crit.severity	pval_crit.severity	AF.EA_alive	mac_alive	beta_alive	se_alive	pval_alive	AF.EA_imv	mac_imv	beta_imv	se_imv	pval_imv	AF.EA_thrombo	mac_thrombo	beta_thrombo	se_thrombo	pval_thrombo	lat_rsq
chr12:5949079:A:G	12	5949079	A	G	0.00171674	12	0.0538429	0.759202	0.943461	0.00174774	12	0.540659	0.999245	0.588461	0.0017192	12	0.378827	0.929785	0.683688	0.0019827	11	-1.28605	1.86054	0.489426	0.91633
chr12:5949091:G:C	12	5949091	G	C	0.000286123	2	3.01952	2.10935	0.152289	NA	NA	NA	NA	NA	NA	NA	NA	NA	NA	NA	NA	NA	NA	NA	0.89251
chr12:5949112:A:G	12	5949112	A	G	0.000429185	3	0.818048	1.33055	0.538675	NA	NA	NA	NA	NA	NA	NA	NA	NA	NA	NA	NA	NA	NA	NA	0.99918
chr12:5949124:C:T	12	5949124	C	T	0.000143062	1	-1.03817	7.18886	0.885174	NA	NA	NA	NA	NA	NA	NA	NA	NA	NA	NA	NA	NA	NA	NA	0.9274
chr12:5949162:G:A	12	5949162	G	A	0.000286123	2	-1.12282	2.53945	0.658381	NA	NA	NA	NA	NA	NA	NA	NA	NA	NA	NA	NA	NA	NA	NA	0.91357
chr12:5949168:G:A	12	5949168	G	A	0.000429185	3	-1.317	1.69326	0.436695	NA	NA	NA	NA	NA	NA	NA	NA	NA	NA	NA	NA	NA	NA	NA	0.83523
chr12:5949237:A:G	12	5949237	A	G	0.00228898	16	1.35222	0.705831	0.0553921	0.00233032	16	-0.00714099	0.877201	0.993505	0.00229226	16	0.616924	0.798194	0.439582	0.00216294	12	3.11424	1.49868	0.0377107	0.839
chr12:5949310:A:T	12	5949310	A	T	0.0018598	13	0.156594	0.803411	0.845463	0.00189339	13	-1.02088	1.09555	0.351418	0.00186246	13	0.599866	0.963267	0.533455	0.00216294	12	-1.09105	1.88714	0.563162	0.89236
chr12:5949502:T:C	12	5949502	T	C	0.0240343	168	-0.024788	0.242448	0.918566	0.0241771	166	-0.0816618	0.33632	0.808153	0.0240688	168	-0.0373855	0.286116	0.89604	0.0237924	132	0.427683	0.6476	0.508989	0.88034
chr12:5949570:T:G	12	5949570	T	G	0.120744	844	-0.153112	0.102009	0.133362	0.121759	836	0.192453	0.142162	0.175813	0.120917	844	-0.175566	0.120962	0.146665	0.122567	680	-0.427955	0.275606	0.120477	0.97345
chr12:5949706:T:G	12	5949706	T	G	0.000143062	1	-1.03552	7.62551	0.891982	NA	NA	NA	NA	NA	NA	NA	NA	NA	NA	NA	NA	NA	NA	NA	0.99854
chr12:5949738:G:A	12	5949738	G	A	0.00143062	10	1.05249	0.849661	0.215451	0.00145645	10	-0.0690212	1.17821	0.953285	0.00143267	10	-0.227205	1.03688	0.826553	NA	NA	NA	NA	NA	0.80207
chr12:5949747:G:A	12	5949747	G	A	0.0781116	546	-0.128555	0.124584	0.302131	0.0783571	538	0.0414962	0.17379	0.811282	0.0782235	546	-0.100483	0.147029	0.494339	0.0771449	428	-0.529389	0.344537	0.12441	0.95477
chr12:5949754:A:G	12	5949754	A	G	0.0785408	549	-0.130378	0.1245	0.295002	0.0787941	541	0.0429734	0.173704	0.804603	0.0786533	549	-0.102121	0.146944	0.487074	0.0776857	431	-0.529681	0.344484	0.124145	0.95517
chr12:5949852:G:C	12	5949852	G	C	0.000286123	2	-0.697948	1.55792	0.654154	NA	NA	NA	NA	NA	NA	NA	NA	NA	NA	NA	NA	NA	NA	NA	0.94648
chr12:5950091:C:A	12	5950091	C	A	0.000572246	4	-1.17351	1.61946	0.46868	NA	NA	NA	NA	NA	NA	NA	NA	NA	NA	NA	NA	NA	NA	NA	0.96286
chr12:5950260:T:C	12	5950260	T	C	0.000143062	1	2.98634	2.13097	0.161095	NA	NA	NA	NA	NA	NA	NA	NA	NA	NA	NA	NA	NA	NA	NA	0.85974
chr12:5950322:C:A	12	5950322	C	A	0.00143062	10	0.924571	0.846338	0.274641	NA	NA	NA	NA	NA	0.00143267	10	0.627327	0.992156	0.5272	NA	NA	NA	NA	NA	0.90499
chr12:5950399:G:A	12	5950399	G	A	0.051216	358	-0.153779	0.145088	0.289192	0.0511215	351	-0.00227967	0.205476	0.991148	0.0512894	358	-0.153382	0.170986	0.369698	0.0515501	286	-0.605504	0.386715	0.117404	0.98758
chr12:5950486:A:G	12	5950486	A	G	0.000143062	1	-1.05248	5.61623	0.851348	NA	NA	NA	NA	NA	NA	NA	NA	NA	NA	NA	NA	NA	NA	NA	0.82736
chr12:5950553:A:G	12	5950553	A	G	0.144206	1008	0.0454438	0.0982448	0.643682	0.145063	996	-0.0760221	0.135024	0.573416	0.144269	1007	-0.0230373	0.11571	0.842188	0.146539	813	-0.0779998	0.258229	0.762609	0.99643
chr12:5950754:G:A	12	5950754	G	A	0.000143062	1	-1.74727	2.05235	0.394572	NA	NA	NA	NA	NA	NA	NA	NA	NA	NA	NA	NA	NA	NA	NA	0.92457
chr12:5950866:A:G	12	5950866	A	G	0.0055794	39	0.274357	0.46139	0.55209	0.00553452	38	-0.148303	0.632418	0.814596	0.00558739	39	0.242023	0.555185	0.662886	0.00576784	32	-1.06875	1.5971	0.503381	0.87543
chr12:5950896:T:C	12	5950896	T	C	0.144063	1007	0.0457552	0.0982508	0.641432	0.144917	995	-0.0763128	0.13503	0.57197	0.144126	1006	-0.0226922	0.115718	0.844533	0.146359	812	-0.0776448	0.25825	0.763676	0.98323
chr12:5950971:G:A	12	5950971	G	A	0.000572246	4	-1.06921	1.20777	0.376011	NA	NA	NA	NA	NA	NA	NA	NA	NA	NA	NA	NA	NA	NA	NA	0.99397
chr12:5951002:A:G	12	5951002	A	G	0.144063	1007	0.0457552	0.0982508	0.641432	0.144917	995	-0.0763128	0.13503	0.57197	0.144126	1006	-0.0226922	0.115718	0.844533	0.146359	812	-0.0776448	0.25825	0.763676	0.98322
chr12:5951065:G:A	12	5951065	G	A	0.144063	1007	0.0457552	0.0982508	0.641432	0.144917	995	-0.0763128	0.13503	0.57197	0.144126	1006	-0.0226922	0.115718	0.844533	0.146359	812	-0.0776448	0.25825	0.763676	0.9832
chr12:5951068:GA:G	12	5951068	GA	G	0.144063	1007	0.0457552	0.0982508	0.641432	0.144917	995	-0.0763128	0.13503	0.57197	0.144126	1006	-0.0226922	0.115718	0.844533	0.146359	812	-0.0776448	0.25825	0.763676	0.98306
chr12:5951114:G:A	12	5951114	G	A	0.000143062	1	-1.23961	2.67393	0.64294	NA	NA	NA	NA	NA	NA	NA	NA	NA	NA	NA	NA	NA	NA	NA	0.85158
chr12:5951176:A:G	12	5951176	A	G	0.144063	1007	0.0457552	0.0982508	0.641432	0.144917	995	-0.0763128	0.13503	0.57197	0.144126	1006	-0.0226922	0.115718	0.844533	0.146359	812	-0.0776448	0.25825	0.763676	0.98256
chr12:5951191:T:C	12	5951191	T	C	0.000143062	1	-1.36882	2.34918	0.560109	NA	NA	NA	NA	NA	NA	NA	NA	NA	NA	NA	NA	NA	NA	NA	0.89246
chr12:5951282:G:A	12	5951282	G	A	0.00257511	18	0.0725168	0.732293	0.921117	0.00262161	18	0.528197	0.956682	0.58087	0.0025788	18	0.459503	0.799681	0.565557	0.00306417	17	-1.11487	1.789	0.533167	0.87147
chr12:5951316:G:A	12	5951316	G	A	0.000143062	1	-1.05459	5.47701	0.847312	NA	NA	NA	NA	NA	NA	NA	NA	NA	NA	NA	NA	NA	NA	NA	0.92108
chr12:5951340:C:A	12	5951340	C	A	0.00171674	12	0.0538429	0.759202	0.943461	0.00174774	12	0.540659	0.999245	0.588461	0.0017192	12	0.378827	0.929785	0.683688	0.0019827	11	-1.28605	1.86054	0.489426	0.91656
chr12:5951346:ATGTGGGC:A	12	5951346	ATGTGGGC	A	0.000143062	1	-1.25208	2.6066	0.630978	NA	NA	NA	NA	NA	NA	NA	NA	NA	NA	NA	NA	NA	NA	NA	0.97324
chr12:5951751:G:A	12	5951751	G	A	0.000143062	1	-1.0334	8.15839	0.899204	NA	NA	NA	NA	NA	NA	NA	NA	NA	NA	NA	NA	NA	NA	NA	0.91448
chr12:5951794:G:A	12	5951794	G	A	0.0922747	645	0.187824	0.124036	0.129956	0.0932129	640	-0.122764	0.170695	0.472016	0.0922636	644	0.0802329	0.14797	0.587664	0.0942682	523	0.319658	0.332267	0.336024	0.9807
chr12:5951903:T:G	12	5951903	T	G	0.144063	1007	0.0457552	0.0982508	0.641432	0.144917	995	-0.0763128	0.13503	0.57197	0.144126	1006	-0.0226922	0.115718	0.844533	0.146359	812	-0.0776448	0.25825	0.763676	0.98233
chr12:5952007:T:C	12	5952007	T	C	0.000143062	1	3.5502	2.23347	0.111938	NA	NA	NA	NA	NA	NA	NA	NA	NA	NA	NA	NA	NA	NA	NA	0.82454
chr12:5952114:T:C	12	5952114	T	C	0.000143062	1	2.62959	2.07911	0.205954	NA	NA	NA	NA	NA	NA	NA	NA	NA	NA	NA	NA	NA	NA	NA	0.99084
chr12:5952175:C:T	12	5952175	C	T	0.0516452	361	-0.156323	0.144929	0.280756	0.0515584	354	0.0006729	0.205246	0.997384	0.0517192	361	-0.155773	0.170806	0.361775	0.0519106	288	-0.605963	0.386558	0.116977	0.98796
chr12:5952184:G:C	12	5952184	G	C	0.0018598	13	1.52099	0.725966	0.0361598	0.00189339	13	-0.0691432	0.901676	0.938876	0.00186246	13	0.720862	0.822158	0.3806	0.00180245	10	3.19886	1.52489	0.0359262	0.83233
chr12:5952325:A:G	12	5952325	A	G	0.14392	1006	0.0459523	0.0982538	0.640007	0.144771	994	-0.0764288	0.135032	0.571392	0.143983	1005	-0.0224975	0.115721	0.845854	0.146179	811	-0.0775781	0.258253	0.763875	0.98217
chr12:5952378:A:G	12	5952378	A	G	0.000143062	1	-1.04556	6.33379	0.868884	NA	NA	NA	NA	NA	NA	NA	NA	NA	NA	NA	NA	NA	NA	NA	0.92728
chr12:5952393:C:T	12	5952393	C	T	0.051216	358	-0.153779	0.145088	0.289192	0.0511215	351	-0.00227967	0.205476	0.991148	0.0512894	358	-0.153382	0.170986	0.369698	0.0515501	286	-0.605504	0.386715	0.117404	0.99982
chr12:5952470:T:C	12	5952470	T	C	0.000572246	4	-1.17351	1.61946	0.46868	NA	NA	NA	NA	NA	NA	NA	NA	NA	NA	NA	NA	NA	NA	NA	0.94766
chr12:5952471:T:C	12	5952471	T	C	0.000143062	1	1.79707	2.04769	0.380158	NA	NA	NA	NA	NA	NA	NA	NA	NA	NA	NA	NA	NA	NA	NA	0.94935
chr12:5952509:G:A	12	5952509	G	A	0.0103004	72	-0.0574858	0.346163	0.868105	0.0101952	70	-0.00329335	0.463243	0.994328	0.0103152	72	0.0168557	0.41367	0.967498	0.0091925	51	-0.941077	1.02622	0.359125	0.84679
chr12:5952518:C:G	12	5952518	C	G	0.00157368	11	1.41076	0.953713	0.139079	0.0016021	11	-1.84506	1.71677	0.282496	0.00143267	10	0.465518	1.28375	0.716887	NA	NA	NA	NA	NA	0.89521
chr12:5952628:T:C	12	5952628	T	C	0.00100143	7	-1.52204	1.19145	0.201436	NA	NA	NA	NA	NA	NA	NA	NA	NA	NA	NA	NA	NA	NA	NA	0.81578
chr12:5952763:A:T	12	5952763	A	T	0.00200286	14	0.489456	0.735452	0.50572	0.00203903	14	-0.376457	0.945792	0.690605	0.00200573	14	0.205845	0.868966	0.812745	0.00234319	13	-1.05641	2.43628	0.664568	0.87723
chr12:5952768:G:A	12	5952768	G	A	0.00243205	17	0.0171122	0.684725	0.980062	0.00247597	17	-0.330993	0.921221	0.719372	0.00243553	17	0.804676	0.835128	0.335278	0.00252343	14	-1.04863	2.99298	0.726065	0.95643
chr12:5952781:T:C	12	5952781	T	C	0.453934	3173	0.0105459	0.0749541	0.888108	0.456306	3133	0.0824972	0.103492	0.425374	0.453725	3167	-0.0568003	0.0886539	0.521719	0.462329	2565	-0.148224	0.192993	0.442471	0.9599
chr12:5952816:C:T	12	5952816	C	T	0.00257511	18	0.0725168	0.732293	0.921117	0.00262161	18	0.528197	0.956682	0.58087	0.0025788	18	0.459503	0.799681	0.565557	0.00306417	17	-1.11487	1.789	0.533167	0.86746
chr12:5952836:C:T	12	5952836	C	T	0.051216	358	-0.153779	0.145088	0.289192	0.0511215	351	-0.00227967	0.205476	0.991148	0.0512894	358	-0.153382	0.170986	0.369698	0.0515501	286	-0.605504	0.386715	0.117404	0.98871
chr12:5952892:T:C	12	5952892	T	C	0.000143062	1	-2.3039	2.04143	0.259079	NA	NA	NA	NA	NA	NA	NA	NA	NA	NA	NA	NA	NA	NA	NA	0.95356
chr12:5952994:C:T	12	5952994	C	T	0.044206	309	0.224523	0.175166	0.199922	0.0447131	307	-0.0502042	0.242317	0.835866	0.0442693	309	0.282484	0.206397	0.171111	0.0432588	240	0.0882705	0.490908	0.857301	0.9098
chr12:5953049:A:T	12	5953049	A	T	0.00443491	31	-0.395103	0.536982	0.461862	0.004515	31	0.222635	0.733498	0.76149	0.00444126	31	0.0288068	0.654151	0.964875	0.00432588	24	-1.12115	1.40861	0.426075	0.94173
chr12:5953120:G:A	12	5953120	G	A	0.00114449	8	0.67141	0.951562	0.480445	NA	NA	NA	NA	NA	NA	NA	NA	NA	NA	NA	NA	NA	NA	NA	0.83409
chr12:5953141:C:T	12	5953141	C	T	0.000286123	2	1.49483	1.96721	0.447331	NA	NA	NA	NA	NA	NA	NA	NA	NA	NA	NA	NA	NA	NA	NA	0.96027
chr12:5953176:G:A	12	5953176	G	A	0.00271817	19	-0.386428	0.702701	0.582376	0.00262161	18	-0.788379	1.03396	0.445772	0.00272206	19	-0.0151349	0.818801	0.985253	0.00288392	16	-1.08703	1.76718	0.538476	0.92063
chr12:5953181:C:T	12	5953181	C	T	0.0922747	645	0.187824	0.124036	0.129956	0.0932129	640	-0.122764	0.170695	0.472016	0.0922636	644	0.0802329	0.14797	0.587664	0.0942682	523	0.319658	0.332267	0.336024	0.98057
chr12:5953213:A:G	12	5953213	A	G	0.453934	3173	0.0105459	0.0749541	0.888108	0.456306	3133	0.0824972	0.103492	0.425374	0.453725	3167	-0.0568003	0.0886539	0.521719	0.462329	2565	-0.148224	0.192993	0.442471	0.95996
chr12:5953227:A:C	12	5953227	A	C	0.0018598	13	1.52099	0.725966	0.0361598	0.00189339	13	-0.0691432	0.901676	0.938876	0.00186246	13	0.720862	0.822158	0.3806	0.00180245	10	3.19886	1.52489	0.0359262	0.8324
chr12:5953246:C:A	12	5953246	C	A	0.00286123	20	-0.315346	0.724286	0.66328	0.0029129	20	-0.222733	0.94577	0.813817	0.00286533	20	-0.85113	0.825869	0.302735	0.00234319	13	-1.58846	1.42193	0.263946	0.85727
chr12:5953392:C:A	12	5953392	C	A	0.000143062	1	-4.56173	2.42696	0.0601618	NA	NA	NA	NA	NA	NA	NA	NA	NA	NA	NA	NA	NA	NA	NA	0.92097
chr12:5953541:C:T	12	5953541	C	T	0.000143062	1	-1.15734	3.1493	0.713253	NA	NA	NA	NA	NA	NA	NA	NA	NA	NA	NA	NA	NA	NA	NA	0.91753
chr12:5953542:G:A	12	5953542	G	A	0.000572246	4	-1.79687	1.32302	0.174412	NA	NA	NA	NA	NA	NA	NA	NA	NA	NA	NA	NA	NA	NA	NA	0.88129
chr12:5953611:A:G	12	5953611	A	G	0.00801145	56	-0.204976	0.418759	0.624498	0.00801049	55	0.0461567	0.574673	0.935984	0.00802292	56	-0.0708039	0.499014	0.887169	0.00739005	41	-1.09449	1.36656	0.423187	0.85687
chr12:5953687:C:T	12	5953687	C	T	0.434907	3040	-7.61e-05	0.0740637	0.99918	0.437227	3002	0.0950567	0.102395	0.353236	0.43467	3034	-0.0850362	0.0876615	0.33202	0.444484	2466	-0.132787	0.191418	0.487869	0.95376
chr12:5953712:G:A	12	5953712	G	A	0.338627	2367	-0.00815404	0.0771942	0.915876	0.339499	2331	-0.00297514	0.106684	0.977752	0.338252	2361	-0.0890709	0.0916298	0.331014	0.346792	1924	-0.182907	0.204245	0.370506	0.95409
chr12:5953723:A:G	12	5953723	A	G	0.171245	1197	-0.0599826	0.0975384	0.538579	0.170987	1174	0.0956414	0.134433	0.47681	0.170774	1192	-0.113149	0.116665	0.332117	0.177001	982	-0.195971	0.270075	0.468074	0.96066
chr12:5953728:A:G	12	5953728	A	G	0.0748212	523	-0.113843	0.127086	0.370361	0.0750073	515	-0.0453652	0.179149	0.800094	0.0749284	523	-0.131995	0.150293	0.379809	0.0751622	417	-0.536538	0.342232	0.116937	0.95404
chr12:5953778:C:G	12	5953778	C	G	0.0104435	73	-0.105051	0.341228	0.758189	0.0103408	71	0.0152879	0.45934	0.97345	0.0104585	73	-0.0241638	0.407348	0.952697	0.00937275	52	-0.953587	0.985845	0.333405	0.84898
chr12:5953817:T:A	12	5953817	T	A	0.452217	3161	0.0228454	0.0749472	0.760503	0.454559	3121	0.0748676	0.103683	0.470243	0.452006	3155	-0.0585928	0.0887563	0.509155	0.461067	2558	-0.138274	0.193533	0.474935	0.95897
chr12:5953838:C:T	12	5953838	C	T	0.000143062	1	-1.04556	6.33379	0.868884	NA	NA	NA	NA	NA	NA	NA	NA	NA	NA	NA	NA	NA	NA	NA	0.9273
chr12:5953976:C:T	12	5953976	C	T	0.188126	1315	-0.0305836	0.0942488	0.74556	0.187882	1290	0.066253	0.129131	0.607903	0.187679	1310	-0.0669535	0.112579	0.552027	0.193043	1071	-0.180195	0.260222	0.488645	0.95117
chr12:5953999:C:A	12	5953999	C	A	0.170529	1192	-0.0485537	0.0903829	0.591129	0.172153	1182	0.116384	0.125716	0.354564	0.170774	1192	-0.0782926	0.107071	0.464643	0.172314	956	-0.220015	0.240239	0.359765	0.96852
chr12:5954206:A:G	12	5954206	A	G	0.000286123	2	0.903917	1.57534	0.566108	NA	NA	NA	NA	NA	NA	NA	NA	NA	NA	NA	NA	NA	NA	NA	0.97943
chr12:5954263:A:C	12	5954263	A	C	0.171674	1200	-0.0398744	0.0902583	0.658647	0.173318	1190	0.126109	0.125493	0.31494	0.17192	1200	-0.0735401	0.106914	0.49155	0.173396	962	-0.220583	0.240161	0.358367	0.96982
chr12:5954353:A:G	12	5954353	A	G	0.00529328	37	-0.782527	0.499013	0.116846	0.00538887	37	1.01988	0.667013	0.126258	0.00530086	37	-0.640928	0.582139	0.270901	0.00540735	30	1.0536	1.45945	0.470345	0.92523
chr12:5954355:A:C	12	5954355	A	C	0.000143062	1	3.00122	2.13316	0.159446	NA	NA	NA	NA	NA	NA	NA	NA	NA	NA	NA	NA	NA	NA	NA	0.86699
chr12:5954397:T:G	12	5954397	T	G	0.000143062	1	-1.62892	2.09055	0.43587	NA	NA	NA	NA	NA	NA	NA	NA	NA	NA	NA	NA	NA	NA	NA	0.98088
chr12:5954609:G:GA	12	5954609	G	GA	0.0143062	100	0.270523	0.297039	0.362437	0.0142732	98	-0.30514	0.391884	0.436187	0.0143266	100	0.340278	0.349973	0.330902	0.0133381	74	0.270639	0.809706	0.738195	0.85356
chr12:5954613:A:G	12	5954613	A	G	0.00286123	20	-0.315346	0.724286	0.66328	0.0029129	20	-0.222733	0.94577	0.813817	0.00286533	20	-0.85113	0.825869	0.302735	0.00234319	13	-1.58846	1.42193	0.263946	0.86529
chr12:5954669:T:C	12	5954669	T	C	0.0018598	13	1.52099	0.725966	0.0361598	0.00189339	13	-0.0691432	0.901676	0.938876	0.00186246	13	0.720862	0.822158	0.3806	0.00180245	10	3.19886	1.52489	0.0359262	0.81956
chr12:5954686:A:G	12	5954686	A	G	0.00100143	7	0.988175	0.986902	0.316687	NA	NA	NA	NA	NA	NA	NA	NA	NA	NA	NA	NA	NA	NA	NA	0.84652
chr12:5954739:G:A	12	5954739	G	A	0.186981	1307	-0.023475	0.0887793	0.791457	0.188611	1295	0.090254	0.122953	0.462916	0.187249	1307	-0.0420472	0.105058	0.688988	0.187635	1041	-0.19923	0.235959	0.398477	0.9978
chr12:5954793:C:T	12	5954793	C	T	0.453934	3173	0.0147694	0.0749929	0.843872	0.456306	3133	0.0708561	0.10367	0.494307	0.453725	3167	-0.0577749	0.088754	0.515075	0.462329	2565	-0.146404	0.193402	0.449053	0.95845
chr12:5954808:T:C	12	5954808	T	C	0.0655222	458	-0.0738664	0.132003	0.575766	0.0653947	449	-0.0694934	0.184526	0.706467	0.065616	458	-0.0597806	0.155633	0.700896	0.0648882	360	-0.451921	0.352545	0.199884	0.9615
chr12:5954868:A:G	12	5954868	A	G	0.0018598	13	-1.64958	0.843883	0.0506127	0.00189339	13	1.27362	1.1587	0.27169	0.00186246	13	-1.30163	0.975583	0.182138	NA	NA	NA	NA	NA	0.85749
chr12:5954937:A:G	12	5954937	A	G	0.000143062	1	3.5502	2.23347	0.111938	NA	NA	NA	NA	NA	NA	NA	NA	NA	NA	NA	NA	NA	NA	NA	0.98672
chr12:5955014:C:CCA	12	5955014	C	CCA	0.0143062	100	0.270523	0.297039	0.362437	0.0142732	98	-0.30514	0.391884	0.436187	0.0143266	100	0.340278	0.349973	0.330902	0.0133381	74	0.270639	0.809706	0.738195	0.85462
chr12:5955107:T:TA	12	5955107	T	TA	0.0653791	457	-0.0671692	0.13271	0.612762	0.0652491	448	-0.0810705	0.186172	0.663228	0.0654728	457	-0.0536352	0.156512	0.731832	0.064708	359	-0.45113	0.352697	0.200867	0.95967
chr12:5955197:G:A	12	5955197	G	A	0.0653791	457	-0.0682069	0.132159	0.605785	0.0652491	448	-0.0716505	0.184633	0.697965	0.0654728	457	-0.0546781	0.155829	0.725675	0.064708	359	-0.441536	0.354015	0.212315	0.96043
chr12:5955220:T:C	12	5955220	T	C	0.388126	2713	0.0326912	0.07766	0.673789	0.39062	2682	0.122578	0.107424	0.253842	0.387822	2707	-0.055839	0.0924636	0.545908	0.39726	2204	-0.00822429	0.206043	0.968161	0.95403
chr12:5955248:G:A	12	5955248	G	A	0.230615	1612	-0.0767939	0.0812593	0.344634	0.2291	1573	-0.0107149	0.117536	0.927364	0.230946	1612	-0.163932	0.0953017	0.0854075	0.225487	1251	-0.00129534	0.203103	0.994911	0.80615
chr12:5955280:G:A	12	5955280	G	A	0.188269	1316	-0.0056787	0.088811	0.949017	0.189921	1304	0.0809287	0.122974	0.510476	0.188539	1316	-0.0360046	0.105093	0.731901	0.189257	1050	-0.203064	0.235988	0.389523	0.97653
chr12:5955383:C:A	12	5955383	C	A	0.188269	1316	-0.00260683	0.0888658	0.976598	0.189921	1304	0.0797717	0.123028	0.516725	0.188539	1316	-0.0337044	0.105161	0.748586	0.189257	1050	-0.200892	0.236243	0.395123	0.97551
chr12:5955424:G:A	12	5955424	G	A	0.000143062	1	-1.29345	2.47903	0.60184	NA	NA	NA	NA	NA	NA	NA	NA	NA	NA	NA	NA	NA	NA	NA	0.96081
chr12:5955526:G:A	12	5955526	G	A	0.169242	1183	-0.0856708	0.0977225	0.380664	0.168948	1160	0.103418	0.134572	0.442196	0.168768	1178	-0.11703	0.116861	0.316612	0.174838	970	-0.26438	0.270635	0.328625	0.96073
chr12:5955746:CAG:C	12	5955746	CAG	C	0.000143062	1	-1.0428	6.62876	0.874997	NA	NA	NA	NA	NA	NA	NA	NA	NA	NA	NA	NA	NA	NA	NA	0.94526
chr12:5955773:CTT:C	12	5955773	CTT	C	0.000286123	2	0.295778	1.45	0.838365	NA	NA	NA	NA	NA	NA	NA	NA	NA	NA	NA	NA	NA	NA	NA	0.92117
chr12:5955904:A:G	12	5955904	A	G	0.169385	1184	-0.0862868	0.0977255	0.377263	0.169094	1161	0.10382	0.134574	0.440429	0.168911	1179	-0.117592	0.116864	0.314305	0.175018	971	-0.264594	0.270638	0.328238	0.96111
chr12:5956013:C:T	12	5956013	C	T	0.000572246	4	-1.62657	1.21789	0.181692	NA	NA	NA	NA	NA	NA	NA	NA	NA	NA	NA	NA	NA	NA	NA	0.97384
chr12:5956044:A:G	12	5956044	A	G	0.000143062	1	-1.04155	6.817	0.878566	NA	NA	NA	NA	NA	NA	NA	NA	NA	NA	NA	NA	NA	NA	NA	0.82329
chr12:5956106:C:T	12	5956106	C	T	0.000143062	1	-1.03893	7.04632	0.882783	NA	NA	NA	NA	NA	NA	NA	NA	NA	NA	NA	NA	NA	NA	NA	0.99197
chr12:5956158:G:A	12	5956158	G	A	0.121745	851	0.0291318	0.108786	0.788862	0.123507	848	0.178356	0.148334	0.229212	0.12192	851	-0.0212033	0.129136	0.869579	0.123288	684	0.0102905	0.297258	0.972384	0.95883
chr12:5956308:G:C	12	5956308	G	C	0.000286123	2	1.97027	1.8035	0.274628	NA	NA	NA	NA	NA	NA	NA	NA	NA	NA	NA	NA	NA	NA	NA	0.99816
chr12:5956411:G:A	12	5956411	G	A	0.000143062	1	-1.04155	6.817	0.878566	NA	NA	NA	NA	NA	NA	NA	NA	NA	NA	NA	NA	NA	NA	NA	0.85075
chr12:5956449:C:T	12	5956449	C	T	0.000286123	2	-3.74232	1.88842	0.0475104	NA	NA	NA	NA	NA	NA	NA	NA	NA	NA	NA	NA	NA	NA	NA	0.91102
chr12:5956585:T:C	12	5956585	T	C	0.121888	852	0.0283316	0.108776	0.794511	0.123653	849	0.178629	0.14833	0.228486	0.122063	852	-0.0220514	0.129123	0.864398	0.123468	685	0.00836327	0.297195	0.97755	0.96016
chr12:5956634:C:T	12	5956634	C	T	0.000858369	6	-1.80952	1.02054	0.0762129	NA	NA	NA	NA	NA	NA	NA	NA	NA	NA	NA	NA	NA	NA	NA	0.94625
chr12:5956661:TAAAC:T	12	5956661	TAAAC	T	0.000429185	3	-1.10879	2.23329	0.619555	NA	NA	NA	NA	NA	NA	NA	NA	NA	NA	NA	NA	NA	NA	NA	0.85073
chr12:5956718:A:C	12	5956718	A	C	0.0103004	72	0.0627509	0.346712	0.856376	0.0104865	72	-0.0190213	0.469555	0.967687	0.0103152	72	-0.116862	0.419287	0.780462	0.010274	57	0.949595	1.04265	0.362425	0.89534
chr12:5956809:A:G	12	5956809	A	G	0.000286123	2	-1.96967	1.45882	0.176959	NA	NA	NA	NA	NA	NA	NA	NA	NA	NA	NA	NA	NA	NA	NA	0.90999
chr12:5956814:T:TA	12	5956814	T	TA	0.00128755	9	-0.0715027	1.09559	0.947964	NA	NA	NA	NA	NA	NA	NA	NA	NA	NA	NA	NA	NA	NA	NA	0.9934
chr12:5956868:T:G	12	5956868	T	G	0.00786838	55	-0.00931722	0.427633	0.982617	0.00786484	54	-0.0956033	0.584813	0.870143	0.00787966	55	-0.062393	0.511921	0.902994	0.00775054	43	1.13916	1.50544	0.44923	0.8537
chr12:5956894:T:C	12	5956894	T	C	0.000286123	2	2.26726	1.88782	0.229754	NA	NA	NA	NA	NA	NA	NA	NA	NA	NA	NA	NA	NA	NA	NA	0.83497
chr12:5956934:G:A	12	5956934	G	A	0.00314735	22	-0.591196	0.686063	0.38884	0.00305855	21	0.255402	0.999555	0.798324	0.00315186	22	0.0224758	0.807884	0.977805	0.00288392	16	-1.08787	1.88115	0.563061	0.87449
chr12:5956966:A:G	12	5956966	A	G	0.0663805	464	-0.102922	0.131229	0.432868	0.0662686	455	-0.0704245	0.183024	0.700399	0.0664756	464	-0.0572474	0.154705	0.711352	0.065429	363	-0.45663	0.35175	0.19423	0.96121
chr12:5957095:T:C	12	5957095	T	C	0.292275	2043	-0.0331247	0.0812183	0.683385	0.293766	2017	0.171462	0.1107	0.121407	0.291977	2038	-0.0947003	0.0965496	0.326668	0.299567	1662	-0.120598	0.217666	0.579544	0.95507
chr12:5957110:T:A	12	5957110	T	A	0.00143062	10	-1.42653	0.95104	0.133623	0.00145645	10	1.1915	1.32632	0.368998	0.00143267	10	-1.23147	1.19969	0.304659	NA	NA	NA	NA	NA	0.84821
chr12:5957191:A:G	12	5957191	A	G	0.358941	2509	-0.0609714	0.0755566	0.419688	0.360326	2474	0.118888	0.103624	0.251258	0.358739	2504	-0.0953741	0.0895599	0.286912	0.365357	2027	-0.24911	0.198353	0.209155	0.96211
chr12:5957195:T:C	12	5957195	T	C	0.000429185	3	2.89628	2.01708	0.151036	NA	NA	NA	NA	NA	NA	NA	NA	NA	NA	NA	NA	NA	NA	NA	0.98984
chr12:5957202:T:C	12	5957202	T	C	0.000572246	4	-1.17351	1.61946	0.46868	NA	NA	NA	NA	NA	NA	NA	NA	NA	NA	NA	NA	NA	NA	NA	0.9615
chr12:5957352:CAG:C	12	5957352	CAG	C	0.0917024	641	0.209202	0.124436	0.092724	0.0926304	636	-0.143101	0.171465	0.403955	0.0916905	640	0.0988316	0.148511	0.505741	0.0935472	519	0.346261	0.334018	0.299898	0.97766
chr12:5957373:A:G	12	5957373	A	G	0.0663805	464	-0.102922	0.131229	0.432868	0.0662686	455	-0.0704245	0.183024	0.700399	0.0664756	464	-0.0572474	0.154705	0.711352	0.065429	363	-0.45663	0.35175	0.19423	0.96121
chr12:5957462:T:C	12	5957462	T	C	0.000858369	6	-0.689996	1.3919	0.62009	NA	NA	NA	NA	NA	NA	NA	NA	NA	NA	NA	NA	NA	NA	NA	0.9271
chr12:5957520:A:T	12	5957520	A	T	0.159227	1113	-0.041773	0.100224	0.676828	0.158899	1091	0.0714471	0.137713	0.603892	0.158739	1108	-0.117743	0.11994	0.326255	0.165465	918	-0.294549	0.279201	0.29144	0.96289
chr12:5957534:A:G	12	5957534	A	G	0.000143062	1	-1.03552	7.62551	0.891982	NA	NA	NA	NA	NA	NA	NA	NA	NA	NA	NA	NA	NA	NA	NA	0.9992
chr12:5957565:G:A	12	5957565	G	A	0.000143062	1	2.82031	2.10579	0.18047	NA	NA	NA	NA	NA	NA	NA	NA	NA	NA	NA	NA	NA	NA	NA	0.88679
chr12:5957584:A:G	12	5957584	A	G	0.00529328	37	-0.782527	0.499013	0.116846	0.00538887	37	1.01988	0.667013	0.126258	0.00530086	37	-0.640928	0.582139	0.270901	0.00540735	30	1.0536	1.45945	0.470345	0.9253
chr12:5957682:T:G	12	5957682	T	G	0.000429185	3	-1.25382	1.59981	0.433199	NA	NA	NA	NA	NA	NA	NA	NA	NA	NA	NA	NA	NA	NA	NA	0.93664
chr12:5957723:T:C	12	5957723	T	C	0.00171674	12	0.56257	0.856135	0.511114	0.00174774	12	-0.309198	1.32073	0.814899	0.0017192	12	-0.245294	1.03217	0.812153	NA	NA	NA	NA	NA	0.85366
chr12:5957926:C:A	12	5957926	C	A	0.00228898	16	0.0775902	0.82589	0.925151	0.00233032	16	-0.560897	1.05348	0.594432	0.00229226	16	-0.709676	0.939132	0.449846	NA	NA	NA	NA	NA	0.85201
chr12:5957986:C:T	12	5957986	C	T	0.273677	1913	-0.0365896	0.0823105	0.656659	0.274978	1888	0.170921	0.112321	0.128077	0.273352	1908	-0.0983387	0.0979911	0.315597	0.281182	1560	-0.150372	0.22209	0.498358	0.9503
chr12:5958010:TTCAA:T	12	5958010	TTCAA	T	0.00171674	12	0.033994	1.03282	0.973743	0.00174774	12	-1.40043	1.56196	0.369942	0.0017192	12	0.61679	1.25844	0.624047	0.0019827	11	-0.674234	1.98219	0.733747	0.85289
chr12:5958043:A:G	12	5958043	A	G	0.0898426	628	0.0294641	0.118342	0.803381	0.0900087	618	-0.0954951	0.165269	0.563389	0.0899713	628	0.098602	0.140135	0.481668	0.0885004	491	-0.350375	0.320957	0.274983	0.94984
chr12:5958075:T:C	12	5958075	T	C	0.00200286	14	-0.0245996	0.732974	0.973227	0.00203903	14	0.563286	0.977537	0.56446	0.00200573	14	0.292716	0.901832	0.745499	0.00216294	12	-1.2849	1.85663	0.488898	0.8898
chr12:5958080:A:C	12	5958080	A	C	0.013877	97	0.118038	0.309637	0.703044	0.0138363	95	-0.0088851	0.426007	0.98336	0.0138968	97	0.384428	0.377868	0.308981	0.0135184	75	-1.09841	1.16118	0.344179	0.89486
chr12:5958192:A:T	12	5958192	A	T	0.000286123	2	-2.20096	1.85332	0.235	NA	NA	NA	NA	NA	NA	NA	NA	NA	NA	NA	NA	NA	NA	NA	0.88833
chr12:5958253:T:C	12	5958253	T	C	0.0107296	75	0.0156908	0.366434	0.965845	0.0107777	74	-0.145945	0.529347	0.782773	0.010745	75	0.0336439	0.444088	0.93961	0.010274	57	0.506361	1.27668	0.691646	0.88299
chr12:5958303:A:C	12	5958303	A	C	0.000715308	5	-1.28227	1.35524	0.344069	NA	NA	NA	NA	NA	NA	NA	NA	NA	NA	NA	NA	NA	NA	NA	0.9086
chr12:5958330:T:C	12	5958330	T	C	0.0917024	641	0.209202	0.124436	0.092724	0.0926304	636	-0.143101	0.171465	0.403955	0.0916905	640	0.0988316	0.148511	0.505741	0.0935472	519	0.346261	0.334018	0.299898	0.97792
chr12:5958348:G:C	12	5958348	G	C	0.273677	1913	-0.0366364	0.0822993	0.656204	0.274978	1888	0.170837	0.112324	0.128279	0.273352	1908	-0.0984195	0.0979841	0.315165	0.281182	1560	-0.150503	0.222057	0.49792	0.95136
chr12:5958384:T:C	12	5958384	T	C	0.000286123	2	-1.13652	2.89904	0.695033	NA	NA	NA	NA	NA	NA	NA	NA	NA	NA	NA	NA	NA	NA	NA	0.9736
chr12:5958468:G:A	12	5958468	G	A	0.165522	1157	-0.0752154	0.0986883	0.44597	0.165162	1134	0.0845692	0.135979	0.533989	0.165043	1152	-0.113229	0.117924	0.336962	0.171233	950	-0.252712	0.272209	0.353213	0.96006
chr12:5958668:G:A	12	5958668	G	A	0.0221745	155	0.563053	0.246363	0.022286	0.0224294	154	-0.195826	0.3417	0.566581	0.0222063	155	0.691761	0.293751	0.0185264	0.0218097	121	0.188213	0.686933	0.784092	0.85915
chr12:5958730:G:C	12	5958730	G	C	0.0018598	13	1.52099	0.725966	0.0361598	0.00189339	13	-0.0691432	0.901676	0.938876	0.00186246	13	0.720862	0.822158	0.3806	0.00180245	10	3.19886	1.52489	0.0359262	0.83132
chr12:5958833:T:G	12	5958833	T	G	0.0663805	464	-0.102922	0.131229	0.432868	0.0662686	455	-0.0704245	0.183024	0.700399	0.0664756	464	-0.0572474	0.154705	0.711352	0.065429	363	-0.45663	0.35175	0.19423	0.96117
chr12:5959015:T:G	12	5959015	T	G	0.000429185	3	-1.07461	2.64615	0.684666	NA	NA	NA	NA	NA	NA	NA	NA	NA	NA	NA	NA	NA	NA	NA	0.83696
chr12:5959078:A:G	12	5959078	A	G	0.0665236	465	-0.103242	0.131212	0.431379	0.0664142	456	-0.0702055	0.183011	0.701265	0.0666189	465	-0.0575832	0.154686	0.7097	0.0656092	364	-0.456715	0.351734	0.194126	0.95994
chr12:5959236:G:T	12	5959236	G	T	0.000572246	4	3.38803	2.1205	0.110099	NA	NA	NA	NA	NA	NA	NA	NA	NA	NA	NA	NA	NA	NA	NA	0.86697
chr12:5959258:A:T	12	5959258	A	T	0.051216	358	-0.153779	0.145088	0.289192	0.0511215	351	-0.00227967	0.205476	0.991148	0.0512894	358	-0.153382	0.170986	0.369698	0.0515501	286	-0.605504	0.386715	0.117404	0.98834
chr12:5959289:G:A	12	5959289	G	A	0.000143062	1	-1.15734	3.1493	0.713253	NA	NA	NA	NA	NA	NA	NA	NA	NA	NA	NA	NA	NA	NA	NA	0.88854
chr12:5959299:T:C	12	5959299	T	C	0.00128755	9	-0.430743	0.944391	0.648314	NA	NA	NA	NA	NA	NA	NA	NA	NA	NA	NA	NA	NA	NA	NA	0.814
chr12:5959354:A:G	12	5959354	A	G	0.0150215	105	0.056342	0.301748	0.851881	0.0151471	104	0.00859644	0.41812	0.983597	0.015043	105	0.0448435	0.360283	0.900945	0.0145999	81	0.470733	0.916556	0.607539	0.88191
chr12:5959598:G:A	12	5959598	G	A	0.000143062	1	4.30932	2.37593	0.0697178	NA	NA	NA	NA	NA	NA	NA	NA	NA	NA	NA	NA	NA	NA	NA	0.82303
chr12:5959663:A:T	12	5959663	A	T	0.00114449	8	-0.316189	1.13552	0.780665	NA	NA	NA	NA	NA	NA	NA	NA	NA	NA	NA	NA	NA	NA	NA	0.87978
chr12:5959726:A:G	12	5959726	A	G	0.000715308	5	-1.50906	1.05777	0.153684	NA	NA	NA	NA	NA	NA	NA	NA	NA	NA	NA	NA	NA	NA	NA	0.93413
chr12:5959729:T:C	12	5959729	T	C	0.0513591	359	-0.155403	0.145025	0.283918	0.0512671	352	-0.000298699	0.205381	0.99884	0.0514327	359	-0.155371	0.170896	0.363268	0.0517304	287	-0.606268	0.386612	0.116845	0.9876
chr12:5959861:A:G	12	5959861	A	G	0.000143062	1	-2.10905	2.02145	0.296794	NA	NA	NA	NA	NA	NA	NA	NA	NA	NA	NA	NA	NA	NA	NA	0.99943
chr12:5960295:G:T	12	5960295	G	T	0.000858369	6	-1.80952	1.02054	0.0762129	NA	NA	NA	NA	NA	NA	NA	NA	NA	NA	NA	NA	NA	NA	NA	0.94654
chr12:5960442:A:C	12	5960442	A	C	0.000858369	6	0.682995	1.18432	0.564144	NA	NA	NA	NA	NA	NA	NA	NA	NA	NA	NA	NA	NA	NA	NA	0.87923
chr12:5960503:C:G	12	5960503	C	G	0.000429185	3	0.943286	1.6368	0.564412	NA	NA	NA	NA	NA	NA	NA	NA	NA	NA	NA	NA	NA	NA	NA	0.98812
chr12:5960818:A:G	12	5960818	A	G	0.00286123	20	-0.315346	0.724286	0.66328	0.0029129	20	-0.222733	0.94577	0.813817	0.00286533	20	-0.85113	0.825869	0.302735	0.00234319	13	-1.58846	1.42193	0.263946	0.817
chr12:5960855:C:G	12	5960855	C	G	0.000143062	1	1.39239	2.2884	0.542885	NA	NA	NA	NA	NA	NA	NA	NA	NA	NA	NA	NA	NA	NA	NA	0.92753
chr12:5960917:T:C	12	5960917	T	C	0.065093	455	-0.0808112	0.132986	0.543409	0.0651034	447	-0.0021482	0.185096	0.99074	0.0651862	455	-0.0490435	0.15663	0.754192	0.0641673	356	-0.437486	0.357702	0.221313	0.92337
chr12:5961095:T:C	12	5961095	T	C	0.000143062	1	-1.1743	3.0403	0.699316	NA	NA	NA	NA	NA	NA	NA	NA	NA	NA	NA	NA	NA	NA	NA	0.97018
chr12:5961361:G:A	12	5961361	G	A	0.00972818	68	-0.346937	0.354895	0.328284	0.00961258	66	0.368146	0.475307	0.43861	0.00974212	68	-0.0959128	0.422706	0.8205	0.00847152	47	-0.916373	1.03985	0.37818	0.82577
chr12:5961445:A:G	12	5961445	A	G	0.000286123	2	-1.07759	3.37164	0.749268	NA	NA	NA	NA	NA	NA	NA	NA	NA	NA	NA	NA	NA	NA	NA	0.88772
chr12:5961477:A:AG	12	5961477	A	AG	0.0141631	99	0.0952075	0.298594	0.749838	0.0141276	97	-0.00571499	0.393057	0.988399	0.0141834	99	0.222345	0.350519	0.525865	0.0127974	71	0.285536	0.813643	0.725637	0.82834
chr12:5961673:G:A	12	5961673	G	A	0.341774	2389	-0.0329156	0.0757742	0.664005	0.34314	2356	0.10793	0.103845	0.29865	0.341547	2384	-0.0659228	0.0898738	0.463251	0.349135	1937	-0.220382	0.199742	0.269881	0.93023
chr12:5961679:A:G	12	5961679	A	G	0.0507868	355	-0.119554	0.14589	0.412513	0.0508302	349	-0.00135065	0.205629	0.994759	0.0508596	355	-0.112172	0.171943	0.514158	0.0511896	284	-0.594691	0.393048	0.130274	0.94841
chr12:5961707:T:TA	12	5961707	T	TA	0.000286123	2	-2.20096	1.85332	0.235	NA	NA	NA	NA	NA	NA	NA	NA	NA	NA	NA	NA	NA	NA	NA	0.87957
chr12:5961868:G:A	12	5961868	G	A	0.0141631	99	0.0952075	0.298594	0.749838	0.0141276	97	-0.00571499	0.393057	0.988399	0.0141834	99	0.222345	0.350519	0.525865	0.0127974	71	0.285536	0.813643	0.725637	0.82742
chr12:5961878:C:T	12	5961878	C	T	0.0143062	100	0.0885173	0.297771	0.766263	0.0142732	98	-0.000619119	0.392157	0.99874	0.0143266	100	0.2158	0.34966	0.537121	0.0129777	72	0.273022	0.809964	0.736057	0.82975
chr12:5962013:C:T	12	5962013	C	T	0.00443491	31	0.362194	0.537571	0.500463	0.004515	31	0.199021	0.691278	0.773421	0.00444126	31	-0.127808	0.639121	0.841501	0.00432588	24	-1.08405	2.06778	0.600101	0.89857
chr12:5962051:A:G	12	5962051	A	G	0.0018598	13	0.156594	0.803411	0.845463	0.00189339	13	-1.02088	1.09555	0.351418	0.00186246	13	0.599866	0.963267	0.533455	0.00216294	12	-1.09105	1.88714	0.563162	0.8709
chr12:5962175:G:C	12	5962175	G	C	0.000143062	1	-1.03893	7.04632	0.882783	NA	NA	NA	NA	NA	NA	NA	NA	NA	NA	NA	NA	NA	NA	NA	0.99351
chr12:5962350:T:C	12	5962350	T	C	0.11917	833	0.00291978	0.109023	0.978634	0.120886	830	0.18524	0.147932	0.2105	0.119341	833	0.0114683	0.129197	0.929268	0.120764	670	0.111993	0.29673	0.705859	0.93716
chr12:5962472:A:G	12	5962472	A	G	0.000143062	1	1.90987	2.03665	0.348374	NA	NA	NA	NA	NA	NA	NA	NA	NA	NA	NA	NA	NA	NA	NA	0.87081
chr12:5962586:A:G	12	5962586	A	G	0.0505007	353	-0.108552	0.146328	0.458184	0.0505389	347	-0.00664357	0.206048	0.974278	0.0505731	353	-0.104685	0.172386	0.543669	0.0510094	283	-0.590713	0.39407	0.133872	0.94573
chr12:5962603:T:C	12	5962603	T	C	0.452933	3166	0.0337252	0.0749939	0.652923	0.455433	3127	0.071503	0.103414	0.489298	0.452722	3160	-0.0350363	0.0886718	0.692752	0.460707	2556	-0.0911151	0.193724	0.638116	0.9363
chr12:5962635:T:C	12	5962635	T	C	0.0503577	352	-0.118238	0.146572	0.419843	0.0503932	346	-0.0143702	0.206454	0.944508	0.0504298	352	-0.0983474	0.172666	0.56896	0.0508291	282	-0.589496	0.394311	0.134914	0.94643
chr12:5962637:GGTTCAAGT:G	12	5962637	GGTTCAAGT	G	0.356938	2495	-0.0354824	0.0756854	0.639203	0.358579	2462	0.102843	0.103681	0.321235	0.356734	2490	-0.0632	0.0896496	0.480831	0.363735	2018	-0.200698	0.198897	0.312948	0.93232
chr12:5962770:T:C	12	5962770	T	C	0.453076	3167	0.033252	0.0749906	0.657466	0.455578	3128	0.0719982	0.103409	0.486275	0.452865	3161	-0.0356117	0.0886671	0.687954	0.460887	2557	-0.0913831	0.193719	0.637119	0.93677
chr12:5962777:T:C	12	5962777	T	C	0.0506438	354	-0.110241	0.14626	0.451012	0.0506845	348	-0.00464742	0.20595	0.981997	0.0507163	354	-0.106756	0.17229	0.535501	0.0511896	284	-0.591492	0.393953	0.133245	0.94747
chr12:5962829:G:A	12	5962829	G	A	0.00300429	21	0.668456	0.595574	0.261704	0.00305855	21	-0.468244	0.789147	0.552944	0.0030086	21	-0.835902	0.711696	0.240186	0.00306417	17	0.899792	1.43459	0.530521	0.9085
chr12:5962841:G:A	12	5962841	G	A	0.00200286	14	-0.0245996	0.732974	0.973227	0.00203903	14	0.563286	0.977537	0.56446	0.00200573	14	0.292716	0.901832	0.745499	0.00216294	12	-1.2849	1.85663	0.488898	0.87295
chr12:5962845:G:A	12	5962845	G	A	0.18598	1300	0.128	0.0924685	0.166281	0.188319	1293	0.0477207	0.127108	0.707338	0.186103	1299	0.049051	0.110319	0.656588	0.188536	1046	0.279036	0.249576	0.263548	0.92649
chr12:5962986:A:G	12	5962986	A	G	0.000143062	1	-1.10118	3.82501	0.773431	NA	NA	NA	NA	NA	NA	NA	NA	NA	NA	NA	NA	NA	NA	NA	0.90486
chr12:5963190:G:A	12	5963190	G	A	0.000143062	1	-1.0783	4.3841	0.805715	NA	NA	NA	NA	NA	NA	NA	NA	NA	NA	NA	NA	NA	NA	NA	0.94879
chr12:5963237:A:G	12	5963237	A	G	0.000143062	1	-1.06412	5.10752	0.834961	NA	NA	NA	NA	NA	NA	NA	NA	NA	NA	NA	NA	NA	NA	NA	0.8447
chr12:5963283:A:G	12	5963283	A	G	0.000286123	2	-1.09908	2.76821	0.69134	NA	NA	NA	NA	NA	NA	NA	NA	NA	NA	NA	NA	NA	NA	NA	0.85904
chr12:5963310:A:G	12	5963310	A	G	0.00214592	15	-1.16143	0.832137	0.162799	0.00218468	15	0.593825	1.09407	0.58729	0.002149	15	-0.617605	0.969489	0.524098	0.0019827	11	-1.08813	2.35564	0.644135	0.83866
chr12:5963452:A:G	12	5963452	A	G	0.000286123	2	3.07488	2.06715	0.136883	NA	NA	NA	NA	NA	NA	NA	NA	NA	NA	NA	NA	NA	NA	NA	0.82433
chr12:5963472:A:C	12	5963472	A	C	0.000286123	2	0.903917	1.57534	0.566108	NA	NA	NA	NA	NA	NA	NA	NA	NA	NA	NA	NA	NA	NA	NA	0.91194
chr12:5963696:G:C	12	5963696	G	C	0.000286123	2	-1.06914	3.77039	0.776746	NA	NA	NA	NA	NA	NA	NA	NA	NA	NA	NA	NA	NA	NA	NA	0.8705
chr12:5963741:A:G	12	5963741	A	G	0.000429185	3	-1.21928	1.65463	0.461188	NA	NA	NA	NA	NA	NA	NA	NA	NA	NA	NA	NA	NA	NA	NA	0.91298
chr12:5963767:T:G	12	5963767	T	G	0.00128755	9	0.463685	1.01071	0.646397	NA	NA	NA	NA	NA	NA	NA	NA	NA	NA	NA	NA	NA	NA	NA	0.83143
chr12:5963771:G:A	12	5963771	G	A	0.000286123	2	1.97027	1.8035	0.274628	NA	NA	NA	NA	NA	NA	NA	NA	NA	NA	NA	NA	NA	NA	NA	0.99832
chr12:5963945:C:T	12	5963945	C	T	0.00786838	55	-0.21253	0.394957	0.590502	0.00801049	55	0.16088	0.543915	0.767398	0.00787966	55	0.348732	0.479348	0.466912	0.0075703	42	-0.276872	0.950227	0.770765	0.83633
chr12:5963964:T:C	12	5963964	T	C	0.000572246	4	-1.3541	1.47837	0.359697	NA	NA	NA	NA	NA	NA	NA	NA	NA	NA	NA	NA	NA	NA	NA	0.90439
chr12:5963978:T:C	12	5963978	T	C	0.0178827	125	0.401656	0.268097	0.134088	0.0182057	125	0.176517	0.364722	0.628402	0.0179083	125	0.0964413	0.318964	0.762379	0.017664	98	1.28498	0.716505	0.0729093	0.85276
chr12:5963979:G:A	12	5963979	G	A	0.00429184	30	0.398078	0.542848	0.463367	0.00436936	30	0.447538	0.72812	0.538787	0.00429799	30	0.315547	0.644866	0.624614	0.00414564	23	-1.26202	1.47416	0.391946	0.82424
chr12:5963982:C:T	12	5963982	C	T	0.0123033	86	0.460105	0.317856	0.147749	0.0125255	86	-0.131631	0.432121	0.760658	0.0123209	86	0.080329	0.380449	0.832776	0.0122567	68	1.58435	0.837695	0.058581	0.87444
chr12:5963983:A:G	12	5963983	A	G	0.477396	3337	0.0238839	0.0679645	0.725275	0.477862	3281	-0.0833696	0.0958693	0.38451	0.477221	3331	-0.0352662	0.0800556	0.65956	0.480534	2666	0.107715	0.176209	0.541005	0.88366
chr12:5963989:C:T	12	5963989	C	T	0.000143062	1	-1.02515	13.0998	0.937624	NA	NA	NA	NA	NA	NA	NA	NA	NA	NA	NA	NA	NA	NA	NA	0.98642
chr12:5963990:G:A	12	5963990	G	A	0.452504	3163	0.0105888	0.0692695	0.878506	0.453248	3112	-0.109624	0.0980653	0.263624	0.452292	3157	-0.0432696	0.0818195	0.596915	0.455299	2526	0.0880826	0.180349	0.625266	0.87763
chr12:5963993:G:A	12	5963993	G	A	0.000572246	4	-1.62657	1.21789	0.181692	NA	NA	NA	NA	NA	NA	NA	NA	NA	NA	NA	NA	NA	NA	NA	0.96933
chr12:5963997:G:C	12	5963997	G	C	0.0881259	616	-0.15151	0.126591	0.231367	0.0879697	604	-0.030984	0.17426	0.858877	0.0875358	611	-0.166731	0.151292	0.27044	0.094088	522	-0.672289	0.338914	0.0472943	0.89887
chr12:5964003:T:C	12	5964003	T	C	0.101288	708	-0.0861923	0.118907	0.46853	0.101223	695	-0.0592621	0.163954	0.717759	0.100716	703	-0.194246	0.142051	0.171486	0.106525	591	-0.663018	0.320755	0.038729	0.8839
chr12:5964004:G:T	12	5964004	G	T	0.0968526	677	-0.0928841	0.121261	0.443685	0.0968541	665	-0.0479814	0.166487	0.773194	0.0962751	672	-0.189248	0.144637	0.190727	0.102019	566	-0.619716	0.327792	0.0586809	0.89086
chr12:5964008:C:T	12	5964008	C	T	0.000286123	2	-1.64781	2.00176	0.410405	NA	NA	NA	NA	NA	NA	NA	NA	NA	NA	NA	NA	NA	NA	NA	0.95974
chr12:5964010:A:G	12	5964010	A	G	0.000143062	1	-1.04849	5.94839	0.860087	NA	NA	NA	NA	NA	NA	NA	NA	NA	NA	NA	NA	NA	NA	NA	0.95979
chr12:5964012:T:C	12	5964012	T	C	0.398569	2786	-0.0289431	0.0729327	0.69148	0.400087	2747	0.0319704	0.101978	0.753898	0.398281	2780	-0.086234	0.0860747	0.316416	0.405912	2252	-0.161178	0.189088	0.393994	0.85833
chr12:5964017:T:C	12	5964017	T	C	0.202861	1418	0.0852301	0.0898414	0.342787	0.203029	1394	0.00984653	0.125313	0.93737	0.202436	1413	0.0102336	0.107493	0.924154	0.210166	1166	-0.333028	0.245104	0.174235	0.86838
chr12:5964022:A:C	12	5964022	A	C	0.0214592	150	0.12767	0.242693	0.598849	0.0217011	149	0.0221131	0.337838	0.947812	0.02149	150	-0.0430971	0.287486	0.880835	0.0216294	120	-0.659899	0.634486	0.298315	0.85318
chr12:5964034:C:A	12	5964034	C	A	0.000143062	1	-1.52088	2.17121	0.48363	NA	NA	NA	NA	NA	NA	NA	NA	NA	NA	NA	NA	NA	NA	NA	0.89727
chr12:5964054:A:G	12	5964054	A	G	0.000143062	1	-1.08907	4.14722	0.792858	NA	NA	NA	NA	NA	NA	NA	NA	NA	NA	NA	NA	NA	NA	NA	0.87342
chr12:5964061:A:G	12	5964061	A	G	0.000286123	2	2.05098	1.8414	0.265358	NA	NA	NA	NA	NA	NA	NA	NA	NA	NA	NA	NA	NA	NA	NA	0.86925
chr12:5964078:A:G	12	5964078	A	G	0.00715308	50	-0.103114	0.381386	0.786877	0.00728226	50	0.0283632	0.520582	0.95655	0.00716332	50	-0.195279	0.463867	0.673769	0.00775054	43	-1.0776	1.18342	0.362516	0.93378
chr12:5964088:G:A	12	5964088	G	A	0.00157368	11	1.24482	1.07018	0.244752	0.0016021	11	-0.523301	1.39659	0.707885	0.00157593	11	0.203389	1.22589	0.868227	NA	NA	NA	NA	NA	0.8571
chr12:5964089:C:T	12	5964089	C	T	0.00157368	11	1.24482	1.07018	0.244752	0.0016021	11	-0.523301	1.39659	0.707885	0.00157593	11	0.203389	1.22589	0.868227	NA	NA	NA	NA	NA	0.85363
chr12:5964129:A:G	12	5964129	A	G	0.0296137	207	-0.241205	0.190491	0.20543	0.0294203	202	0.286481	0.287866	0.319643	0.0296562	207	-0.520092	0.224761	0.0206689	0.0302812	168	-0.923995	0.50237	0.0658751	0.88739
chr12:5964132:G:A	12	5964132	G	A	0.000143062	1	-1.08907	4.14722	0.792858	NA	NA	NA	NA	NA	NA	NA	NA	NA	NA	NA	NA	NA	NA	NA	0.87342
chr12:5964149:G:A	12	5964149	G	A	0.000286123	2	0.847254	1.53965	0.582121	NA	NA	NA	NA	NA	NA	NA	NA	NA	NA	NA	NA	NA	NA	NA	0.80544
chr12:5964160:T:G	12	5964160	T	G	0.00486409	34	-0.0977422	0.530984	0.853953	0.00480629	33	1.20081	0.857332	0.161323	0.00487106	34	0.0806533	0.661572	0.902969	0.00504686	28	-1.11241	1.5389	0.469768	0.8098
chr12:5964165:C:T	12	5964165	C	T	0.000143062	1	-1.19197	2.88599	0.679593	NA	NA	NA	NA	NA	NA	NA	NA	NA	NA	NA	NA	NA	NA	NA	0.85203
chr12:5964172:T:G	12	5964172	T	G	0.00100143	7	-1.52409	1.07355	0.155701	NA	NA	NA	NA	NA	NA	NA	NA	NA	NA	NA	NA	NA	NA	NA	0.92318
chr12:5964325:T:G	12	5964325	T	G	0.000143062	1	1.80464	2.03907	0.376141	NA	NA	NA	NA	NA	NA	NA	NA	NA	NA	NA	NA	NA	NA	NA	0.90117
chr12:5964354:T:G	12	5964354	G	T	0.485122	3391	0.00855581	0.0680494	0.899946	0.484416	3326	-0.0298704	0.0962391	0.756275	0.485387	3388	0.0848616	0.0802206	0.290122	0.478731	2656	-0.168475	0.173249	0.330829	0.98973
chr12:5964391:A:G	12	5964391	A	G	0.000143062	1	-1.26018	2.57697	0.62483	NA	NA	NA	NA	NA	NA	NA	NA	NA	NA	NA	NA	NA	NA	NA	0.98014
chr12:5964435:C:G	12	5964435	C	G	0.000715308	5	1.36057	1.19145	0.253479	NA	NA	NA	NA	NA	NA	NA	NA	NA	NA	NA	NA	NA	NA	NA	0.86362
chr12:5964635:G:GA	12	5964635	G	GA	0.00500715	35	0.362546	0.516	0.482299	0.00495194	34	0.624116	0.682189	0.360259	0.00501433	35	0.718677	0.588355	0.221896	0.00414564	23	1.32503	1.55344	0.393678	0.91392
chr12:5964645:G:A	12	5964645	G	A	0.000143062	1	10.6704	5.45767	0.0505693	NA	NA	NA	NA	NA	NA	NA	NA	NA	NA	NA	NA	NA	NA	NA	0.92573
chr12:5964652:CAG:C	12	5964652	CAG	C	0.00143062	10	-0.226666	1.05318	0.829595	0.00145645	10	0.229225	1.1895	0.847188	0.00143267	10	0.701199	1.10934	0.52733	0.00180245	10	-1.76598	1.8244	0.333055	0.83284
chr12:5964715:G:C	12	5964715	G	C	0.00143062	10	0.944402	0.990423	0.34032	NA	NA	NA	NA	NA	0.00143267	10	2.18903	1.11142	0.0488875	NA	NA	NA	NA	NA	0.94242
chr12:5964780:C:A	12	5964780	C	A	0.000143062	1	-1.17472	2.98153	0.693581	NA	NA	NA	NA	NA	NA	NA	NA	NA	NA	NA	NA	NA	NA	NA	0.82383
chr12:5964782:G:A	12	5964782	G	A	0.000572246	4	0.278731	1.25771	0.824611	NA	NA	NA	NA	NA	NA	NA	NA	NA	NA	NA	NA	NA	NA	NA	0.95733
chr12:5964850:A:G	12	5964850	A	G	0.111874	782	-0.0956688	0.113224	0.398138	0.112147	770	0.0132495	0.154798	0.931791	0.111318	777	-0.139237	0.134494	0.300546	0.118782	659	-0.505253	0.298238	0.0902405	0.91626
chr12:5964876:G:A	12	5964876	G	A	0.000143062	1	-1.23924	2.65372	0.640513	NA	NA	NA	NA	NA	NA	NA	NA	NA	NA	NA	NA	NA	NA	NA	0.9817
chr12:5964972:G:C	12	5964972	G	C	0.00200286	14	-0.799462	0.842239	0.342514	0.00203903	14	1.2655	1.20004	0.291632	0.00200573	14	-1.23705	1.03248	0.230865	NA	NA	NA	NA	NA	0.80005
chr12:5965146:C:T	12	5965146	C	T	0.016166	113	-0.0548551	0.266038	0.836641	0.0164579	113	0.256036	0.354764	0.470475	0.0161891	113	-0.165209	0.318303	0.603739	0.0155011	86	1.60962	0.732304	0.0279478	0.88275
chr12:5965162:C:T	12	5965162	C	T	0.016166	113	-0.0548551	0.266038	0.836641	0.0164579	113	0.256036	0.354764	0.470475	0.0161891	113	-0.165209	0.318303	0.603739	0.0155011	86	1.60962	0.732304	0.0279478	0.88261
chr12:5965173:C:A	12	5965173	C	A	0.000286123	2	-1.16568	2.2523	0.604771	NA	NA	NA	NA	NA	NA	NA	NA	NA	NA	NA	NA	NA	NA	NA	0.80559
chr12:5965210:C:T	12	5965210	C	T	0.00114449	8	0.54477	1.01812	0.592599	NA	NA	NA	NA	NA	NA	NA	NA	NA	NA	NA	NA	NA	NA	NA	0.98343
chr12:5965239:G:A	12	5965239	G	A	0.000143062	1	6.03956	3.87957	0.119527	NA	NA	NA	NA	NA	NA	NA	NA	NA	NA	NA	NA	NA	NA	NA	0.88335
chr12:5965306:C:A	12	5965306	C	A	0.107296	750	-0.00612229	0.109393	0.955369	0.107341	737	-0.0861542	0.154257	0.576495	0.10745	750	-0.0297568	0.129916	0.818833	0.110671	614	-0.176961	0.297513	0.551977	0.87895
chr12:5965376:G:A	12	5965376	G	A	0.00357654	25	-0.942396	0.562379	0.0937909	0.00364113	25	0.643177	0.793222	0.417457	0.00358166	25	-0.733244	0.70436	0.297872	0.00324441	18	-1.07956	2.09176	0.605783	0.89172
chr12:5965480:G:A	12	5965480	G	A	0.00100143	7	4.55871	1.92428	0.0178339	NA	NA	NA	NA	NA	NA	NA	NA	NA	NA	NA	NA	NA	NA	NA	0.95717
chr12:5965582:C:A	12	5965582	C	A	0.00143062	10	0.477418	0.872321	0.584175	0.00145645	10	0.880116	1.16837	0.451279	0.00143267	10	0.220583	1.08456	0.838834	NA	NA	NA	NA	NA	0.92647
chr12:5965643:C:T	12	5965643	C	T	0.000143062	1	1.79707	2.04769	0.380158	NA	NA	NA	NA	NA	NA	NA	NA	NA	NA	NA	NA	NA	NA	NA	0.88943
chr12:5965646:A:G	12	5965646	A	G	0.00357654	25	-0.793665	0.643112	0.217166	0.00349548	24	1.23193	1.0017	0.218761	0.00358166	25	-0.67907	0.783448	0.386068	0.00378515	21	-1.07256	2.29513	0.64027	0.81662
chr12:5965653:G:C	12	5965653	G	C	0.000143062	1	-1.15607	3.11246	0.710315	NA	NA	NA	NA	NA	NA	NA	NA	NA	NA	NA	NA	NA	NA	NA	0.9325
chr12:5965728:C:G	12	5965728	C	G	0.0131617	92	0.313336	0.304194	0.302985	0.0133994	92	-0.0146546	0.404574	0.971105	0.0131805	92	0.11192	0.359743	0.755716	0.0122567	68	2.01241	0.829667	0.0152846	0.88675
chr12:5965766:A:G	12	5965766	A	G	0.000143062	1	-2.14235	2.02453	0.289966	NA	NA	NA	NA	NA	NA	NA	NA	NA	NA	NA	NA	NA	NA	NA	0.92164
chr12:5965770:G:A	12	5965770	G	A	0.000286123	2	3.87797	2.25297	0.0852016	NA	NA	NA	NA	NA	NA	NA	NA	NA	NA	NA	NA	NA	NA	NA	0.85672
chr12:5965796:G:A	12	5965796	G	A	0.00357654	25	-0.942396	0.562379	0.0937909	0.00364113	25	0.643177	0.793222	0.417457	0.00358166	25	-0.733244	0.70436	0.297872	0.00324441	18	-1.07956	2.09176	0.605783	0.89178
chr12:5965819:C:T	12	5965819	C	T	0.000143062	1	-2.10905	2.02145	0.296794	NA	NA	NA	NA	NA	NA	NA	NA	NA	NA	NA	NA	NA	NA	NA	0.94864
chr12:5965832:G:C	12	5965832	G	C	0.000286123	2	-1.08519	3.15586	0.730947	NA	NA	NA	NA	NA	NA	NA	NA	NA	NA	NA	NA	NA	NA	NA	0.91004
chr12:5965850:G:C	12	5965850	G	C	0.000286123	2	2.08539	1.87442	0.265901	NA	NA	NA	NA	NA	NA	NA	NA	NA	NA	NA	NA	NA	NA	NA	0.91704
chr12:5965896:C:G	12	5965896	C	G	0.000572246	4	-1.17351	1.61946	0.46868	NA	NA	NA	NA	NA	NA	NA	NA	NA	NA	NA	NA	NA	NA	NA	0.90177
chr12:5965901:C:T	12	5965901	C	T	0.000429185	3	-1.36207	1.73786	0.433181	NA	NA	NA	NA	NA	NA	NA	NA	NA	NA	NA	NA	NA	NA	NA	0.85681
chr12:5966087:GC:G	12	5966087	GC	G	0.000143062	1	-1.05482	5.44819	0.846482	NA	NA	NA	NA	NA	NA	NA	NA	NA	NA	NA	NA	NA	NA	NA	0.97205
chr12:5966291:G:GCA	12	5966291	G	GCA	0.000143062	1	-1.60224	2.11838	0.449438	NA	NA	NA	NA	NA	NA	NA	NA	NA	NA	NA	NA	NA	NA	NA	0.96349
chr12:5966377:A:G	12	5966377	A	G	0.00329042	23	-0.859344	0.640763	0.17988	0.00320419	22	1.28168	0.964259	0.183785	0.00329513	23	-0.712079	0.774725	0.358023	0.00342466	19	-1.07324	2.37473	0.651311	0.82131
chr12:5966513:T:A	12	5966513	T	A	0.000143062	1	-1.0489	6.08142	0.863063	NA	NA	NA	NA	NA	NA	NA	NA	NA	NA	NA	NA	NA	NA	NA	0.95926
chr12:5966739:C:T	12	5966739	C	T	0.000143062	1	-2.03208	2.03112	0.317082	NA	NA	NA	NA	NA	NA	NA	NA	NA	NA	NA	NA	NA	NA	NA	0.95894
chr12:5966743:C:A	12	5966743	C	A	0.00271817	19	-0.628789	0.630209	0.318402	0.00276726	19	0.230708	0.785515	0.768985	0.00272206	19	0.238635	0.735368	0.745551	0.00234319	13	-1.1134	2.08615	0.593543	0.90363
chr12:5966996:G:A	12	5966996	G	A	0.00114449	8	1.31042	1.03636	0.206068	NA	NA	NA	NA	NA	NA	NA	NA	NA	NA	NA	NA	NA	NA	NA	0.90921
chr12:5967050:C:T	12	5967050	C	T	0.000143062	1	-1.65381	2.07993	0.42654	NA	NA	NA	NA	NA	NA	NA	NA	NA	NA	NA	NA	NA	NA	NA	0.80497
chr12:5967085:C:T	12	5967085	C	T	0.000143062	1	-1.1743	3.0403	0.699316	NA	NA	NA	NA	NA	NA	NA	NA	NA	NA	NA	NA	NA	NA	NA	0.98401
chr12:5967211:T:C	12	5967211	T	C	0.0037196	26	-0.663183	0.547349	0.225655	0.00378678	26	0.157804	0.751908	0.833767	0.00372493	26	-0.298982	0.682103	0.661151	0.00342466	19	-1.08396	1.92981	0.574326	0.90041
chr12:5967412:C:G	12	5967412	C	G	0.00143062	10	0.618638	0.878022	0.48107	0.00145645	10	0.223535	1.1594	0.847113	0.00143267	10	0.801317	1.04146	0.441644	NA	NA	NA	NA	NA	0.89597
chr12:5967600:G:A	12	5967600	G	A	0.000143062	1	2.72419	2.08788	0.191973	NA	NA	NA	NA	NA	NA	NA	NA	NA	NA	NA	NA	NA	NA	NA	0.9108
chr12:5967612:G:A	12	5967612	G	A	0.00157368	11	-1.2199	1.12402	0.277786	0.0016021	11	1.1227	1.69991	0.508966	0.00157593	11	-1.12801	1.3721	0.411017	0.00180245	10	-1.20636	2.36091	0.609371	0.85763
chr12:5967615:G:A	12	5967615	G	A	0.0350501	245	-0.0803514	0.194738	0.67989	0.0355374	244	0.25341	0.257868	0.325749	0.0351003	245	-0.113936	0.22703	0.615771	0.0369503	205	-0.208622	0.54502	0.701884	0.97843
chr12:5967649:C:T	12	5967649	C	T	0.000286123	2	5.17017	2.20374	0.0189715	NA	NA	NA	NA	NA	NA	NA	NA	NA	NA	NA	NA	NA	NA	NA	0.87313
chr12:5967738:T:C	12	5967738	T	C	0.0037196	26	-0.663183	0.547349	0.225655	0.00378678	26	0.157804	0.751908	0.833767	0.00372493	26	-0.298982	0.682103	0.661151	0.00342466	19	-1.08396	1.92981	0.574326	0.90044
chr12:5967893:A:G	12	5967893	A	G	0.000143062	1	-1.0955	3.95306	0.781682	NA	NA	NA	NA	NA	NA	NA	NA	NA	NA	NA	NA	NA	NA	NA	0.956
chr12:5967920:G:A	12	5967920	G	A	0.000286123	2	-1.38629	2.18106	0.525032	NA	NA	NA	NA	NA	NA	NA	NA	NA	NA	NA	NA	NA	NA	NA	0.98406
chr12:5967937:G:A	12	5967937	G	A	0.000429185	3	-1.6422	1.91854	0.392018	NA	NA	NA	NA	NA	NA	NA	NA	NA	NA	NA	NA	NA	NA	NA	0.81765
chr12:5967993:G:A	12	5967993	G	A	0.000143062	1	-1.28205	2.51011	0.609524	NA	NA	NA	NA	NA	NA	NA	NA	NA	NA	NA	NA	NA	NA	NA	0.97377
chr12:5968003:A:T	12	5968003	A	T	0.000286123	2	-1.43671	1.72194	0.404083	NA	NA	NA	NA	NA	NA	NA	NA	NA	NA	NA	NA	NA	NA	NA	0.93317
chr12:5968050:A:G	12	5968050	A	G	0.0113019	79	-0.436973	0.342394	0.201875	0.011506	79	0.25804	0.457352	0.572615	0.0113181	79	-0.247441	0.405036	0.541258	0.0124369	69	-0.145955	0.948653	0.877724	0.96206
chr12:5968344:C:A	12	5968344	C	A	0.00100143	7	1.53822	1.03563	0.137464	NA	NA	NA	NA	NA	NA	NA	NA	NA	NA	NA	NA	NA	NA	NA	0.83494
chr12:5968389:G:A	12	5968389	G	A	0.000143062	1	-2.13714	2.02771	0.291899	NA	NA	NA	NA	NA	NA	NA	NA	NA	NA	NA	NA	NA	NA	NA	0.93525
chr12:5968405:C:T	12	5968405	C	T	0.000572246	4	0.489126	1.50535	0.745237	NA	NA	NA	NA	NA	NA	NA	NA	NA	NA	NA	NA	NA	NA	NA	0.98057
chr12:5968473:T:C	12	5968473	T	C	0.0626609	438	-0.147419	0.150537	0.327436	0.063647	437	0.313786	0.200566	0.1177	0.0627507	438	-0.168565	0.176869	0.340564	0.0625451	347	0.30523	0.419575	0.466936	0.99272
chr12:5968492:A:T	12	5968492	A	T	0.0037196	26	-0.663183	0.547349	0.225655	0.00378678	26	0.157804	0.751908	0.833767	0.00372493	26	-0.298982	0.682103	0.661151	0.00342466	19	-1.08396	1.92981	0.574326	0.90074
chr12:5968543:C:T	12	5968543	C	T	0.00128755	9	0.641423	0.924614	0.487858	NA	NA	NA	NA	NA	NA	NA	NA	NA	NA	NA	NA	NA	NA	NA	0.87253
chr12:5968638:A:G	12	5968638	A	G	0.000429185	3	0.620122	1.57644	0.694048	NA	NA	NA	NA	NA	NA	NA	NA	NA	NA	NA	NA	NA	NA	NA	0.87869
chr12:5968656:T:C	12	5968656	T	C	0.137196	959	-0.0730734	0.102605	0.476353	0.137343	943	0.0468609	0.143526	0.744049	0.137249	958	0.0167532	0.121992	0.890769	0.141492	785	-0.00618408	0.279622	0.982356	0.9007
chr12:5968664:C:T	12	5968664	C	T	0.0567954	397	0.462856	0.152596	0.00241969	0.0573842	394	-0.0825549	0.200927	0.681168	0.0568768	397	0.297951	0.181053	0.0998351	0.056597	314	0.180087	0.449002	0.68836	0.84627
chr12:5968673:G:A	12	5968673	G	A	0.00329042	23	0.76142	0.550841	0.166884	0.00320419	22	0.531475	0.758283	0.48337	0.00329513	23	-0.638248	0.656906	0.331251	0.0036049	20	-1.11098	1.82842	0.543442	0.84484
chr12:5968688:T:C	12	5968688	C	T	0.464807	3249	0.00742906	0.0690944	0.914376	0.463443	3182	-0.0471761	0.0974703	0.628382	0.465043	3246	0.0501066	0.0813057	0.537714	0.459625	2550	-0.140425	0.17587	0.424602	0.90568
chr12:5968690:G:T	12	5968690	G	T	0.000429185	3	-1.67676	1.37046	0.221139	NA	NA	NA	NA	NA	NA	NA	NA	NA	NA	NA	NA	NA	NA	NA	0.96463
[truncated: 4,789 more rows]
